# Supplementary material for: Targeting Tumor Markers with Antisense Peptides: An Example of Human Prostate Specific Antigen
Source: Int J Mol Sci. 2019 Apr 28;20(9):2090. doi: 10.3390/ijms20092090 (PMC6540241; doi:10.3390/ijms20092090)
Supplement: Supplementary file 1 [file ijms-20-02090-s001.zip]

Archive with 6 entries (6 files):
- Scheme S1.txt
- Scheme S2_c2zchP.pdb
- Scheme S3_pepstr93096_RHSLFHPsense.pdb.pdb
- Scheme S4_pepstr20123_AVRDKVGantisense.pdb.pdb
- Scheme S5_result-24.pdb
- Scheme S6_de47d20be470dff_model_5.pdb
