# Supplementary material for: Targeting Tumor Markers with Antisense Peptides: An Example of Human Prostate Specific Antigen
Source: Int J Mol Sci. 2019 Apr 28;20(9):2090. doi: 10.3390/ijms20092090 (PMC6540241; doi:10.3390/ijms20092090)
Supplement: Supplementary file 1 [file ijms-20-02090-s001.zip › Scheme S1.txt]

From: baldig@ics.uci.edu (24.10.2017)

Name: Human Prostate Specific Antigen (hPSA)

Amino Acids:
IVGGWECEKHSQPWQVLVASRGRAVCGGVLVHPQWVLTAAHCIRNKSVILLGRHSLFHPEDTGQVFQVSHSFPHPLYDMSLLKNRFLRPGDDSSHDLMLLRLSEPAELTDAVKVMDLPTQEPALGTTCYASGWGSIEPEEFLTPKKLQCVDLHVISNDVCAQVHPQKVTKFMLCAGRWTGGKSTCSGDSGGPLVCNGVLQGITSWGSEPCALPERPSLYTKVVHYRKWIKDTIVANP

Predicted Secondary Structure (3 Class):
CECCEECCCCCCCCEEEEECCCCEEEEEEEEECCEEEECHHHCCCCEEEEECCCECCCCCCCCEEEEEEEEEECCCCCHHHHCCCCCCCCCCCCCCCEEEEECCCCCCCCCCCCCECCCCCCCCCCEEEEEECCCCCCCCCCCCCECEEEEEEECCHHHHHHHCCCCCCCCEEEECCCCCCCECCCCCCCCEEEECCEEEEEEEECCCCCCCCCCCEEEEEHHHHHHHHHHHHHHCC

Predicted Secondary Structure (8 Class):
CBSCEECCTTSSTTEEEEESSSEEEEEEEEEETTEEEECGGGCCSSEEEEESCSBSCGGGCTTEEEEEEEEEECTTSCGGGGTSSSCCTTTTCTTCCEEEEESSCCCCSSSSCCCBCCSSCCCTTCEEEEEESCCCCSSSCCCCSBCEEEEEEBCCHHHHHHHSTTTCCTTEEEESCTTCSCBCCTTCTTCEEEETTEEEEEEEECCSSSSCTTCCEEEEEGGGGHHHHHHHHHHCC

Predicted Relative Solvent Accessiblity (at 25% exposed threshold):
--eeee-eeee---------eeee-------e----------eeee-e--------eee-e-e-e-e-ee--e-----ee-eeeeeeeeee-----------eee-eeee--ee-e--eee-eee-e-e------eeeeeeee-e-------e--e-ee-eee-e-e--e------eee-ee-------------eee-------e-e---eeee--------------ee--eeee

Predicted Relative Solvent Accessiblity (20 Class):
 0% eeeeeeeeeeeeeeeeeeeeeeeeeee-eeeeeee-ee--eeeeeeeeeeeeeeeeeeeeeeeeeeeeeeeeeeeeeeeeeeeeeeeeeeeeeeee-e-eeeeeeeeeeeeeeeeeeeeeeeeeeeeeeeeeeeeeeeeeeeeeeeeeeeeeeeeeeee-eeeeeeeeeeeeeeeeeeeeeeeeeeeee-ee-eeeeeee--eeeeeeeeeeeeeeeeeee-eeeeeeeeeeeeeee
 5% eeeeee-eeeeeee--e-eeeeeee-----eeee------e-eeeeee-e-ee--eeeeeeeeeeeeeeeeeeeee-eeeeeeeeeeeeeeee-e-----e-eeeeeeeee-eeeee-eeeeeeeee-e------eeeeeeeeeee-e--e-e-eeeee-eeeeeeeeeee----eeeeeeeeeeee-e----e-eee------eeeeeeeeeeee----e-ee-eee-eeeeeeee
10% eeeeee-eeeee-e-----eeeeee-----eeee------e-eeee-e-e--e--eeeeeeeeeeeeeeeeee-ee-eee-eeeeeeeeeee--e-----e-eee-eeeee-ee-ee-eeeeeeeee-e------eeeeeeeeeee-e--e-e-eeeee-eee-e-eeeee-----eeeeeeee-ee-e------eee------ee-ee-eeeee--------e-eee-eeeeeeee
15% eeeeee-eeee---------eeeee------ee---------eeee-e----e---eeeeeeeee-e-eeeee-ee-eee-eeeeeeeeeee----------eee-eeee--ee-ee-eee-eee-e-e------eeeeeeeeeee----e-e-eeeee-eee-e-eeee------eeeeeee--e---------eee-------e-ee-eeeee--------e-ee--ee-eeeee
20% eeeeee-eeee---------eeee-------ee---------eeee-e--------eeeeeee-e-e-eee-e-ee-eee-eeeeeeeeee-----------eee-eeee--ee-ee-eee-eee-e-e------eeeeeeeeee-----e-e-eeeee-eee-e-e--e------eeeeeee--e---------eee-------e-e--eeeee--------e-ee--ee--eeee
25% eee-ee-eeee---------eeee-------ee---------eeee----------eee-eee-e-e-ee--e-ee-eee-eeeeeeeeee-----------eee-eeee--ee-e--eee-eee-e-e------eeeeeeee-e-----e-e--e-ee-eee-e-e--e------eeeeeee--e---------eee---------e---eeee--------e--e--ee--eeee
30% e-e-ee-eee----------eeee-------e-----------eee----------eee-e-e-e-e--e--e-ee--ee-eeeee-eeee-----------eee-ee-e--ee-e--eee-eee-e-e-------eeeeeee-e-------e----ee-ee--e-e--e------eeeeeee------------ee----------e----ee------------e--ee--eeee
35% --e-ee-eee----------eeee-------e-----------eee----------eee-e---e-e--e--------ee-eeeee-eeee-----------eee-ee-e--e--e--eee-eee-e---------e-eeeee-e------------ee-ee--e-e--e--------eeee-------------ee---------------ee---------------ee--eeee
40% --e----ee-----------eeee-------e-----------eee----------eee-e--------e---------e-eeeee-eee------------eee-ee-e-----e--eee-eee-e-----------eeee--e------------e---e--e-e--e--------e----------------ee---------------ee---------------ee--ee-e
45% -------ee-----------eee---------------------ee----------eee-e------------------e-eeeee-eee--------------e-ee-e-----e--eee-eee-e-----------eeee--e------------e---e--e-------------e----------------ee---------------ee-------------------ee-e
50% -------ee-----------eee---------------------ee----------eee-e------------------e--e-ee-eee--------------e-ee-e-----e--ee--eee-------------eeee---------------e---e----------------e----------------e----------------ee-------------------ee-e
55% --------------------eee---------------------e-----------e-e-e------------------e--e-ee-eee----------------e--e-----e--ee--eee-------------eee----------------e---e----------------e----------------e-------------------------------------ee-e
60% --------------------eee---------------------e-------------e-e---------------------e-ee--e-----------------e--e-----e--ee--ee--------------ee-----------------e---e----------------e----------------e-------------------------------------ee-e
65% --------------------e-e---------------------e---------------e---------------------e-ee--e-----------------e--e-----e--e-------------------ee---------------------e----------------e----------------e-------------------------------------ee-e
70% --------------------e-e---------------------e---------------e---------------------e-e---------------------e--e-----e--e-------------------ee---------------------e----------------e----------------e----------------------------------------e
75% --------------------e-----------------------e---------------e---------------------------------------------------------e-------------------e----------------------e----------------e---------------------------------------------------------e
80% --------------------------------------------e---------------e-----------------------------------------------------------------------------e----------------------e----------------e---------------------------------------------------------e
85% ------------------------------------------------------------e-------------------------------------------------------------------------------------------------------------------------------------------------------------------------------e
90% ------------------------------------------------------------e-------------------------------------------------------------------------------------------------------------------------------------------------------------------------------e
95% ------------------------------------------------------------e--------------------------------------------------------------------------------------------------------------------------------------------------------------------------------
100% ---------------------------------------------------------------------------------------------------------------------------------------------------------------------------------------------------------------------------------------------

Predicted Continuous B-cell Epitopes:
MOST LIKELY EPITOPES:
0.81864852 59 EDTGQV CCCCEE eeee-e
0.8176146 58 PEDTGQV CCCCCEE eeeee-e
0.8165239 42 IRNKSV CCCCCE -eee--
0.81319752 121 PALGTTC CCCCCEE eeee-e-
0.8131338 155 SNDVCAQ CCHHHHH eeee-ee
0.81104286 154 ISNDVCA ECCHHHH -eeee-e
0.79032201 59 EDTGQVF CCCCEEE eeee-e-
0.7887015 121 PALGTT CCCCCE eeee-e
0.78637497 106 ELTDAV CCCCCE e-eee-
0.78001075 122 ALGTTC CCCCEE eee-e-
0.77769735 58 PEDTGQVF CCCCCEEE eeeee-e-
0.77623655 120 EPALGTT CCCCCCE eeeee-e
0.76880976 154 ISNDVC ECCHHH -eeee-
0.76831802 155 SNDVCA CCHHHH eeee-e
0.75899586 166 KVTKFM CCCCCE e-ee--
0.75475329 57 HPEDTGQV CCCCCCEE eeeeee-e
0.75245354 120 EPALGTTC CCCCCCEE eeeee-e-
0.74707745 60 DTGQVF CCCEEE eee-e-
0.74253802 101 LSEPAE ECCCCC -eee-e
0.73859284 59 EDTGQVFQ CCCCEEEE eeee-e-e
0.73734422 156 NDVCAQV CHHHHHH eee-eee
0.73039511 211 LPERPSL CCCCCCE eeee---
0.72965206 107 LTDAVK CCCCEE -eee--
0.72675106 105 AELTDAV CCCCCCE -e-eee-
0.72418872 119 QEPALGTT CCCCCCCE eeeeee-e
0.72006808 60 DTGQVFQ CCCEEEE eee-e-e
0.71783108 57 HPEDTGQVF CCCCCCEEE eeeeee-e-
0.71735004 7 EKHSQPW CCCCCCE eeee---
0.71584499 155 SNDVCAQV CCHHHHHH eeee-eee
0.71446457 58 PEDTGQVFQ CCCCCEEEE eeeee-e-e
0.71271359 116 LPTQEPA CCCCCCC --eeeee
0.71143207 176 RWTGGKS CCCCCCC -eeeee-
0.70512337 165 QKVTKFM CCCCCCE ee-ee--
0.70473967 134 SIEPEEF CCCCCCC --eeeee
0.69672314 116 LPTQEPAL CCCCCCCC --eeeeee
0.69643861 119 QEPALGTTC CCCCCCCEE eeeeee-e-
0.69608681 134 SIEPEEFL CCCCCCCC --eeeeee
0.69607128 57 HPEDTGQ CCCCCCE eeeeee-
0.69248694 154 ISNDVCAQ ECCHHHHH -eeee-ee
0.68904419 56 FHPEDTGQV CCCCCCCEE eeeeeee-e
0.68896768 83 NRFLRPGD CCCCCCCC -eeeeeee
0.68863496 59 EDTGQVFQV CCCCEEEEE eeee-e-e-
0.68738612 54 SLFHPED CCCCCCC e-eeeee
0.68485637 156 NDVCAQVH CHHHHHHC eee-eee-
0.68419734 117 PTQEPAL CCCCCCC -eeeeee
0.68399787 52 RHSLFHP ECCCCCC e-e-eee
0.68298022 6 CEKHSQ CCCCCC -eeee-
0.68188598 82 KNRFLRP CCCCCCC e-eeeee
0.68090016 54 SLFHPE CCCCCC e-eeee
0.68072752 83 NRFLRPGDD CCCCCCCCC -eeeeeeee
0.68055214 19 SRGRAV ECCCEE -eee--
0.68053155 56 FHPEDTGQ CCCCCCCE eeeeeee-
0.68048198 104 PAELTDAV CCCCCCCE e-e-eee-
0.68016572 60 DTGQV CCCEE eee-e
0.68004567 107 LTDAV CCCCE -eee-
0.6791539 117 PTQEPALG CCCCCCCC -eeeeeee
0.67900816 106 ELTDAVK CCCCCEE e-eee--
0.67896077 83 NRFLRPG CCCCCCC -eeeeee
0.67895972 55 LFHPEDT CCCCCCC -eeeeee
0.67769065 55 LFHPEDTG CCCCCCCC -eeeeeee
0.67718125 210 ALPERP CCCCCC -eeee-
0.67681469 101 LSEPAEL ECCCCCC -eee-e-
0.67508316 210 ALPERPSL CCCCCCCE -eeee---
0.67471752 58 PEDTGQ CCCCCE eeeee-
0.67469792 118 TQEPALGTT CCCCCCCCE eeeeeee-e
0.67408449 87 RPGDDSS CCCCCCC eeeee-e
0.67396448 175 GRWTGGK CCCCCCC --eeeee
0.67224337 60 DTGQVFQV CCCEEEEE eee-e-e-
0.67164589 58 PEDTGQVFQV CCCCCEEEEE eeeee-e-e-
0.67118596 100 RLSEPA EECCCC --eee-
0.66954853 161 QVHPQK HHCCCC ee-eee
0.66953758 115 DLPTQEP ECCCCCC ---eeee
0.66789917 115 DLPTQEPA ECCCCCCC ---eeeee
0.66562357 42 IRNKSVI CCCCCEE -eee---
0.66389213 122 ALGTT CCCCE eee-e
0.66363967 56 FHPEDTGQVF CCCCCCCEEE eeeeeee-e-
0.66196522 6 CEKHSQPW CCCCCCCE -eeee---
0.66057567 211 LPERPSLY CCCCCCEH eeee----
0.66052763 86 LRPGDDSS CCCCCCCC eeeeee-e
0.6585864 229 KDTIVAN HHHHHCC eee-eee
0.65856455 59 EDTGQVFQVS CCCCEEEEEE eeee-e-e-e
0.65840806 212 PERPSL CCCCCE eee---
0.65697515 160 AQVHPQ HHHCCC eee-ee
0.65683938 5 ECEKHS CCCCCC e-eeee
0.65677494 85 FLRPGDDS CCCCCCCC eeeeeee-
0.65606655 100 RLSEPAE EECCCCC --eee-e
0.65599274 116 LPTQEPALG CCCCCCCCC --eeeeeee
0.65540487 52 RHSLFHPE ECCCCCCC e-e-eeee
0.65456381 84 RFLRPGDDS CCCCCCCCC eeeeeeee-
0.65380763 174 AGRWTGGK ECCCCCCC ---eeeee
0.65324897 82 KNRFLRPG CCCCCCCC e-eeeeee
0.6532442 118 TQEPALGTTC CCCCCCCCEE eeeeeee-e-
0.65321828 54 SLFHPEDT CCCCCCCC e-eeeeee
0.65262221 135 IEPEEFL CCCCCCC -eeeeee
0.65085963 57 HPEDTGQVFQ CCCCCCEEEE eeeeee-e-e
0.64988259 82 KNRFLR CCCCCC e-eeee
0.64963358 18 ASRGRA EECCCE --eee-
0.64943526 60 DTGQVFQVS CCCEEEEEE eee-e-e-e
0.64852743 231 TIVANP HHHCCC e-eeee
0.64755236 230 DTIVAN HHHHCC ee-eee
0.64564808 116 LPTQEP CCCCCC --eeee
0.64527133 163 HPQKVT CCCCCC -eee-e
0.64513353 86 LRPGDDS CCCCCCC eeeeee-
0.64315805 135 IEPEEFLT CCCCCCCC -eeeeee-
0.64272442 58 PEDTGQVFQVS CCCCCEEEEEE eeeee-e-e-e
0.64229863 136 EPEEFLTP CCCCCCCC eeeeee--
0.64153839 30 VHPQWV ECCCEE --ee--
0.64149021 162 VHPQKVT HCCCCCC e-eee-e
0.6405832 164 PQKVTK CCCCCC eee-ee
0.64038444 8 KHSQPW CCCCCE eee---
0.63959261 55 LFHPEDTGQ CCCCCCCCE -eeeeeee-
0.63897552 162 VHPQKV HCCCCC e-eee-
0.63875302 210 ALPERPS CCCCCCC -eeee--
0.63786063 74 PLYDMS CCCCCC ee-eee
0.63718508 118 TQEPALGT CCCCCCCC eeeeeee-
0.63623142 174 AGRWTGG ECCCCCC ---eeee
0.63521187 167 VTKFML CCCCEE -ee---
0.63510577 115 DLPTQEPAL ECCCCCCCC ---eeeeee
0.63448638 158 VCAQVHP HHHHHCC e-eee-e
0.63427609 101 LSEPA ECCCC -eee-
0.63304871 160 AQVHPQK HHHCCCC eee-eee
0.63262479 5 ECEKHSQ CCCCCCC e-eeee-
0.63181426 117 PTQEPA CCCCCC -eeeee
0.63171273 102 SEPAELT CCCCCCC eee-e-e
0.63074654 137 PEEFLTP CCCCCCC eeeee--
0.62999385 101 LSEPAELT ECCCCCCC -eee-e-e
0.6295789 163 HPQKVTK CCCCCCC -eee-ee
0.6293246 88 PGDDSS CCCCCC eeee-e
0.62780527 161 QVHPQKV HHCCCCC ee-eee-
0.62609333 72 PHPLYD ECCCCC --ee-e
0.62609236 53 HSLFHPE CCCCCCC -e-eeee
0.62600146 159 CAQVHPQ HHHHCCC -eee-ee
0.62591729 228 IKDTIVAN HHHHHHCC -eee-eee
0.6240735 134 SIEPEE CCCCCC --eeee
0.62320298 212 PERPSLY CCCCCEH eee----
0.62255083 85 FLRPGDDSS CCCCCCCCC eeeeeee-e
0.62197124 75 LYDMSL CCCCCC e-eee-
0.62193911 6 CEKHSQP CCCCCCC -eeee--
0.62188232 166 KVTKFML CCCCCEE e-ee---
0.62166497 119 QEPALGT CCCCCCC eeeeee-
0.62130198 57 HPEDTGQVFQV CCCCCCEEEEE eeeeee-e-e-
0.62121816 136 EPEEFLT CCCCCCC eeeeee-
0.62094934 154 ISNDVCAQV ECCHHHHHH -eeee-eee
0.62069666 82 KNRFLRPGD CCCCCCCCC e-eeeeeee
0.62038379 88 PGDDSSH CCCCCCC eeee-e-
0.6196249 157 DVCAQVHP HHHHHHCC ee-eee-e
0.61943861 177 WTGGKST CCCCCCC eeeee--
0.61895498 103 EPAELTDAV CCCCCCCCE ee-e-eee-
0.61770578 164 PQKVTKF CCCCCCC eee-ee-
0.61758066 4 WECEKHS CCCCCCC ee-eeee
0.61692324 74 PLYDMSL CCCCCCC ee-eee-
0.61634437 5 ECEKHSQPW CCCCCCCCE e-eeee---
0.61581536 121 PALGTTCY CCCCCEEE eeee-e--
0.61536848 230 DTIVANP HHHHCCC ee-eeee
0.61418248 155 SNDVCAQVH CCHHHHHHC eeee-eee-
0.61394825 54 SLFHPEDTG CCCCCCCCC e-eeeeeee
0.61356723 55 LFHPED CCCCCC -eeeee
0.61286457 83 NRFLRP CCCCCC -eeeee

LEAST LIKELY EPITOPES:
-0.92248325 217 LYTKVV EHHHHH ---e--
-0.87529395 217 LYTKVVH EHHHHHH ---e--e
-0.86374622 219 TKVVHY HHHHHH -e--e-
-0.85989733 218 YTKVVH HHHHHH --e--e
-0.85700398 223 HYRKWI HHHHHH e--e--
-0.85259348 218 YTKVV HHHHH --e--
-0.85184858 220 KVVHYR HHHHHH e--e--
-0.84536193 224 YRKWIK HHHHHH --e--e
-0.83048344 225 RKWIKD HHHHHH -e--ee
-0.82860634 222 VHYRKW HHHHHH -e--e-
-0.82406432 221 VVHYRK HHHHHH --e--e
-0.81579357 224 YRKWI HHHHH --e--
-0.77671644 218 YTKVVHY HHHHHHH --e--e-
-0.77418364 217 LYTKVVHY EHHHHHHH ---e--e-
-0.75834295 219 TKVVH HHHHH -e--e
-0.7568223 221 VVHYRKW HHHHHHH --e--e-
-0.75208923 222 VHYRKWI HHHHHHH -e--e--
-0.75082109 220 KVVHY HHHHH e--e-
-0.74850293 223 HYRKWIK HHHHHHH e--e--e
-0.74178168 225 RKWIK HHHHH -e--e
-0.74037671 220 KVVHYRK HHHHHHH e--e--e
-0.73560959 219 TKVVHYR HHHHHHH -e--e--
-0.72685747 222 VHYRK HHHHH -e--e
-0.72630866 223 HYRKW HHHHH e--e-
-0.7189004 224 YRKWIKD HHHHHHH --e--ee
-0.691475 217 LYTKV EHHHH ---e-
-0.68991173 221 VVHYR HHHHH --e--
-0.67774881 226 KWIKD HHHHH e--ee
-0.64309599 220 KVVHYRKW HHHHHHHH e--e--e-
-0.62623628 222 VHYRKWIK HHHHHHHH -e--e--e
-0.61644211 216 SLYTKVV CEHHHHH ----e--
-0.60816664 219 TKVVHYRK HHHHHHHH -e--e--e
-0.60392361 221 VVHYRKWI HHHHHHHH --e--e--
-0.57822581 218 YTKVVHYR HHHHHHHH --e--e--
-0.56365469 216 SLYTKVVH CEHHHHHH ----e--e
-0.53638171 217 LYTKVVHYR EHHHHHHHH ---e--e--
-0.52748161 226 KWIKDT HHHHHH e--eee
-0.52731286 219 TKVVHYRKW HHHHHHHHH -e--e--e-
-0.51357119 225 RKWIKDT HHHHHHH -e--eee
-0.51208524 223 HYRKWIKD HHHHHHHH e--e--ee
-0.51108322 216 SLYTKV CEHHHH ----e-
-0.50711774 220 KVVHYRKWI HHHHHHHHH e--e--e--
-0.48604818 221 VVHYRKWIK HHHHHHHHH --e--e--e
-0.48068791 216 SLYTKVVHY CEHHHHHHH ----e--e-
-0.46034944 218 YTKVVHYRK HHHHHHHHH --e--e--e
-0.44286767 220 KVVHYRKWIK HHHHHHHHHH e--e--e--e
-0.43420095 218 YTKVVHYRKW HHHHHHHHHH --e--e--e-
-0.4299175 219 TKVVHYRKWI HHHHHHHHHH -e--e--e--
-0.42927973 217 LYTKVVHYRK EHHHHHHHHH ---e--e--e
-0.41930364 224 YRKWIKDT HHHHHHHH --e--eee
-0.40347835 36 LTAAHC EEEHHH ------
-0.39742355 217 LYTKVVHYRKW EHHHHHHHHHH ---e--e--e-
-0.38841216 218 YTKVVHYRKWI HHHHHHHHHHH --e--e--e--
-0.3871662 219 TKVVHYRKWIK HHHHHHHHHHH -e--e--e--e
-0.37612524 37 TAAHCI EEHHHC ------
-0.36328561 218 YTKVVHYRKWIK HHHHHHHHHHHH --e--e--e--e
-0.3612367 37 TAAHC EEHHH -----
-0.35558017 38 AAHCI EHHHC -----
-0.35287778 35 VLTAAHC EEEEHHH -------
-0.3446506 216 SLYTK CEHHH ----e
-0.34104408 36 LTAAHCI EEEHHHC -------
-0.34054906 222 VHYRKWIKD HHHHHHHHH -e--e--ee
-0.33738645 217 LYTKVVHYRKWI EHHHHHHHHHHH ---e--e--e--
-0.3344494 227 WIKDT HHHHH --eee
-0.31403411 34 WVLTAAHC EEEEEHHH --------
-0.31353761 217 LYTKVVHYRKWIK EHHHHHHHHHHHH ---e--e--e--e
-0.27604269 223 HYRKWIKDT HHHHHHHHH e--e--eee
-0.27326756 216 SLYTKVVHYR CEHHHHHHHH ----e--e--
-0.24873719 36 LTAAH EEEHH -----
-0.24811874 35 VLTAAHCI EEEEHHHC --------
-0.22811297 35 VLTAAH EEEEHH ------
-0.2108015 226 KWIKDTI HHHHHHH e--eee-
-0.20609118 34 WVLTAAH EEEEEHH -------
-0.19680199 34 WVLTAAHCI EEEEEHHHC ---------
-0.19667875 215 PSLYT CCEHH -----
-0.1918862 216 SLYTKVVHYRK CEHHHHHHHHH ----e--e--e
-0.18671432 227 WIKDTI HHHHHH --eee-
-0.18266346 221 VVHYRKWIKD HHHHHHHHHH --e--e--ee
-0.17422398 143 PKKLQ CCHEE -e--e
-0.16805458 216 SLYTKVVHYRKW CEHHHHHHHHHH ----e--e--e-
-0.16271103 215 PSLYTKVV CCEHHHHH -----e--
-0.1615876 144 KKLQC CHEEE e--ee
-0.15139181 46 SVILLGRHSL CEEEEEECCC ------e-e-
-0.1499498 222 VHYRKWIKDT HHHHHHHHHH -e--e--eee
-0.14747717 220 KVVHYRKWIKD HHHHHHHHHHH e--e--e--ee
-0.13777988 228 IKDTI HHHHH -eee-
-0.12476827 215 PSLYTKVVH CCEHHHHHH -----e--e
-0.12216737 216 SLYTKVVHYRKWI CEHHHHHHHHHHH ----e--e--e--
-0.1188766 215 PSLYTKV CCEHHHH -----e-
-0.1130571 157 DVCAQ HHHHH ee-ee
-0.11272497 229 KDTIV HHHHH eee-e
-0.11196497 219 TKVVHYRKWIKD HHHHHHHHHHHH -e--e--e--ee
-0.10593256 216 SLYTKVVHYRKWIK CEHHHHHHHHHHHH ----e--e--e--e
-0.10171412 218 YTKVVHYRKWIKD HHHHHHHHHHHHH --e--e--e--ee
-0.096502052 225 RKWIKDTI HHHHHHHH -e--eee-
-0.094418875 39 AHCIR HHHCC ----e
-0.085307955 35 VLTAA EEEEH -----
-0.077660002 34 WVLTAA EEEEEH ------
-0.076673951 215 PSLYTKVVHY CCEHHHHHHH -----e--e-
-0.071916709 193 VCNGV EECEE --e--
-0.06726543 215 PSLYTK CCEHHH -----e
-0.066131194 187 DSGGP CCCCC -----
-0.057276485 151 LHVIS EEEEC -e--e
-0.055880948 144 KKLQCV CHEEEE e--ee-
-0.052137144 143 PKKLQC CCHEEE -e--ee
-0.042355632 142 TPKKL CCCHE --e--
-0.041150809 49 LLGRH EEEEC ---e-
-0.038595728 224 YRKWIKDTI HHHHHHHHH --e--eee-
-0.034591991 221 VVHYRKWIKDT HHHHHHHHHHH --e--e--eee
-0.033942205 192 LVCNG EEECE ---e-
-0.030512471 45 KSVILLGRHSL CCEEEEEECCC e------e-e-
-0.029578666 186 GDSGG CCCCC -----
-0.022539633 47 VILLGRHSL EEEEEECCC -----e-e-
-0.022443836 38 AAHCIR EHHHCC -----e
-0.022288274 192 LVCNGV EEECEE ---e--
-0.0060243692 217 LYTKVVHYRKWIKD EHHHHHHHHHHHHH ---e--e--e--ee
-0.0051925233 220 KVVHYRKWIKDT HHHHHHHHHHHH e--e--e--eee
-0.0017203689 46 SVILLGRHS CEEEEEECC ------e-e
0.00015507855 47 VILLGRHSLF EEEEEECCCC -----e-e-e
0.0056634254 45 KSVILLGRHS CCEEEEEECC e------e-e
0.0057249457 219 TKVVHYRKWIKDT HHHHHHHHHHHHH -e--e--e--eee
0.0067931395 194 CNGVL ECEEE -e---
0.0073001011 193 VCNGVL EECEEE --e---
0.0087252714 218 YTKVVHYRKWIKDT HHHHHHHHHHHHHH --e--e--e--eee
0.0090635533 125 TTCYA CEEEE -e---
0.012263579 46 SVILLGRHSLF CEEEEEECCCC ------e-e-e
0.013598866 48 ILLGRH EEEEEC ----e-
0.013792399 149 VDLHVI EEEEEE -e-e--
0.015283274 150 DLHVIS EEEEEC e-e--e
0.015440239 40 HCIRN HHCCC ---ee
0.015626587 158 VCAQV HHHHH e-eee
0.016332953 198 LQGIT EEEEE -----
0.018216643 149 VDLHVIS EEEEEEC -e-e--e
0.01966781 150 DLHVI EEEEE e-e--
0.022376044 47 VILLG EEEEE -----
0.023204163 200 GITSW EEEEE -----
0.027809712 145 KLQCV HEEEE --ee-
0.030187461 223 HYRKWIKDTI HHHHHHHHHH e--e--eee-
0.031819415 199 QGITS EEEEE -----
0.033861389 199 QGITSW EEEEEE ------
0.034344556 37 TAAHCIR EEHHHCC ------e
0.035679245 48 ILLGRHSL EEEEECCC ----e-e-
0.036229163 79 SLLKN CCCCC e--e-
0.037667946 198 LQGITS EEEEEE ------
0.038922148 148 CVDLHVI EEEEEEE e-e-e--
0.039278183 14 QVLVAS EEEEEE ------
0.039426918 127 CYASG EEEEE -----
0.040234278 13 WQVLVAS EEEEEEE -------
0.041425096 186 GDSGGP CCCCCC ------
0.041565001 34 WVLTA EEEEE -----
0.04548441 13 WQVLVA EEEEEE ------
0.046853922 0 IVGGW CCCCC e---e
0.048331892 15 VLVAS EEEEE -----
0.048875814 183 TCSGD CCCCC --e--
0.048966967 197 VLQGI EEEEE -----
0.051619251 201 ITSWG EEEEC -----
0.053269023 198 LQGITSW EEEEEEE -------
0.054227513 14 QVLVA EEEEE -----
0.054941501 215 PSLYTKVVHYR CCEHHHHHHHH -----e--e--

PREDICTED ANTIGENIC PROPENSITY SCORES
  +35|                                                                                                                                                                                                                                              
     |                                                                                                                                                                                                                                              
     |                                                                                                                                                                                                                                              
     |                                                                                                                                                                                                                                              
     |                                                             +                                                                                                                                                                                
  +30|                                                             +                                                                                                                                                                                
     |                                                            +++                                                                                                                                                                               
     |                                                            +++                                                                                                                                                                               
     |                                                            ++++                                                                                                                                                                              
     |                                                            ++++                                                                                                                                                                              
  +25|                                                           ++++++                                                                                                                                                                             
     |                                                           ++++++                                                                                                                                                                             
     |                                                           ++++++                                                                                                                                                                             
     |                                                           ++++++                                                                                                                                                                             
     |                                                           +++++++                                                        ++                                                                                                                  
  +20|                                                           +++++++                                                        ++                                                                                                                  
     |                                                          ++++++++                                                        ++                                                                                                                  
     |                                                          ++++++++                                                       ++++                                                                                                                 
     |                                                          ++++++++                                                       ++++                                                                                                                 
     |                                                          +++++++++                                                     +++++                                                                                                                 
  +15|                                                          +++++++++                      +                              ++++++                                                                                                                
     |                                                          +++++++++                     ++                              ++++++                                                                                                                
     |                                                          +++++++++                    ++++                            +++++++                                     +++                                                                        
     |                                                         ++++++++++                    ++++                            ++++++++                                  +++++++                                                                      
     |                                                         +++++++++++                  ++++++                           ++++++++                                 +++++++++                                                                     
  +10|                                                         +++++++++++                  ++++++              +++         ++++++++++                             ++++++++++++                                                                     
     |         +++                                             +++++++++++                 ++++++++            +++++        ++++++++++                             +++++++++++++                                                                    
     |        ++++                                             +++++++++++                 +++++++++          ++++++        ++++++++++          +++                +++++++++++++                                                                    
     |       ++++++                                            ++++++++++++               ++++++++++         ++++++++++    +++++++++++         +++++               ++++++++++++++                                          +++                      
     |       ++++++                                            ++++++++++++               ++++++++++        +++++++++++    +++++++++++         ++++++              ++++++++++++++                                          +++                      
   +5|       +++++++                                          +++++++++++++               +++++++++++       +++++++++++    +++++++++++        +++++++             ++++++++++++++++      ++++                              ++++                   ++ 
N    |      ++++++++                                          +++++++++++++       +++     +++++++++++       +++++++++++    ++++++++++++       +++++++             +++++++++++++++++    ++++++                             ++++                  +++ 
E    |      ++++++++                                          ++++++++++++++     +++++   ++++++++++++       +++++++++++   +++++++++++++      +++++++++            +++++++++++++++++   +++++++                            +++++                  +++ 
T    |      +++++++++      ++++                               ++++++++++++++     ++++++  ++++++++++++      +++++++++++++  +++++++++++++      +++++++++            ++++++++++++++++++ +++++++++                           +++++                  ++++
     |      +++++++++      +++++     ++++          +          ++++++++++++++   +++++++++ +++++++++++++     +++++++++++++  +++++++++++++      +++++++++            ++++++++++++++++++ +++++++++                           +++++                  ++++
V  +0| IVGGWECEKHSQPWQVLVASRGRAVCGGVLVHPQWVLTAAHCIRNKSVILLGRHSLFHPEDTGQVFQVSHSFPHPLYDMSLLKNRFLRPGDDSSHDLMLLRLSEPAELTDAVKVMDLPTQEPALGTTCYASGWGSIEPEEFLTPKKLQCVDLHVISNDVCAQVHPQKVTKFMLCAGRWTGGKSTCSGDSGGPLVCNGVLQGITSWGSEPCALPERPSLYTKVVHYRKWIKDTIVANP
O    | ----          ------              ----------  ---------                          -                                              ----           ------------                             ----------------------          -----------------    
T    |               -----               ----------  --------                                                                           -              -----------                               -------------------           -----------------    
E    |               -----               ---------   --------                                                                                          ----------                                -----  ------------           ----------------     
S    |               -----               ---------    -------                                                                                          ----------                                 -     ------------           ----------------     
   -5|                ---                 --------    -------                                                                                          ----------                                        ----------            ----------------     
     |                                    --------    -------                                                                                           --    ---                                            ------            ----------------     
     |                                    --------     ------                                                                                                                                                  ---             ----------------     
     |                                    -------      -----                                                                                                                                                    -              ----------------     
     |                                     ------      ----                                                                                                                                                                    ----------------     
  -10|                                     ------       ---                                                                                                                                                                    ----------------     
     |                                     ------       ---                                                                                                                                                                    ----------------     
     |                                     ------                                                                                                                                                                               ---------------     
     |                                      -----                                                                                                                                                                               --------------      
     |                                      ----                                                                                                                                                                                --------------      
  -15|                                      ----                                                                                                                                                                                --------------      
     |                                       ---                                                                                                                                                                                --------------      
     |                                       --                                                                                                                                                                                 --------------      
     |                                                                                                                                                                                                                          --------------      
     |                                                                                                                                                                                                                          --------------      
  -20|                                                                                                                                                                                                                          --------------      
     |                                                                                                                                                                                                                          --------------      
     |                                                                                                                                                                                                                          --------------      
     |                                                                                                                                                                                                                           -------------      
     |                                                                                                                                                                                                                           ------------       
  -25|                                                                                                                                                                                                                           ------------       
     |                                                                                                                                                                                                                           ------------       
     |                                                                                                                                                                                                                           ------------       
     |                                                                                                                                                                                                                           ------------       
     |                                                                                                                                                                                                                           ------------       
  -30|                                                                                                                                                                                                                           ------------       
     |                                                                                                                                                                                                                           ------------       
     |                                                                                                                                                                                                                           ------------       
     |                                                                                                                                                                                                                           ------------       
     |                                                                                                                                                                                                                           ------------       
  -35|                                                                                                                                                                                                                           ------------       
     |                                                                                                                                                                                                                            ----------        
     |                                                                                                                                                                                                                            ----------        
     |                                                                                                                                                                                                                            ----------        
     |                                                                                                                                                                                                                            ----------        
  -40|                                                                                                                                                                                                                            ----------        
     |                                                                                                                                                                                                                            ----------        
     |                                                                                                                                                                                                                            ----------        
     |                                                                                                                                                                                                                            ----------        
     |                                                                                                                                                                                                                            ----------        
  -45|                                                                                                                                                                                                                            ---------         
     |                                                                                                                                                                                                                            ---------         
     |                                                                                                                                                                                                                             --------         
     |                                                                                                                                                                                                                             --------         
     |                                                                                                                                                                                                                             --------         
  -50|                                                                                                                                                                                                                             --------         
     |                                                                                                                                                                                                                             --------         
     |                                                                                                                                                                                                                             --------         
     |                                                                                                                                                                                                                             -------          
     |                                                                                                                                                                                                                              ------          
  -55|                                                                                                                                                                                                                              ------          
     |                                                                                                                                                                                                                              ------          
     |                                                                                                                                                                                                                              ------          
     |                                                                                                                                                                                                                              -----           
     |                                                                                                                                                                                                                               ----           
  -60|                                                                                                                                                                                                                               ----           
     |                                                                                                                                                                                                                               ----           
     |                                                                                                                                                                                                                                --            
     |                                                                                                                                                                                                                                --            
     |                                                                                                                                                                                                                                              
  -65|                                                                                                                                                                                                                                              


Predicted Solubility upon Overexpression:
SOLUBLE with probability 0.655003

Predicted Probability of Antigenicity:
0.648130
