# Supplementary material for: Targeting Tumor Markers with Antisense Peptides: An Example of Human Prostate Specific Antigen
Source: Int J Mol Sci. 2019 Apr 28;20(9):2090. doi: 10.3390/ijms20092090 (PMC6540241; doi:10.3390/ijms20092090)
Supplement: Supplementary file 1 [file ijms-20-02090-s001.zip › Scheme S2_c2zchP.pdb]

ATOM      1  N   ILE P  16     -29.830 -29.492 -35.054  1.00 27.41           N  
ATOM      2  CA  ILE P  16     -30.548 -30.251 -34.017  1.00 27.43           C  
ATOM      3  C   ILE P  16     -32.027 -30.486 -34.379  1.00 26.90           C  
ATOM      4  O   ILE P  16     -32.729 -29.563 -34.746  1.00 26.49           O  
ATOM      5  CB  ILE P  16     -30.411 -29.506 -32.650  1.00 28.10           C  
ATOM      6  CG1 ILE P  16     -29.010 -29.721 -32.067  1.00 30.06           C  
ATOM      7  CG2 ILE P  16     -31.430 -29.994 -31.615  1.00 27.88           C  
ATOM      8  CD1 ILE P  16     -28.100 -28.631 -32.355  1.00 32.24           C  
ATOM      9  N   VAL P  17     -32.503 -31.722 -34.254  1.00 26.71           N  
ATOM     10  CA  VAL P  17     -33.937 -31.999 -34.398  1.00 26.31           C  
ATOM     11  C   VAL P  17     -34.541 -32.232 -33.027  1.00 26.42           C  
ATOM     12  O   VAL P  17     -33.880 -32.753 -32.133  1.00 26.73           O  
ATOM     13  CB  VAL P  17     -34.300 -33.100 -35.479  1.00 26.48           C  
ATOM     14  CG1 VAL P  17     -33.063 -33.732 -36.127  1.00 28.16           C  
ATOM     15  CG2 VAL P  17     -35.287 -34.128 -34.966  1.00 25.59           C  
ATOM     16  N   GLY P  18     -35.774 -31.754 -32.855  1.00 26.26           N  
ATOM     17  CA  GLY P  18     -36.461 -31.775 -31.578  1.00 26.05           C  
ATOM     18  C   GLY P  18     -35.978 -30.780 -30.540  1.00 26.12           C  
ATOM     19  O   GLY P  18     -36.417 -30.828 -29.397  1.00 26.75           O  
ATOM     20  N   GLY P  19     -35.113 -29.849 -30.932  1.00 26.05           N  
ATOM     21  CA  GLY P  19     -34.424 -28.972 -29.989  1.00 25.80           C  
ATOM     22  C   GLY P  19     -35.171 -27.727 -29.567  1.00 25.70           C  
ATOM     23  O   GLY P  19     -36.376 -27.688 -29.653  1.00 25.20           O  
ATOM     24  N   TRP P  20     -34.423 -26.723 -29.102  1.00 26.05           N  
ATOM     25  CA  TRP P  20     -34.935 -25.377 -28.868  1.00 26.71           C  
ATOM     26  C   TRP P  20     -33.910 -24.282 -29.216  1.00 27.33           C  
ATOM     27  O   TRP P  20     -32.726 -24.572 -29.408  1.00 27.07           O  
ATOM     28  CB  TRP P  20     -35.341 -25.209 -27.418  1.00 26.55           C  
ATOM     29  CG  TRP P  20     -34.214 -25.375 -26.468  1.00 26.53           C  
ATOM     30  CD1 TRP P  20     -33.357 -24.388 -25.968  1.00 27.49           C  
ATOM     31  CD2 TRP P  20     -33.812 -26.595 -25.858  1.00 25.46           C  
ATOM     32  NE1 TRP P  20     -32.449 -24.950 -25.079  1.00 25.32           N  
ATOM     33  CE2 TRP P  20     -32.704 -26.299 -25.000  1.00 24.98           C  
ATOM     34  CE3 TRP P  20     -34.280 -27.918 -25.947  1.00 23.30           C  
ATOM     35  CZ2 TRP P  20     -32.067 -27.280 -24.260  1.00 24.20           C  
ATOM     36  CZ3 TRP P  20     -33.665 -28.880 -25.209  1.00 22.83           C  
ATOM     37  CH2 TRP P  20     -32.552 -28.566 -24.377  1.00 24.93           C  
ATOM     38  N   GLU P  21     -34.384 -23.036 -29.270  1.00 27.91           N  
ATOM     39  CA  GLU P  21     -33.525 -21.882 -29.509  1.00 29.30           C  
ATOM     40  C   GLU P  21     -32.669 -21.649 -28.250  1.00 30.12           C  
ATOM     41  O   GLU P  21     -33.215 -21.315 -27.230  1.00 30.53           O  
ATOM     42  CB  GLU P  21     -34.367 -20.616 -29.841  1.00 29.34           C  
ATOM     43  CG  GLU P  21     -33.538 -19.308 -30.240  1.00 30.44           C  
ATOM     44  CD  GLU P  21     -34.386 -17.966 -30.298  1.00 30.90           C  
ATOM     45  OE1 GLU P  21     -33.804 -16.867 -30.134  1.00 28.01           O  
ATOM     46  OE2 GLU P  21     -35.623 -18.005 -30.500  1.00 31.35           O  
ATOM     47  N   CYS P  22     -31.349 -21.805 -28.318  1.00 30.99           N  
ATOM     48  CA  CYS P  22     -30.518 -21.623 -27.137  1.00 32.18           C  
ATOM     49  C   CYS P  22     -30.753 -20.250 -26.577  1.00 32.22           C  
ATOM     50  O   CYS P  22     -31.040 -19.343 -27.316  1.00 31.52           O  
ATOM     51  CB  CYS P  22     -29.023 -21.760 -27.440  1.00 32.45           C  
ATOM     52  SG  CYS P  22     -28.544 -23.269 -28.306  1.00 36.46           S  
ATOM     53  N   GLU P  23     -30.630 -20.113 -25.262  1.00 33.08           N  
ATOM     54  CA  GLU P  23     -30.646 -18.818 -24.643  1.00 34.18           C  
ATOM     55  C   GLU P  23     -29.468 -18.118 -25.204  1.00 35.30           C  
ATOM     56  O   GLU P  23     -28.525 -18.765 -25.603  1.00 35.71           O  
ATOM     57  CB  GLU P  23     -30.545 -18.907 -23.129  1.00 34.36           C  
ATOM     58  CG  GLU P  23     -31.910 -19.257 -22.500  1.00 36.54           C  
ATOM     59  CD  GLU P  23     -31.981 -19.196 -20.978  1.00 36.52           C  
ATOM     60  OE1 GLU P  23     -31.980 -18.083 -20.450  1.00 39.61           O  
ATOM     61  OE2 GLU P  23     -32.104 -20.242 -20.313  1.00 34.79           O  
ATOM     62  N   LYS P  24     -29.520 -16.792 -25.205  1.00 36.89           N  
ATOM     63  CA  LYS P  24     -28.643 -15.964 -26.009  1.00 37.61           C  
ATOM     64  C   LYS P  24     -27.149 -16.187 -25.802  1.00 37.45           C  
ATOM     65  O   LYS P  24     -26.409 -16.441 -26.768  1.00 39.16           O  
ATOM     66  CB  LYS P  24     -28.955 -14.506 -25.808  1.00 38.50           C  
ATOM     67  CG  LYS P  24     -28.513 -13.641 -27.005  1.00 41.90           C  
ATOM     68  CD  LYS P  24     -29.602 -13.553 -28.119  1.00 45.35           C  
ATOM     69  CE  LYS P  24     -29.432 -12.264 -29.008  1.00 47.53           C  
ATOM     70  NZ  LYS P  24     -29.299 -10.947 -28.241  1.00 47.46           N  
ATOM     71  N   HIS P  25     -26.612 -16.078 -24.619  1.00 36.59           N  
ATOM     72  CA  HIS P  25     -25.174 -16.426 -24.594  1.00 36.34           C  
ATOM     73  C   HIS P  25     -24.882 -17.657 -23.743  1.00 35.26           C  
ATOM     74  O   HIS P  25     -23.861 -17.712 -23.060  1.00 33.95           O  
ATOM     75  CB  HIS P  25     -24.326 -15.227 -24.191  1.00 36.86           C  
ATOM     76  CG  HIS P  25     -24.575 -14.019 -25.041  1.00 39.61           C  
ATOM     77  ND1 HIS P  25     -24.747 -12.754 -24.508  1.00 40.49           N  
ATOM     78  CD2 HIS P  25     -24.718 -13.892 -26.387  1.00 41.14           C  
ATOM     79  CE1 HIS P  25     -24.963 -11.898 -25.492  1.00 40.89           C  
ATOM     80  NE2 HIS P  25     -24.953 -12.563 -26.641  1.00 42.01           N  
ATOM     81  N   SER P  26     -25.797 -18.634 -23.799  1.00 34.08           N  
ATOM     82  CA  SER P  26     -25.682 -19.806 -22.988  1.00 33.17           C  
ATOM     83  C   SER P  26     -24.574 -20.718 -23.477  1.00 33.28           C  
ATOM     84  O   SER P  26     -23.998 -21.428 -22.658  1.00 34.93           O  
ATOM     85  CB  SER P  26     -26.980 -20.543 -22.890  1.00 32.69           C  
ATOM     86  OG  SER P  26     -27.495 -20.765 -24.141  1.00 33.67           O  
ATOM     87  N   GLN P  27     -24.225 -20.667 -24.764  1.00 32.18           N  
ATOM     88  CA  GLN P  27     -23.177 -21.498 -25.314  1.00 31.08           C  
ATOM     89  C   GLN P  27     -22.025 -20.676 -25.950  1.00 30.71           C  
ATOM     90  O   GLN P  27     -21.672 -20.870 -27.104  1.00 30.61           O  
ATOM     91  CB  GLN P  27     -23.795 -22.446 -26.346  1.00 31.32           C  
ATOM     92  CG  GLN P  27     -25.028 -23.196 -25.889  1.00 31.37           C  
ATOM     93  CD  GLN P  27     -24.758 -24.137 -24.723  1.00 33.44           C  
ATOM     94  OE1 GLN P  27     -25.663 -24.467 -23.964  1.00 33.62           O  
ATOM     95  NE2 GLN P  27     -23.510 -24.557 -24.561  1.00 33.98           N  
ATOM     96  N   PRO P  28     -21.359 -19.816 -25.176  1.00 30.07           N  
ATOM     97  CA  PRO P  28     -20.366 -18.898 -25.755  1.00 29.61           C  
ATOM     98  C   PRO P  28     -19.116 -19.557 -26.360  1.00 29.62           C  
ATOM     99  O   PRO P  28     -18.313 -18.863 -26.969  1.00 29.72           O  
ATOM    100  CB  PRO P  28     -19.924 -18.084 -24.553  1.00 29.51           C  
ATOM    101  CG  PRO P  28     -20.064 -19.041 -23.411  1.00 29.07           C  
ATOM    102  CD  PRO P  28     -21.383 -19.718 -23.709  1.00 29.75           C  
ATOM    103  N   TRP P  29     -18.930 -20.857 -26.139  1.00 29.34           N  
ATOM    104  CA  TRP P  29     -17.845 -21.647 -26.779  1.00 28.91           C  
ATOM    105  C   TRP P  29     -18.242 -22.162 -28.149  1.00 28.30           C  
ATOM    106  O   TRP P  29     -17.385 -22.650 -28.862  1.00 28.31           O  
ATOM    107  CB  TRP P  29     -17.452 -22.867 -25.927  1.00 28.61           C  
ATOM    108  CG  TRP P  29     -18.652 -23.503 -25.377  1.00 28.82           C  
ATOM    109  CD1 TRP P  29     -19.460 -24.389 -25.999  1.00 29.79           C  
ATOM    110  CD2 TRP P  29     -19.262 -23.215 -24.118  1.00 28.20           C  
ATOM    111  NE1 TRP P  29     -20.527 -24.724 -25.184  1.00 30.07           N  
ATOM    112  CE2 TRP P  29     -20.435 -23.995 -24.029  1.00 28.92           C  
ATOM    113  CE3 TRP P  29     -18.911 -22.405 -23.040  1.00 27.80           C  
ATOM    114  CZ2 TRP P  29     -21.252 -23.983 -22.908  1.00 27.60           C  
ATOM    115  CZ3 TRP P  29     -19.724 -22.390 -21.937  1.00 27.13           C  
ATOM    116  CH2 TRP P  29     -20.883 -23.161 -21.879  1.00 26.89           C  
ATOM    117  N   GLN P  30     -19.527 -22.085 -28.502  1.00 27.82           N  
ATOM    118  CA  GLN P  30     -19.981 -22.633 -29.762  1.00 27.52           C  
ATOM    119  C   GLN P  30     -19.414 -21.808 -30.882  1.00 28.29           C  
ATOM    120  O   GLN P  30     -19.454 -20.579 -30.831  1.00 28.06           O  
ATOM    121  CB  GLN P  30     -21.494 -22.679 -29.868  1.00 27.23           C  
ATOM    122  CG  GLN P  30     -22.017 -23.047 -31.271  1.00 26.44           C  
ATOM    123  CD  GLN P  30     -22.040 -24.552 -31.579  1.00 26.27           C  
ATOM    124  OE1 GLN P  30     -21.529 -24.994 -32.613  1.00 27.08           O  
ATOM    125  NE2 GLN P  30     -22.631 -25.334 -30.691  1.00 24.68           N  
ATOM    126  N   VAL P  31     -18.830 -22.501 -31.865  1.00 29.35           N  
ATOM    127  CA  VAL P  31     -18.379 -21.882 -33.113  1.00 30.01           C  
ATOM    128  C   VAL P  31     -18.950 -22.581 -34.347  1.00 29.98           C  
ATOM    129  O   VAL P  31     -19.540 -23.662 -34.266  1.00 29.11           O  
ATOM    130  CB  VAL P  31     -16.826 -21.764 -33.203  1.00 30.36           C  
ATOM    131  CG1 VAL P  31     -16.266 -21.365 -31.862  1.00 31.66           C  
ATOM    132  CG2 VAL P  31     -16.180 -23.018 -33.670  1.00 30.25           C  
ATOM    133  N   LEU P  32     -18.790 -21.903 -35.479  1.00 30.48           N  
ATOM    134  CA  LEU P  32     -19.224 -22.389 -36.789  1.00 30.90           C  
ATOM    135  C   LEU P  32     -18.009 -22.358 -37.707  1.00 31.02           C  
ATOM    136  O   LEU P  32     -17.288 -21.377 -37.785  1.00 31.21           O  
ATOM    137  CB  LEU P  32     -20.383 -21.528 -37.325  1.00 30.86           C  
ATOM    138  CG  LEU P  32     -21.197 -21.817 -38.601  1.00 30.69           C  
ATOM    139  CD1 LEU P  32     -20.450 -21.265 -39.769  1.00 30.87           C  
ATOM    140  CD2 LEU P  32     -21.485 -23.306 -38.791  1.00 29.14           C  
ATOM    141  N   VAL P  33     -17.750 -23.479 -38.351  1.00 31.67           N  
ATOM    142  CA  VAL P  33     -16.658 -23.588 -39.284  1.00 31.81           C  
ATOM    143  C   VAL P  33     -17.294 -23.493 -40.636  1.00 32.25           C  
ATOM    144  O   VAL P  33     -18.261 -24.187 -40.903  1.00 32.17           O  
ATOM    145  CB  VAL P  33     -15.984 -24.929 -39.193  1.00 31.73           C  
ATOM    146  CG1 VAL P  33     -14.752 -24.930 -40.050  1.00 32.20           C  
ATOM    147  CG2 VAL P  33     -15.634 -25.250 -37.754  1.00 32.31           C  
ATOM    148  N   ALA P  34     -16.772 -22.606 -41.471  1.00 32.88           N  
ATOM    149  CA  ALA P  34     -17.251 -22.449 -42.830  1.00 33.61           C  
ATOM    150  C   ALA P  34     -16.068 -22.657 -43.759  1.00 34.65           C  
ATOM    151  O   ALA P  34     -14.937 -22.379 -43.366  1.00 34.13           O  
ATOM    152  CB  ALA P  34     -17.839 -21.102 -43.019  1.00 33.47           C  
ATOM    153  N   SER P  35     -16.319 -23.181 -44.964  1.00 36.11           N  
ATOM    154  CA  SER P  35     -15.239 -23.388 -45.935  1.00 37.59           C  
ATOM    155  C   SER P  35     -15.344 -22.447 -47.084  1.00 38.97           C  
ATOM    156  O   SER P  35     -14.687 -21.401 -47.045  1.00 40.90           O  
ATOM    157  CB  SER P  35     -15.096 -24.806 -46.428  1.00 37.81           C  
ATOM    158  OG  SER P  35     -13.731 -25.138 -46.319  1.00 38.61           O  
ATOM    159  N   ARG P  36     -16.150 -22.722 -48.093  1.00 39.74           N  
ATOM    160  CA  ARG P  36     -16.072 -21.822 -49.249  1.00 40.89           C  
ATOM    161  C   ARG P  36     -17.144 -20.771 -49.063  1.00 40.44           C  
ATOM    162  O   ARG P  36     -18.033 -20.659 -49.875  1.00 41.00           O  
ATOM    163  CB  ARG P  36     -16.235 -22.585 -50.568  1.00 41.94           C  
ATOM    164  CG  ARG P  36     -14.995 -23.334 -51.077  1.00 44.87           C  
ATOM    165  CD  ARG P  36     -14.346 -22.637 -52.277  1.00 51.23           C  
ATOM    166  NE  ARG P  36     -12.895 -22.522 -52.070  1.00 57.25           N  
ATOM    167  CZ  ARG P  36     -12.067 -21.694 -52.727  1.00 61.44           C  
ATOM    168  NH1 ARG P  36     -12.512 -20.871 -53.694  1.00 62.16           N  
ATOM    169  NH2 ARG P  36     -10.764 -21.696 -52.407  1.00 61.99           N  
ATOM    170  N   GLY P  37     -17.088 -20.027 -47.959  1.00 40.23           N  
ATOM    171  CA  GLY P  37     -18.238 -19.240 -47.489  1.00 39.67           C  
ATOM    172  C   GLY P  37     -19.456 -20.058 -47.024  1.00 39.59           C  
ATOM    173  O   GLY P  37     -20.410 -19.496 -46.490  1.00 39.30           O  
ATOM    174  N   ARG P  38     -19.424 -21.379 -47.218  1.00 39.71           N  
ATOM    175  CA  ARG P  38     -20.499 -22.288 -46.785  1.00 39.35           C  
ATOM    176  C   ARG P  38     -20.233 -22.949 -45.428  1.00 37.49           C  
ATOM    177  O   ARG P  38     -19.105 -23.157 -45.043  1.00 37.09           O  
ATOM    178  CB  ARG P  38     -20.752 -23.328 -47.866  1.00 40.08           C  
ATOM    179  CG  ARG P  38     -21.229 -22.648 -49.176  1.00 44.25           C  
ATOM    180  CD  ARG P  38     -22.236 -23.501 -50.008  1.00 49.95           C  
ATOM    181  NE  ARG P  38     -22.571 -22.866 -51.306  1.00 54.87           N  
ATOM    182  CZ  ARG P  38     -21.736 -22.754 -52.363  1.00 57.51           C  
ATOM    183  NH1 ARG P  38     -22.144 -22.161 -53.500  1.00 57.05           N  
ATOM    184  NH2 ARG P  38     -20.478 -23.224 -52.298  1.00 58.90           N  
ATOM    185  N   ALA P  39     -21.295 -23.236 -44.692  1.00 35.86           N  
ATOM    186  CA  ALA P  39     -21.167 -23.796 -43.357  1.00 34.45           C  
ATOM    187  C   ALA P  39     -20.858 -25.287 -43.483  1.00 33.31           C  
ATOM    188  O   ALA P  39     -21.473 -26.000 -44.254  1.00 33.07           O  
ATOM    189  CB  ALA P  39     -22.420 -23.572 -42.572  1.00 33.85           C  
ATOM    190  N   VAL P  41     -19.864 -25.726 -42.734  1.00 32.54           N  
ATOM    191  CA  VAL P  41     -19.366 -27.095 -42.756  1.00 31.46           C  
ATOM    192  C   VAL P  41     -19.735 -27.867 -41.482  1.00 30.97           C  
ATOM    193  O   VAL P  41     -20.222 -28.963 -41.561  1.00 29.98           O  
ATOM    194  CB  VAL P  41     -17.856 -27.062 -42.900  1.00 30.92           C  
ATOM    195  CG1 VAL P  41     -17.293 -28.430 -42.929  1.00 31.37           C  
ATOM    196  CG2 VAL P  41     -17.507 -26.391 -44.151  1.00 30.63           C  
ATOM    197  N   CYS P  42     -19.516 -27.262 -40.325  1.00 30.89           N  
ATOM    198  CA  CYS P  42     -19.427 -27.971 -39.065  1.00 31.67           C  
ATOM    199  C   CYS P  42     -19.524 -27.045 -37.892  1.00 30.67           C  
ATOM    200  O   CYS P  42     -19.273 -25.857 -37.977  1.00 30.52           O  
ATOM    201  CB  CYS P  42     -18.059 -28.671 -38.921  1.00 32.04           C  
ATOM    202  SG  CYS P  42     -17.999 -30.242 -39.774  1.00 38.89           S  
ATOM    203  N   GLY P  43     -19.818 -27.644 -36.763  1.00 29.91           N  
ATOM    204  CA  GLY P  43     -19.696 -26.980 -35.511  1.00 29.65           C  
ATOM    205  C   GLY P  43     -18.296 -27.216 -35.017  1.00 29.06           C  
ATOM    206  O   GLY P  43     -17.593 -28.065 -35.549  1.00 28.78           O  
ATOM    207  N   GLY P  44     -17.923 -26.415 -34.019  1.00 28.50           N  
ATOM    208  CA  GLY P  44     -16.689 -26.528 -33.297  1.00 28.12           C  
ATOM    209  C   GLY P  44     -16.869 -25.986 -31.913  1.00 28.63           C  
ATOM    210  O   GLY P  44     -17.937 -25.488 -31.584  1.00 28.84           O  
ATOM    211  N   VAL P  45     -15.812 -26.088 -31.113  1.00 29.27           N  
ATOM    212  CA  VAL P  45     -15.831 -25.733 -29.698  1.00 29.83           C  
ATOM    213  C   VAL P  45     -14.537 -25.040 -29.302  1.00 30.67           C  
ATOM    214  O   VAL P  45     -13.437 -25.636 -29.401  1.00 30.64           O  
ATOM    215  CB  VAL P  45     -15.925 -26.965 -28.812  1.00 29.70           C  
ATOM    216  CG1 VAL P  45     -15.715 -26.585 -27.378  1.00 30.09           C  
ATOM    217  CG2 VAL P  45     -17.251 -27.597 -28.942  1.00 30.01           C  
ATOM    218  N   LEU P  46     -14.674 -23.808 -28.805  1.00 31.40           N  
ATOM    219  CA  LEU P  46     -13.529 -23.017 -28.363  1.00 31.74           C  
ATOM    220  C   LEU P  46     -12.969 -23.584 -27.078  1.00 31.82           C  
ATOM    221  O   LEU P  46     -13.569 -23.419 -26.038  1.00 31.77           O  
ATOM    222  CB  LEU P  46     -13.924 -21.555 -28.158  1.00 31.78           C  
ATOM    223  CG  LEU P  46     -12.715 -20.628 -28.026  1.00 32.43           C  
ATOM    224  CD1 LEU P  46     -12.079 -20.468 -29.349  1.00 32.69           C  
ATOM    225  CD2 LEU P  46     -13.095 -19.273 -27.526  1.00 33.21           C  
ATOM    226  N   VAL P  47     -11.831 -24.274 -27.156  1.00 31.99           N  
ATOM    227  CA  VAL P  47     -11.197 -24.829 -25.946  1.00 32.05           C  
ATOM    228  C   VAL P  47     -10.008 -24.007 -25.433  1.00 32.79           C  
ATOM    229  O   VAL P  47      -9.451 -24.280 -24.392  1.00 32.29           O  
ATOM    230  CB  VAL P  47     -10.738 -26.250 -26.155  1.00 31.58           C  
ATOM    231  CG1 VAL P  47     -11.917 -27.115 -26.539  1.00 31.35           C  
ATOM    232  CG2 VAL P  47      -9.583 -26.315 -27.184  1.00 31.18           C  
ATOM    233  N   HIS P  48      -9.619 -23.013 -26.198  1.00 34.04           N  
ATOM    234  CA  HIS P  48      -8.625 -22.052 -25.789  1.00 35.42           C  
ATOM    235  C   HIS P  48      -8.817 -20.837 -26.652  1.00 34.74           C  
ATOM    236  O   HIS P  48      -9.344 -20.935 -27.760  1.00 35.02           O  
ATOM    237  CB  HIS P  48      -7.217 -22.590 -25.980  1.00 36.60           C  
ATOM    238  CG  HIS P  48      -6.668 -23.275 -24.773  1.00 42.96           C  
ATOM    239  ND1 HIS P  48      -5.895 -22.615 -23.833  1.00 50.35           N  
ATOM    240  CD2 HIS P  48      -6.782 -24.557 -24.340  1.00 46.92           C  
ATOM    241  CE1 HIS P  48      -5.562 -23.467 -22.872  1.00 51.74           C  
ATOM    242  NE2 HIS P  48      -6.091 -24.649 -23.155  1.00 50.48           N  
ATOM    243  N   PRO P  49      -8.360 -19.685 -26.176  1.00 33.93           N  
ATOM    244  CA  PRO P  49      -8.645 -18.455 -26.917  1.00 32.89           C  
ATOM    245  C   PRO P  49      -8.215 -18.509 -28.392  1.00 31.70           C  
ATOM    246  O   PRO P  49      -8.847 -17.878 -29.237  1.00 30.85           O  
ATOM    247  CB  PRO P  49      -7.884 -17.389 -26.133  1.00 33.07           C  
ATOM    248  CG  PRO P  49      -7.012 -18.112 -25.171  1.00 33.52           C  
ATOM    249  CD  PRO P  49      -7.548 -19.466 -24.969  1.00 33.80           C  
ATOM    250  N   GLN P  50      -7.189 -19.297 -28.699  1.00 30.84           N  
ATOM    251  CA  GLN P  50      -6.718 -19.437 -30.092  1.00 30.92           C  
ATOM    252  C   GLN P  50      -6.881 -20.847 -30.737  1.00 30.15           C  
ATOM    253  O   GLN P  50      -6.310 -21.094 -31.785  1.00 28.86           O  
ATOM    254  CB  GLN P  50      -5.244 -19.000 -30.183  1.00 31.28           C  
ATOM    255  CG  GLN P  50      -4.885 -18.347 -31.524  1.00 31.95           C  
ATOM    256  CD  GLN P  50      -3.413 -17.992 -31.697  1.00 32.42           C  
ATOM    257  OE1 GLN P  50      -2.939 -17.831 -32.834  1.00 29.51           O  
ATOM    258  NE2 GLN P  50      -2.683 -17.874 -30.582  1.00 33.14           N  
ATOM    259  N   TRP P  51      -7.672 -21.739 -30.117  1.00 29.69           N  
ATOM    260  CA  TRP P  51      -7.843 -23.123 -30.569  1.00 28.50           C  
ATOM    261  C   TRP P  51      -9.264 -23.563 -30.537  1.00 28.23           C  
ATOM    262  O   TRP P  51      -9.952 -23.349 -29.568  1.00 28.50           O  
ATOM    263  CB  TRP P  51      -7.047 -24.081 -29.704  1.00 28.41           C  
ATOM    264  CG  TRP P  51      -5.613 -23.854 -29.881  1.00 28.41           C  
ATOM    265  CD1 TRP P  51      -4.874 -22.914 -29.260  1.00 27.50           C  
ATOM    266  CD2 TRP P  51      -4.736 -24.522 -30.795  1.00 27.57           C  
ATOM    267  NE1 TRP P  51      -3.585 -22.966 -29.698  1.00 27.51           N  
ATOM    268  CE2 TRP P  51      -3.468 -23.943 -30.647  1.00 27.85           C  
ATOM    269  CE3 TRP P  51      -4.894 -25.563 -31.702  1.00 28.20           C  
ATOM    270  CZ2 TRP P  51      -2.347 -24.371 -31.378  1.00 27.41           C  
ATOM    271  CZ3 TRP P  51      -3.777 -25.983 -32.444  1.00 29.39           C  
ATOM    272  CH2 TRP P  51      -2.526 -25.370 -32.282  1.00 27.75           C  
ATOM    273  N   VAL P  52      -9.684 -24.218 -31.609  1.00 28.14           N  
ATOM    274  CA  VAL P  52     -11.017 -24.810 -31.735  1.00 27.95           C  
ATOM    275  C   VAL P  52     -10.857 -26.317 -31.863  1.00 27.65           C  
ATOM    276  O   VAL P  52      -9.928 -26.776 -32.502  1.00 27.29           O  
ATOM    277  CB  VAL P  52     -11.763 -24.225 -32.989  1.00 27.88           C  
ATOM    278  CG1 VAL P  52     -13.020 -25.003 -33.371  1.00 27.03           C  
ATOM    279  CG2 VAL P  52     -12.135 -22.812 -32.730  1.00 28.59           C  
ATOM    280  N   LEU P  53     -11.771 -27.071 -31.264  1.00 27.78           N  
ATOM    281  CA  LEU P  53     -11.852 -28.521 -31.451  1.00 27.92           C  
ATOM    282  C   LEU P  53     -13.076 -28.889 -32.277  1.00 27.79           C  
ATOM    283  O   LEU P  53     -14.146 -28.410 -32.006  1.00 28.06           O  
ATOM    284  CB  LEU P  53     -11.965 -29.194 -30.094  1.00 27.95           C  
ATOM    285  CG  LEU P  53     -11.706 -30.686 -29.981  1.00 26.90           C  
ATOM    286  CD1 LEU P  53     -10.296 -31.006 -30.352  1.00 26.08           C  
ATOM    287  CD2 LEU P  53     -11.951 -31.113 -28.556  1.00 26.81           C  
ATOM    288  N   THR P  54     -12.920 -29.740 -33.272  1.00 27.70           N  
ATOM    289  CA  THR P  54     -14.056 -30.182 -34.069  1.00 28.45           C  
ATOM    290  C   THR P  54     -13.891 -31.652 -34.331  1.00 28.28           C  
ATOM    291  O   THR P  54     -13.171 -32.322 -33.592  1.00 27.19           O  
ATOM    292  CB  THR P  54     -14.158 -29.495 -35.467  1.00 28.87           C  
ATOM    293  OG1 THR P  54     -12.851 -29.400 -36.067  1.00 29.80           O  
ATOM    294  CG2 THR P  54     -14.707 -28.181 -35.343  1.00 29.87           C  
ATOM    295  N   ALA P  55     -14.597 -32.124 -35.374  1.00 28.12           N  
ATOM    296  CA  ALA P  55     -14.448 -33.442 -35.927  1.00 28.04           C  
ATOM    297  C   ALA P  55     -13.406 -33.432 -37.024  1.00 28.64           C  
ATOM    298  O   ALA P  55     -13.243 -32.449 -37.756  1.00 28.07           O  
ATOM    299  CB  ALA P  55     -15.746 -33.917 -36.460  1.00 27.84           C  
ATOM    300  N   ALA P  56     -12.688 -34.543 -37.120  1.00 29.55           N  
ATOM    301  CA  ALA P  56     -11.678 -34.736 -38.169  1.00 29.91           C  
ATOM    302  C   ALA P  56     -12.301 -34.775 -39.591  1.00 30.27           C  
ATOM    303  O   ALA P  56     -11.747 -34.232 -40.549  1.00 29.82           O  
ATOM    304  CB  ALA P  56     -10.908 -35.978 -37.897  1.00 29.53           C  
ATOM    305  N   HIS P  57     -13.473 -35.383 -39.718  1.00 31.12           N  
ATOM    306  CA  HIS P  57     -14.167 -35.378 -41.000  1.00 31.43           C  
ATOM    307  C   HIS P  57     -14.626 -34.001 -41.466  1.00 32.40           C  
ATOM    308  O   HIS P  57     -15.169 -33.889 -42.538  1.00 32.82           O  
ATOM    309  CB  HIS P  57     -15.307 -36.376 -40.995  1.00 31.07           C  
ATOM    310  CG  HIS P  57     -16.539 -35.929 -40.282  1.00 30.46           C  
ATOM    311  ND1 HIS P  57     -16.793 -36.250 -38.970  1.00 32.22           N  
ATOM    312  CD2 HIS P  57     -17.639 -35.279 -40.726  1.00 30.20           C  
ATOM    313  CE1 HIS P  57     -17.984 -35.790 -38.626  1.00 31.27           C  
ATOM    314  NE2 HIS P  57     -18.522 -35.203 -39.679  1.00 30.13           N  
ATOM    315  N   CYS P  58     -14.365 -32.950 -40.682  1.00 33.70           N  
ATOM    316  CA  CYS P  58     -14.645 -31.549 -41.092  1.00 34.42           C  
ATOM    317  C   CYS P  58     -13.486 -30.869 -41.782  1.00 34.13           C  
ATOM    318  O   CYS P  58     -13.514 -29.680 -41.985  1.00 34.28           O  
ATOM    319  CB  CYS P  58     -15.021 -30.695 -39.886  1.00 34.36           C  
ATOM    320  SG  CYS P  58     -16.472 -31.382 -39.025  1.00 37.62           S  
ATOM    321  N   ILE P  59     -12.454 -31.622 -42.117  1.00 34.21           N  
ATOM    322  CA  ILE P  59     -11.245 -31.038 -42.656  1.00 33.85           C  
ATOM    323  C   ILE P  59     -11.539 -30.503 -44.056  1.00 33.97           C  
ATOM    324  O   ILE P  59     -12.133 -31.203 -44.871  1.00 34.14           O  
ATOM    325  CB  ILE P  59     -10.063 -32.056 -42.609  1.00 33.63           C  
ATOM    326  CG1 ILE P  59      -8.745 -31.428 -43.083  1.00 32.72           C  
ATOM    327  CG2 ILE P  59     -10.350 -33.301 -43.397  1.00 33.50           C  
ATOM    328  CD1 ILE P  59      -7.517 -31.933 -42.280  1.00 30.80           C  
ATOM    329  N   ARG P  60     -11.158 -29.255 -44.303  1.00 33.92           N  
ATOM    330  CA  ARG P  60     -11.265 -28.638 -45.611  1.00 34.58           C  
ATOM    331  C   ARG P  60      -9.939 -28.017 -45.956  1.00 35.31           C  
ATOM    332  O   ARG P  60      -9.097 -27.929 -45.113  1.00 36.09           O  
ATOM    333  CB  ARG P  60     -12.331 -27.553 -45.576  1.00 34.73           C  
ATOM    334  CG  ARG P  60     -13.758 -28.089 -45.476  1.00 34.94           C  
ATOM    335  CD  ARG P  60     -14.110 -29.042 -46.614  1.00 34.09           C  
ATOM    336  NE  ARG P  60     -15.459 -29.569 -46.466  1.00 34.42           N  
ATOM    337  CZ  ARG P  60     -15.821 -30.559 -45.642  1.00 35.95           C  
ATOM    338  NH1 ARG P  60     -14.957 -31.174 -44.853  1.00 39.19           N  
ATOM    339  NH2 ARG P  60     -17.076 -30.949 -45.590  1.00 35.99           N  
ATOM    340  N   ASN P  61      -9.738 -27.579 -47.184  1.00 36.34           N  
ATOM    341  CA  ASN P  61      -8.505 -26.864 -47.542  1.00 37.19           C  
ATOM    342  C   ASN P  61      -8.303 -25.557 -46.780  1.00 37.15           C  
ATOM    343  O   ASN P  61      -7.248 -25.354 -46.203  1.00 38.53           O  
ATOM    344  CB  ASN P  61      -8.466 -26.542 -49.039  1.00 37.89           C  
ATOM    345  CG  ASN P  61      -8.193 -27.774 -49.915  1.00 41.30           C  
ATOM    346  OD1 ASN P  61      -8.684 -27.865 -51.045  1.00 47.73           O  
ATOM    347  ND2 ASN P  61      -7.413 -28.718 -49.402  1.00 43.40           N  
ATOM    348  N   LYS P  62      -9.264 -24.647 -46.843  1.00 36.32           N  
ATOM    349  CA  LYS P  62      -9.229 -23.441 -46.058  1.00 36.25           C  
ATOM    350  C   LYS P  62     -10.517 -23.292 -45.271  1.00 36.32           C  
ATOM    351  O   LYS P  62     -11.545 -23.890 -45.581  1.00 36.96           O  
ATOM    352  CB  LYS P  62      -9.077 -22.234 -46.939  1.00 36.69           C  
ATOM    353  CG  LYS P  62      -7.775 -22.160 -47.722  1.00 38.73           C  
ATOM    354  CD  LYS P  62      -7.692 -20.810 -48.481  1.00 41.12           C  
ATOM    355  CE  LYS P  62      -6.248 -20.254 -48.574  1.00 43.38           C  
ATOM    356  NZ  LYS P  62      -5.405 -21.030 -49.574  1.00 45.19           N  
ATOM    357  N   SER P  63     -10.478 -22.472 -44.239  1.00 35.83           N  
ATOM    358  CA  SER P  63     -11.602 -22.398 -43.333  1.00 35.52           C  
ATOM    359  C   SER P  63     -11.611 -21.151 -42.505  1.00 34.72           C  
ATOM    360  O   SER P  63     -10.583 -20.642 -42.141  1.00 34.31           O  
ATOM    361  CB  SER P  63     -11.591 -23.596 -42.388  1.00 35.47           C  
ATOM    362  OG  SER P  63     -11.557 -24.799 -43.131  1.00 37.51           O  
ATOM    363  N   VAL P  64     -12.803 -20.696 -42.174  1.00 34.30           N  
ATOM    364  CA  VAL P  64     -12.952 -19.633 -41.228  1.00 34.37           C  
ATOM    365  C   VAL P  64     -13.823 -20.080 -40.106  1.00 34.19           C  
ATOM    366  O   VAL P  64     -14.464 -21.123 -40.156  1.00 33.45           O  
ATOM    367  CB  VAL P  64     -13.559 -18.381 -41.830  1.00 34.40           C  
ATOM    368  CG1 VAL P  64     -12.489 -17.599 -42.487  1.00 35.07           C  
ATOM    369  CG2 VAL P  64     -14.637 -18.743 -42.803  1.00 35.66           C  
ATOM    370  N   ILE P  65     -13.839 -19.232 -39.094  1.00 34.44           N  
ATOM    371  CA  ILE P  65     -14.446 -19.531 -37.838  1.00 34.36           C  
ATOM    372  C   ILE P  65     -15.142 -18.299 -37.353  1.00 34.24           C  
ATOM    373  O   ILE P  65     -14.501 -17.251 -37.263  1.00 33.21           O  
ATOM    374  CB  ILE P  65     -13.325 -20.003 -36.897  1.00 34.35           C  
ATOM    375  CG1 ILE P  65     -12.996 -21.431 -37.313  1.00 35.77           C  
ATOM    376  CG2 ILE P  65     -13.727 -19.947 -35.473  1.00 33.31           C  
ATOM    377  CD1 ILE P  65     -12.200 -22.205 -36.365  1.00 37.90           C  
ATOM    378  N   LEU P  66     -16.447 -18.390 -37.072  1.00 34.55           N  
ATOM    379  CA  LEU P  66     -17.080 -17.268 -36.364  1.00 35.78           C  
ATOM    380  C   LEU P  66     -17.579 -17.655 -34.993  1.00 35.78           C  
ATOM    381  O   LEU P  66     -18.155 -18.727 -34.841  1.00 36.07           O  
ATOM    382  CB  LEU P  66     -18.144 -16.504 -37.169  1.00 36.25           C  
ATOM    383  CG  LEU P  66     -18.990 -17.229 -38.184  1.00 38.22           C  
ATOM    384  CD1 LEU P  66     -18.225 -17.738 -39.423  1.00 38.49           C  
ATOM    385  CD2 LEU P  66     -19.581 -18.343 -37.437  1.00 41.05           C  
ATOM    386  N   LEU P  67     -17.299 -16.797 -34.008  1.00 35.55           N  
ATOM    387  CA  LEU P  67     -17.694 -17.006 -32.627  1.00 35.74           C  
ATOM    388  C   LEU P  67     -18.695 -15.948 -32.215  1.00 35.75           C  
ATOM    389  O   LEU P  67     -18.893 -14.968 -32.928  1.00 35.76           O  
ATOM    390  CB  LEU P  67     -16.476 -16.867 -31.704  1.00 36.30           C  
ATOM    391  CG  LEU P  67     -15.028 -17.144 -32.169  1.00 36.94           C  
ATOM    392  CD1 LEU P  67     -14.098 -17.382 -30.974  1.00 35.87           C  
ATOM    393  CD2 LEU P  67     -14.976 -18.342 -33.018  1.00 37.77           C  
ATOM    394  N   GLY P  68     -19.290 -16.119 -31.038  1.00 35.78           N  
ATOM    395  CA  GLY P  68     -20.196 -15.109 -30.453  1.00 35.91           C  
ATOM    396  C   GLY P  68     -21.476 -14.801 -31.228  1.00 36.20           C  
ATOM    397  O   GLY P  68     -22.068 -13.744 -31.062  1.00 36.82           O  
ATOM    398  N   ARG P  69     -21.932 -15.751 -32.029  1.00 36.70           N  
ATOM    399  CA  ARG P  69     -23.047 -15.570 -32.957  1.00 37.41           C  
ATOM    400  C   ARG P  69     -24.225 -16.408 -32.539  1.00 37.68           C  
ATOM    401  O   ARG P  69     -24.063 -17.536 -32.157  1.00 37.84           O  
ATOM    402  CB  ARG P  69     -22.635 -15.995 -34.379  1.00 37.74           C  
ATOM    403  CG  ARG P  69     -21.706 -15.011 -35.097  1.00 37.97           C  
ATOM    404  CD  ARG P  69     -22.429 -13.681 -35.474  1.00 39.11           C  
ATOM    405  NE  ARG P  69     -23.189 -13.799 -36.714  1.00 38.79           N  
ATOM    406  CZ  ARG P  69     -22.651 -13.822 -37.937  1.00 40.30           C  
ATOM    407  NH1 ARG P  69     -21.331 -13.715 -38.129  1.00 41.64           N  
ATOM    408  NH2 ARG P  69     -23.442 -13.943 -38.984  1.00 39.83           N  
ATOM    409  N   HIS P  70     -25.414 -15.849 -32.628  1.00 38.70           N  
ATOM    410  CA  HIS P  70     -26.646 -16.544 -32.270  1.00 39.61           C  
ATOM    411  C   HIS P  70     -27.501 -16.718 -33.548  1.00 40.48           C  
ATOM    412  O   HIS P  70     -27.993 -17.818 -33.818  1.00 40.34           O  
ATOM    413  CB  HIS P  70     -27.382 -15.782 -31.153  1.00 39.49           C  
ATOM    414  CG  HIS P  70     -28.690 -16.393 -30.773  1.00 41.31           C  
ATOM    415  ND1 HIS P  70     -28.793 -17.454 -29.897  1.00 42.73           N  
ATOM    416  CD2 HIS P  70     -29.955 -16.113 -31.175  1.00 42.83           C  
ATOM    417  CE1 HIS P  70     -30.063 -17.809 -29.784  1.00 43.70           C  
ATOM    418  NE2 HIS P  70     -30.789 -17.011 -30.549  1.00 42.88           N  
ATOM    419  N   SER P  71     -27.635 -15.636 -34.329  1.00 41.46           N  
ATOM    420  CA  SER P  71     -28.176 -15.671 -35.699  1.00 42.52           C  
ATOM    421  C   SER P  71     -27.108 -15.786 -36.793  1.00 43.43           C  
ATOM    422  O   SER P  71     -26.195 -14.975 -36.851  1.00 43.93           O  
ATOM    423  CB  SER P  71     -28.980 -14.399 -35.977  1.00 42.53           C  
ATOM    424  OG  SER P  71     -29.604 -14.459 -37.260  1.00 41.88           O  
ATOM    425  N   LEU P  72     -27.249 -16.741 -37.700  1.00 44.57           N  
ATOM    426  CA  LEU P  72     -26.309 -16.834 -38.816  1.00 46.03           C  
ATOM    427  C   LEU P  72     -26.491 -15.792 -39.894  1.00 47.31           C  
ATOM    428  O   LEU P  72     -25.526 -15.504 -40.594  1.00 47.22           O  
ATOM    429  CB  LEU P  72     -26.450 -18.162 -39.540  1.00 46.09           C  
ATOM    430  CG  LEU P  72     -26.004 -19.431 -38.842  1.00 47.06           C  
ATOM    431  CD1 LEU P  72     -26.213 -20.593 -39.837  1.00 46.36           C  
ATOM    432  CD2 LEU P  72     -24.529 -19.342 -38.300  1.00 47.73           C  
ATOM    433  N   PHE P  73     -27.729 -15.305 -40.103  1.00 48.90           N  
ATOM    434  CA  PHE P  73     -28.055 -14.473 -41.295  1.00 49.89           C  
ATOM    435  C   PHE P  73     -28.073 -12.987 -41.017  1.00 50.64           C  
ATOM    436  O   PHE P  73     -27.900 -12.191 -41.953  1.00 50.21           O  
ATOM    437  CB  PHE P  73     -29.350 -14.928 -41.993  1.00 49.77           C  
ATOM    438  CG  PHE P  73     -29.284 -16.368 -42.484  1.00 52.88           C  
ATOM    439  CD1 PHE P  73     -28.231 -16.799 -43.316  1.00 53.98           C  
ATOM    440  CD2 PHE P  73     -30.242 -17.322 -42.068  1.00 55.26           C  
ATOM    441  CE1 PHE P  73     -28.149 -18.148 -43.732  1.00 56.17           C  
ATOM    442  CE2 PHE P  73     -30.170 -18.678 -42.483  1.00 55.24           C  
ATOM    443  CZ  PHE P  73     -29.132 -19.094 -43.303  1.00 56.27           C  
ATOM    444  N   HIS P  75     -28.243 -12.628 -39.737  1.00 51.94           N  
ATOM    445  CA  HIS P  75     -28.464 -11.230 -39.309  1.00 52.91           C  
ATOM    446  C   HIS P  75     -27.589 -10.908 -38.132  1.00 53.01           C  
ATOM    447  O   HIS P  75     -28.089 -10.846 -37.006  1.00 53.01           O  
ATOM    448  CB  HIS P  75     -29.952 -10.962 -39.006  1.00 53.08           C  
ATOM    449  CG  HIS P  75     -30.795 -10.888 -40.255  1.00 55.78           C  
ATOM    450  ND1 HIS P  75     -31.324 -12.011 -40.874  1.00 56.76           N  
ATOM    451  CD2 HIS P  75     -31.124  -9.833 -41.049  1.00 57.46           C  
ATOM    452  CE1 HIS P  75     -31.971 -11.645 -41.972  1.00 57.11           C  
ATOM    453  NE2 HIS P  75     -31.868 -10.331 -42.102  1.00 57.90           N  
ATOM    454  N   PRO P  76     -26.294 -10.636 -38.416  1.00 53.23           N  
ATOM    455  CA  PRO P  76     -25.108 -10.629 -37.542  1.00 53.36           C  
ATOM    456  C   PRO P  76     -25.214  -9.709 -36.334  1.00 53.01           C  
ATOM    457  O   PRO P  76     -25.759  -8.600 -36.449  1.00 53.35           O  
ATOM    458  CB  PRO P  76     -23.990 -10.070 -38.455  1.00 53.54           C  
ATOM    459  CG  PRO P  76     -24.705  -9.292 -39.475  1.00 53.70           C  
ATOM    460  CD  PRO P  76     -25.930 -10.140 -39.757  1.00 53.58           C  
ATOM    461  N   GLU P  77     -24.647 -10.160 -35.216  1.00 52.19           N  
ATOM    462  CA  GLU P  77     -24.708  -9.443 -33.948  1.00 51.78           C  
ATOM    463  C   GLU P  77     -23.424  -8.657 -33.735  1.00 50.17           C  
ATOM    464  O   GLU P  77     -22.351  -9.090 -34.135  1.00 49.46           O  
ATOM    465  CB  GLU P  77     -24.903 -10.419 -32.771  1.00 52.72           C  
ATOM    466  CG  GLU P  77     -26.266 -11.187 -32.705  1.00 55.11           C  
ATOM    467  CD  GLU P  77     -26.261 -12.632 -33.276  1.00 56.87           C  
ATOM    468  OE1 GLU P  77     -27.326 -13.293 -33.126  1.00 59.80           O  
ATOM    469  OE2 GLU P  77     -25.253 -13.101 -33.877  1.00 56.06           O  
ATOM    470  N   ASP P  78     -23.539  -7.512 -33.075  1.00 48.98           N  
ATOM    471  CA  ASP P  78     -22.370  -6.669 -32.773  1.00 48.54           C  
ATOM    472  C   ASP P  78     -21.572  -7.271 -31.602  1.00 46.84           C  
ATOM    473  O   ASP P  78     -20.950  -6.551 -30.815  1.00 46.72           O  
ATOM    474  CB  ASP P  78     -22.764  -5.185 -32.517  1.00 49.17           C  
ATOM    475  CG  ASP P  78     -24.048  -5.035 -31.678  1.00 51.45           C  
ATOM    476  OD1 ASP P  78     -24.408  -6.051 -30.981  1.00 54.84           O  
ATOM    477  OD2 ASP P  78     -24.696  -3.931 -31.754  1.00 50.79           O  
ATOM    478  N   THR P  79     -21.618  -8.609 -31.533  1.00 45.03           N  
ATOM    479  CA  THR P  79     -20.866  -9.469 -30.577  1.00 42.86           C  
ATOM    480  C   THR P  79     -20.097 -10.647 -31.281  1.00 40.95           C  
ATOM    481  O   THR P  79     -19.376 -11.418 -30.642  1.00 40.71           O  
ATOM    482  CB  THR P  79     -21.811 -10.004 -29.475  1.00 42.45           C  
ATOM    483  OG1 THR P  79     -21.042 -10.646 -28.481  1.00 42.06           O  
ATOM    484  CG2 THR P  79     -22.836 -10.999 -30.002  1.00 43.32           C  
ATOM    485  N   GLY P  80     -20.251 -10.748 -32.600  1.00 38.52           N  
ATOM    486  CA  GLY P  80     -19.542 -11.723 -33.406  1.00 36.69           C  
ATOM    487  C   GLY P  80     -18.067 -11.438 -33.594  1.00 34.91           C  
ATOM    488  O   GLY P  80     -17.629 -10.298 -33.487  1.00 34.63           O  
ATOM    489  N   GLN P  81     -17.302 -12.497 -33.840  1.00 32.60           N  
ATOM    490  CA  GLN P  81     -15.903 -12.383 -34.172  1.00 30.99           C  
ATOM    491  C   GLN P  81     -15.634 -13.378 -35.267  1.00 30.66           C  
ATOM    492  O   GLN P  81     -16.250 -14.428 -35.311  1.00 29.99           O  
ATOM    493  CB  GLN P  81     -15.023 -12.661 -32.957  1.00 30.61           C  
ATOM    494  CG  GLN P  81     -15.321 -11.790 -31.746  1.00 28.84           C  
ATOM    495  CD  GLN P  81     -14.392 -12.078 -30.577  1.00 27.92           C  
ATOM    496  OE1 GLN P  81     -13.218 -12.342 -30.768  1.00 27.51           O  
ATOM    497  NE2 GLN P  81     -14.913 -11.997 -29.360  1.00 27.05           N  
ATOM    498  N   VAL P  82     -14.732 -13.040 -36.168  1.00 30.91           N  
ATOM    499  CA  VAL P  82     -14.367 -13.957 -37.236  1.00 31.83           C  
ATOM    500  C   VAL P  82     -12.829 -14.151 -37.401  1.00 32.28           C  
ATOM    501  O   VAL P  82     -12.033 -13.235 -37.205  1.00 32.93           O  
ATOM    502  CB  VAL P  82     -15.023 -13.545 -38.541  1.00 31.38           C  
ATOM    503  CG1 VAL P  82     -14.435 -12.302 -39.050  1.00 31.89           C  
ATOM    504  CG2 VAL P  82     -14.851 -14.623 -39.557  1.00 33.33           C  
ATOM    505  N   PHE P  83     -12.410 -15.356 -37.747  1.00 32.55           N  
ATOM    506  CA  PHE P  83     -10.989 -15.665 -37.813  1.00 32.62           C  
ATOM    507  C   PHE P  83     -10.681 -16.699 -38.860  1.00 31.66           C  
ATOM    508  O   PHE P  83     -11.483 -17.575 -39.161  1.00 31.69           O  
ATOM    509  CB  PHE P  83     -10.510 -16.192 -36.470  1.00 33.30           C  
ATOM    510  CG  PHE P  83     -10.464 -15.150 -35.386  1.00 36.38           C  
ATOM    511  CD1 PHE P  83      -9.491 -14.139 -35.412  1.00 38.78           C  
ATOM    512  CD2 PHE P  83     -11.381 -15.166 -34.342  1.00 37.97           C  
ATOM    513  CE1 PHE P  83      -9.428 -13.154 -34.403  1.00 38.30           C  
ATOM    514  CE2 PHE P  83     -11.319 -14.194 -33.341  1.00 39.04           C  
ATOM    515  CZ  PHE P  83     -10.331 -13.187 -33.378  1.00 38.40           C  
ATOM    516  N   GLN P  84      -9.492 -16.611 -39.414  1.00 31.07           N  
ATOM    517  CA  GLN P  84      -9.084 -17.610 -40.381  1.00 30.82           C  
ATOM    518  C   GLN P  84      -8.331 -18.702 -39.625  1.00 29.90           C  
ATOM    519  O   GLN P  84      -7.698 -18.466 -38.588  1.00 29.11           O  
ATOM    520  CB  GLN P  84      -8.287 -17.004 -41.548  1.00 30.87           C  
ATOM    521  CG  GLN P  84      -8.807 -15.624 -41.947  1.00 32.21           C  
ATOM    522  CD  GLN P  84      -8.759 -15.339 -43.430  1.00 33.75           C  
ATOM    523  OE1 GLN P  84      -8.921 -16.238 -44.250  1.00 34.69           O  
ATOM    524  NE2 GLN P  84      -8.571 -14.075 -43.783  1.00 31.74           N  
ATOM    525  N   VAL P  85      -8.471 -19.917 -40.128  1.00 29.48           N  
ATOM    526  CA  VAL P  85      -7.757 -21.060 -39.586  1.00 29.25           C  
ATOM    527  C   VAL P  85      -6.340 -20.983 -40.154  1.00 28.89           C  
ATOM    528  O   VAL P  85      -6.135 -20.933 -41.355  1.00 28.55           O  
ATOM    529  CB  VAL P  85      -8.492 -22.394 -39.902  1.00 28.85           C  
ATOM    530  CG1 VAL P  85      -7.659 -23.600 -39.505  1.00 28.35           C  
ATOM    531  CG2 VAL P  85      -9.809 -22.421 -39.185  1.00 27.65           C  
ATOM    532  N   SER P  86      -5.382 -20.879 -39.262  1.00 29.14           N  
ATOM    533  CA  SER P  86      -3.990 -20.875 -39.630  1.00 30.16           C  
ATOM    534  C   SER P  86      -3.504 -22.292 -40.014  1.00 31.03           C  
ATOM    535  O   SER P  86      -2.804 -22.455 -41.013  1.00 31.72           O  
ATOM    536  CB  SER P  86      -3.173 -20.364 -38.455  1.00 30.20           C  
ATOM    537  OG  SER P  86      -1.896 -20.979 -38.431  1.00 31.55           O  
ATOM    538  N   HIS P  87      -3.850 -23.301 -39.216  1.00 31.02           N  
ATOM    539  CA  HIS P  87      -3.386 -24.632 -39.461  1.00 31.65           C  
ATOM    540  C   HIS P  87      -4.334 -25.653 -38.818  1.00 31.23           C  
ATOM    541  O   HIS P  87      -4.827 -25.438 -37.717  1.00 31.94           O  
ATOM    542  CB  HIS P  87      -1.937 -24.775 -38.959  1.00 31.99           C  
ATOM    543  CG  HIS P  87      -1.238 -26.010 -39.460  1.00 36.51           C  
ATOM    544  ND1 HIS P  87      -0.140 -26.559 -38.827  1.00 40.74           N  
ATOM    545  CD2 HIS P  87      -1.503 -26.825 -40.515  1.00 41.27           C  
ATOM    546  CE1 HIS P  87       0.244 -27.652 -39.466  1.00 42.05           C  
ATOM    547  NE2 HIS P  87      -0.565 -27.836 -40.496  1.00 42.92           N  
ATOM    548  N   SER P  88      -4.599 -26.744 -39.534  1.00 30.45           N  
ATOM    549  CA  SER P  88      -5.467 -27.836 -39.080  1.00 29.82           C  
ATOM    550  C   SER P  88      -4.671 -28.994 -38.511  1.00 29.30           C  
ATOM    551  O   SER P  88      -3.636 -29.332 -39.037  1.00 29.98           O  
ATOM    552  CB  SER P  88      -6.278 -28.372 -40.248  1.00 29.25           C  
ATOM    553  OG  SER P  88      -7.309 -27.474 -40.554  1.00 29.89           O  
ATOM    554  N   PHE P  89      -5.171 -29.614 -37.450  1.00 28.21           N  
ATOM    555  CA  PHE P  89      -4.465 -30.703 -36.795  1.00 27.24           C  
ATOM    556  C   PHE P  89      -5.390 -31.901 -36.566  1.00 26.33           C  
ATOM    557  O   PHE P  89      -5.753 -32.195 -35.441  1.00 25.27           O  
ATOM    558  CB  PHE P  89      -3.900 -30.259 -35.436  1.00 27.28           C  
ATOM    559  CG  PHE P  89      -2.891 -29.180 -35.514  1.00 26.35           C  
ATOM    560  CD1 PHE P  89      -3.270 -27.852 -35.481  1.00 29.63           C  
ATOM    561  CD2 PHE P  89      -1.569 -29.466 -35.571  1.00 25.78           C  
ATOM    562  CE1 PHE P  89      -2.313 -26.818 -35.538  1.00 29.08           C  
ATOM    563  CE2 PHE P  89      -0.616 -28.444 -35.654  1.00 26.30           C  
ATOM    564  CZ  PHE P  89      -0.990 -27.142 -35.630  1.00 27.34           C  
ATOM    565  N   PRO P  90      -5.725 -32.634 -37.627  1.00 25.51           N  
ATOM    566  CA  PRO P  90      -6.550 -33.815 -37.479  1.00 25.50           C  
ATOM    567  C   PRO P  90      -5.805 -34.831 -36.647  1.00 25.46           C  
ATOM    568  O   PRO P  90      -4.583 -34.857 -36.663  1.00 26.09           O  
ATOM    569  CB  PRO P  90      -6.678 -34.324 -38.916  1.00 25.37           C  
ATOM    570  CG  PRO P  90      -5.470 -33.850 -39.557  1.00 24.45           C  
ATOM    571  CD  PRO P  90      -5.273 -32.484 -39.011  1.00 25.26           C  
ATOM    572  N   HIS P  91      -6.527 -35.640 -35.907  1.00 25.27           N  
ATOM    573  CA  HIS P  91      -5.888 -36.626 -35.079  1.00 25.63           C  
ATOM    574  C   HIS P  91      -5.262 -37.670 -35.993  1.00 25.36           C  
ATOM    575  O   HIS P  91      -5.937 -38.154 -36.903  1.00 25.25           O  
ATOM    576  CB  HIS P  91      -6.912 -37.286 -34.140  1.00 26.00           C  
ATOM    577  CG  HIS P  91      -6.288 -38.051 -33.020  1.00 25.93           C  
ATOM    578  ND1 HIS P  91      -5.883 -39.363 -33.152  1.00 27.05           N  
ATOM    579  CD2 HIS P  91      -5.941 -37.671 -31.769  1.00 25.31           C  
ATOM    580  CE1 HIS P  91      -5.352 -39.770 -32.016  1.00 26.03           C  
ATOM    581  NE2 HIS P  91      -5.351 -38.756 -31.168  1.00 26.31           N  
ATOM    582  N   PRO P  92      -3.993 -38.062 -35.730  1.00 25.29           N  
ATOM    583  CA  PRO P  92      -3.228 -38.951 -36.631  1.00 25.03           C  
ATOM    584  C   PRO P  92      -3.805 -40.334 -36.762  1.00 25.30           C  
ATOM    585  O   PRO P  92      -3.442 -41.025 -37.692  1.00 25.61           O  
ATOM    586  CB  PRO P  92      -1.885 -39.118 -35.936  1.00 24.87           C  
ATOM    587  CG  PRO P  92      -1.878 -38.215 -34.803  1.00 24.99           C  
ATOM    588  CD  PRO P  92      -3.229 -37.720 -34.526  1.00 24.92           C  
ATOM    589  N   LEU P  93      -4.662 -40.739 -35.816  1.00 25.30           N  
ATOM    590  CA  LEU P  93      -5.211 -42.081 -35.765  1.00 25.00           C  
ATOM    591  C   LEU P  93      -6.584 -42.173 -36.456  1.00 26.15           C  
ATOM    592  O   LEU P  93      -7.223 -43.250 -36.496  1.00 26.54           O  
ATOM    593  CB  LEU P  93      -5.302 -42.512 -34.302  1.00 24.73           C  
ATOM    594  CG  LEU P  93      -4.374 -43.609 -33.754  1.00 24.30           C  
ATOM    595  CD1 LEU P  93      -3.228 -43.957 -34.681  1.00 25.01           C  
ATOM    596  CD2 LEU P  93      -3.847 -43.256 -32.389  1.00 23.12           C  
ATOM    597  N   TYR P  94      -7.052 -41.053 -36.997  1.00 26.50           N  
ATOM    598  CA  TYR P  94      -8.326 -41.057 -37.657  1.00 27.12           C  
ATOM    599  C   TYR P  94      -8.158 -41.433 -39.113  1.00 27.80           C  
ATOM    600  O   TYR P  94      -7.248 -40.952 -39.787  1.00 27.46           O  
ATOM    601  CB  TYR P  94      -9.013 -39.702 -37.552  1.00 27.26           C  
ATOM    602  CG  TYR P  94     -10.290 -39.651 -38.359  1.00 27.32           C  
ATOM    603  CD1 TYR P  94     -11.398 -40.371 -37.958  1.00 29.59           C  
ATOM    604  CD2 TYR P  94     -10.370 -38.926 -39.557  1.00 28.09           C  
ATOM    605  CE1 TYR P  94     -12.579 -40.339 -38.691  1.00 30.60           C  
ATOM    606  CE2 TYR P  94     -11.535 -38.883 -40.301  1.00 28.71           C  
ATOM    607  CZ  TYR P  94     -12.636 -39.590 -39.857  1.00 29.76           C  
ATOM    608  OH  TYR P  94     -13.800 -39.578 -40.555  1.00 30.20           O  
ATOM    609  N   ASP P  95      -9.090 -42.244 -39.616  1.00 28.55           N  
ATOM    610  CA  ASP P  95      -8.978 -42.757 -40.968  1.00 29.02           C  
ATOM    611  C   ASP P  95      -9.660 -41.854 -42.019  1.00 29.34           C  
ATOM    612  O   ASP P  95     -10.850 -41.932 -42.294  1.00 29.11           O  
ATOM    613  CB  ASP P  95      -9.476 -44.182 -41.020  1.00 29.06           C  
ATOM    614  CG  ASP P  95      -9.433 -44.746 -42.421  1.00 30.32           C  
ATOM    615  OD1 ASP P  95     -10.011 -45.831 -42.641  1.00 32.51           O  
ATOM    616  OD2 ASP P  95      -8.836 -44.095 -43.304  1.00 29.09           O  
ATOM    617  N   MET P  95A     -8.863 -41.002 -42.618  1.00 30.09           N  
ATOM    618  CA  MET P  95A     -9.378 -40.034 -43.550  1.00 31.14           C  
ATOM    619  C   MET P  95A     -9.976 -40.625 -44.814  1.00 32.07           C  
ATOM    620  O   MET P  95A    -10.883 -40.063 -45.413  1.00 32.57           O  
ATOM    621  CB  MET P  95A     -8.266 -39.067 -43.902  1.00 31.12           C  
ATOM    622  CG  MET P  95A     -7.950 -38.123 -42.779  1.00 31.35           C  
ATOM    623  SD  MET P  95A     -9.236 -36.896 -42.689  1.00 32.84           S  
ATOM    624  CE  MET P  95A     -8.656 -35.795 -41.396  1.00 32.29           C  
ATOM    625  N   SER P  95B     -9.495 -41.776 -45.229  1.00 33.62           N  
ATOM    626  CA  SER P  95B    -10.096 -42.447 -46.384  1.00 34.33           C  
ATOM    627  C   SER P  95B    -11.579 -42.778 -46.145  1.00 35.77           C  
ATOM    628  O   SER P  95B    -12.286 -43.133 -47.071  1.00 36.18           O  
ATOM    629  CB  SER P  95B     -9.317 -43.715 -46.725  1.00 34.00           C  
ATOM    630  OG  SER P  95B     -9.463 -44.681 -45.707  1.00 32.39           O  
ATOM    631  N   LEU P  95C    -12.056 -42.674 -44.906  1.00 37.48           N  
ATOM    632  CA  LEU P  95C    -13.496 -42.806 -44.627  1.00 38.47           C  
ATOM    633  C   LEU P  95C    -14.330 -41.779 -45.415  1.00 39.97           C  
ATOM    634  O   LEU P  95C    -15.499 -41.996 -45.667  1.00 39.74           O  
ATOM    635  CB  LEU P  95C    -13.756 -42.682 -43.123  1.00 38.22           C  
ATOM    636  CG  LEU P  95C    -14.183 -43.899 -42.298  1.00 37.49           C  
ATOM    637  CD1 LEU P  95C    -13.984 -45.238 -42.965  1.00 37.67           C  
ATOM    638  CD2 LEU P  95C    -13.496 -43.891 -40.941  1.00 36.46           C  
ATOM    639  N   LEU P  95D    -13.701 -40.679 -45.816  1.00 42.10           N  
ATOM    640  CA  LEU P  95D    -14.344 -39.639 -46.629  1.00 43.96           C  
ATOM    641  C   LEU P  95D    -14.600 -40.025 -48.098  1.00 46.27           C  
ATOM    642  O   LEU P  95D    -15.289 -39.309 -48.809  1.00 46.21           O  
ATOM    643  CB  LEU P  95D    -13.523 -38.340 -46.569  1.00 43.48           C  
ATOM    644  CG  LEU P  95D    -13.201 -37.820 -45.165  1.00 43.64           C  
ATOM    645  CD1 LEU P  95D    -12.730 -36.374 -45.146  1.00 43.19           C  
ATOM    646  CD2 LEU P  95D    -14.415 -37.966 -44.250  1.00 44.85           C  
ATOM    647  N   LYS P  95E    -14.042 -41.138 -48.556  1.00 49.34           N  
ATOM    648  CA  LYS P  95E    -14.305 -41.633 -49.918  1.00 51.85           C  
ATOM    649  C   LYS P  95E    -15.788 -42.014 -50.052  1.00 53.49           C  
ATOM    650  O   LYS P  95E    -16.497 -41.505 -50.931  1.00 53.87           O  
ATOM    651  CB  LYS P  95E    -13.453 -42.885 -50.233  1.00 52.20           C  
ATOM    652  CG  LYS P  95E    -11.929 -42.734 -50.027  1.00 53.76           C  
ATOM    653  CD  LYS P  95E    -11.176 -42.392 -51.303  1.00 55.83           C  
ATOM    654  CE  LYS P  95E     -9.655 -42.453 -51.097  1.00 57.08           C  
ATOM    655  NZ  LYS P  95E     -8.929 -42.142 -52.393  1.00 57.87           N  
ATOM    656  N   ASN P  95F    -16.224 -42.931 -49.185  1.00 55.30           N  
ATOM    657  CA  ASN P  95F    -17.613 -43.342 -49.106  1.00 56.95           C  
ATOM    658  C   ASN P  95F    -18.454 -42.137 -48.720  1.00 57.98           C  
ATOM    659  O   ASN P  95F    -18.023 -41.289 -47.939  1.00 57.66           O  
ATOM    660  CB  ASN P  95F    -17.817 -44.403 -48.033  1.00 57.58           C  
ATOM    661  CG  ASN P  95F    -16.941 -45.599 -48.233  1.00 59.27           C  
ATOM    662  OD1 ASN P  95F    -15.734 -45.555 -47.985  1.00 61.93           O  
ATOM    663  ND2 ASN P  95F    -17.544 -46.692 -48.682  1.00 62.22           N  
ATOM    664  N   ARG P  95G    -19.668 -42.086 -49.252  1.00 59.28           N  
ATOM    665  CA  ARG P  95G    -20.560 -40.950 -49.039  1.00 60.05           C  
ATOM    666  C   ARG P  95G    -21.528 -41.311 -47.925  1.00 60.10           C  
ATOM    667  O   ARG P  95G    -22.742 -41.336 -48.116  1.00 60.41           O  
ATOM    668  CB  ARG P  95G    -21.273 -40.597 -50.357  1.00 60.52           C  
ATOM    669  CG  ARG P  95G    -20.282 -40.173 -51.433  1.00 61.53           C  
ATOM    670  CD  ARG P  95G    -20.458 -40.963 -52.700  1.00 64.03           C  
ATOM    671  NE  ARG P  95G    -19.519 -40.472 -53.706  1.00 66.90           N  
ATOM    672  CZ  ARG P  95G    -19.705 -40.514 -55.025  1.00 68.04           C  
ATOM    673  NH1 ARG P  95G    -20.811 -41.046 -55.539  1.00 68.80           N  
ATOM    674  NH2 ARG P  95G    -18.770 -40.014 -55.836  1.00 68.12           N  
ATOM    675  N   PHE P  95H    -20.937 -41.609 -46.775  1.00 60.11           N  
ATOM    676  CA  PHE P  95H    -21.617 -41.976 -45.518  1.00 60.33           C  
ATOM    677  C   PHE P  95H    -21.370 -43.473 -45.153  1.00 58.91           C  
ATOM    678  O   PHE P  95H    -21.467 -44.340 -45.992  1.00 59.28           O  
ATOM    679  CB  PHE P  95H    -23.030 -41.273 -45.343  1.00 61.10           C  
ATOM    680  CG  PHE P  95H    -24.292 -42.158 -45.304  1.00 63.42           C  
ATOM    681  CD1 PHE P  95H    -24.676 -42.805 -44.108  1.00 66.55           C  
ATOM    682  CD2 PHE P  95H    -25.214 -42.131 -46.369  1.00 64.47           C  
ATOM    683  CE1 PHE P  95H    -25.904 -43.543 -44.017  1.00 67.12           C  
ATOM    684  CE2 PHE P  95H    -26.435 -42.852 -46.312  1.00 65.76           C  
ATOM    685  CZ  PHE P  95H    -26.786 -43.563 -45.131  1.00 67.27           C  
ATOM    686  N   LEU P  95I    -20.925 -43.689 -43.909  1.00 57.36           N  
ATOM    687  CA  LEU P  95I    -20.327 -44.935 -43.373  1.00 56.11           C  
ATOM    688  C   LEU P  95I    -21.026 -46.216 -43.701  1.00 54.93           C  
ATOM    689  O   LEU P  95I    -22.228 -46.214 -43.856  1.00 55.31           O  
ATOM    690  CB  LEU P  95I    -20.272 -44.856 -41.835  1.00 56.13           C  
ATOM    691  CG  LEU P  95I    -18.994 -44.322 -41.158  1.00 56.54           C  
ATOM    692  CD1 LEU P  95I    -18.434 -43.058 -41.835  1.00 57.12           C  
ATOM    693  CD2 LEU P  95I    -19.244 -44.045 -39.675  1.00 56.83           C  
ATOM    694  N   ARG P  95J    -20.292 -47.324 -43.730  1.00 53.35           N  
ATOM    695  CA  ARG P  95J    -20.924 -48.635 -43.960  1.00 52.42           C  
ATOM    696  C   ARG P  95J    -20.507 -49.672 -42.911  1.00 50.67           C  
ATOM    697  O   ARG P  95J    -19.601 -49.413 -42.134  1.00 50.54           O  
ATOM    698  CB  ARG P  95J    -20.642 -49.141 -45.383  1.00 52.95           C  
ATOM    699  CG  ARG P  95J    -19.204 -49.494 -45.661  1.00 55.45           C  
ATOM    700  CD  ARG P  95J    -18.407 -48.273 -46.186  1.00 59.65           C  
ATOM    701  NE  ARG P  95J    -17.000 -48.619 -46.463  1.00 61.71           N  
ATOM    702  CZ  ARG P  95J    -16.597 -49.343 -47.510  1.00 63.36           C  
ATOM    703  NH1 ARG P  95J    -17.480 -49.797 -48.398  1.00 64.47           N  
ATOM    704  NH2 ARG P  95J    -15.310 -49.620 -47.684  1.00 64.15           N  
ATOM    705  N   PRO P  95K    -21.188 -50.841 -42.876  1.00 48.62           N  
ATOM    706  CA  PRO P  95K    -20.965 -51.838 -41.821  1.00 47.12           C  
ATOM    707  C   PRO P  95K    -19.513 -52.171 -41.567  1.00 45.71           C  
ATOM    708  O   PRO P  95K    -18.700 -52.176 -42.511  1.00 44.98           O  
ATOM    709  CB  PRO P  95K    -21.724 -53.048 -42.341  1.00 47.11           C  
ATOM    710  CG  PRO P  95K    -22.887 -52.408 -43.036  1.00 47.25           C  
ATOM    711  CD  PRO P  95K    -22.268 -51.282 -43.782  1.00 48.03           C  
ATOM    712  N   GLY P  96     -19.214 -52.398 -40.277  1.00 44.10           N  
ATOM    713  CA  GLY P  96     -17.848 -52.590 -39.774  1.00 42.56           C  
ATOM    714  C   GLY P  96     -16.819 -51.479 -39.986  1.00 41.39           C  
ATOM    715  O   GLY P  96     -15.637 -51.695 -39.705  1.00 41.81           O  
ATOM    716  N   ASP P  97     -17.228 -50.307 -40.480  1.00 39.70           N  
ATOM    717  CA  ASP P  97     -16.326 -49.156 -40.538  1.00 38.66           C  
ATOM    718  C   ASP P  97     -16.093 -48.677 -39.133  1.00 37.49           C  
ATOM    719  O   ASP P  97     -17.033 -48.659 -38.343  1.00 38.08           O  
ATOM    720  CB  ASP P  97     -16.880 -47.995 -41.355  1.00 38.55           C  
ATOM    721  CG  ASP P  97     -16.788 -48.239 -42.839  1.00 38.91           C  
ATOM    722  OD1 ASP P  97     -16.531 -49.390 -43.218  1.00 40.96           O  
ATOM    723  OD2 ASP P  97     -16.991 -47.295 -43.632  1.00 39.76           O  
ATOM    724  N   ASP P  98     -14.841 -48.308 -38.846  1.00 35.88           N  
ATOM    725  CA  ASP P  98     -14.403 -47.821 -37.542  1.00 34.90           C  
ATOM    726  C   ASP P  98     -13.981 -46.329 -37.613  1.00 33.91           C  
ATOM    727  O   ASP P  98     -12.910 -45.966 -38.081  1.00 33.24           O  
ATOM    728  CB  ASP P  98     -13.254 -48.697 -37.050  1.00 34.88           C  
ATOM    729  CG  ASP P  98     -12.801 -48.336 -35.656  1.00 36.07           C  
ATOM    730  OD1 ASP P  98     -12.010 -49.127 -35.042  1.00 37.81           O  
ATOM    731  OD2 ASP P  98     -13.238 -47.248 -35.178  1.00 35.37           O  
ATOM    732  N   SER P  99     -14.833 -45.438 -37.140  1.00 33.23           N  
ATOM    733  CA  SER P  99     -14.529 -44.009 -37.272  1.00 31.97           C  
ATOM    734  C   SER P  99     -13.938 -43.426 -35.995  1.00 30.62           C  
ATOM    735  O   SER P  99     -13.918 -42.206 -35.833  1.00 30.34           O  
ATOM    736  CB  SER P  99     -15.775 -43.252 -37.641  1.00 31.90           C  
ATOM    737  OG  SER P  99     -16.678 -43.408 -36.595  1.00 30.97           O  
ATOM    738  N   SER P 100     -13.417 -44.307 -35.144  1.00 28.87           N  
ATOM    739  CA  SER P 100     -12.664 -43.925 -33.978  1.00 27.82           C  
ATOM    740  C   SER P 100     -11.743 -42.777 -34.273  1.00 27.06           C  
ATOM    741  O   SER P 100     -11.223 -42.707 -35.358  1.00 26.70           O  
ATOM    742  CB  SER P 100     -11.843 -45.104 -33.484  1.00 27.81           C  
ATOM    743  OG  SER P 100     -12.634 -46.029 -32.762  1.00 27.25           O  
ATOM    744  N   HIS P 101     -11.569 -41.887 -33.292  1.00 26.89           N  
ATOM    745  CA  HIS P 101     -10.594 -40.759 -33.323  1.00 27.23           C  
ATOM    746  C   HIS P 101     -11.001 -39.522 -34.166  1.00 27.08           C  
ATOM    747  O   HIS P 101     -10.175 -38.653 -34.489  1.00 25.97           O  
ATOM    748  CB  HIS P 101      -9.191 -41.265 -33.704  1.00 27.38           C  
ATOM    749  CG  HIS P 101      -8.736 -42.424 -32.874  1.00 27.56           C  
ATOM    750  ND1 HIS P 101      -8.515 -42.321 -31.519  1.00 28.71           N  
ATOM    751  CD2 HIS P 101      -8.502 -43.716 -33.194  1.00 28.44           C  
ATOM    752  CE1 HIS P 101      -8.158 -43.498 -31.035  1.00 27.91           C  
ATOM    753  NE2 HIS P 101      -8.151 -44.363 -32.029  1.00 29.43           N  
ATOM    754  N   ASP P 102     -12.293 -39.445 -34.480  1.00 27.23           N  
ATOM    755  CA  ASP P 102     -12.845 -38.379 -35.323  1.00 27.21           C  
ATOM    756  C   ASP P 102     -12.766 -37.080 -34.565  1.00 26.54           C  
ATOM    757  O   ASP P 102     -13.687 -36.721 -33.847  1.00 25.55           O  
ATOM    758  CB  ASP P 102     -14.288 -38.705 -35.685  1.00 27.36           C  
ATOM    759  CG  ASP P 102     -14.888 -37.751 -36.709  1.00 28.63           C  
ATOM    760  OD1 ASP P 102     -14.162 -36.897 -37.289  1.00 27.83           O  
ATOM    761  OD2 ASP P 102     -16.126 -37.896 -36.935  1.00 30.19           O  
ATOM    762  N   LEU P 103     -11.629 -36.410 -34.717  1.00 26.34           N  
ATOM    763  CA  LEU P 103     -11.288 -35.246 -33.907  1.00 26.26           C  
ATOM    764  C   LEU P 103     -10.169 -34.455 -34.507  1.00 26.16           C  
ATOM    765  O   LEU P 103      -9.235 -35.028 -35.031  1.00 26.01           O  
ATOM    766  CB  LEU P 103     -10.819 -35.712 -32.528  1.00 26.35           C  
ATOM    767  CG  LEU P 103     -10.542 -34.740 -31.394  1.00 25.10           C  
ATOM    768  CD1 LEU P 103     -11.804 -34.040 -31.077  1.00 26.06           C  
ATOM    769  CD2 LEU P 103     -10.080 -35.492 -30.172  1.00 25.17           C  
ATOM    770  N   MET P 104     -10.233 -33.140 -34.357  1.00 26.50           N  
ATOM    771  CA  MET P 104      -9.270 -32.230 -34.980  1.00 27.03           C  
ATOM    772  C   MET P 104      -9.160 -30.920 -34.251  1.00 27.08           C  
ATOM    773  O   MET P 104     -10.105 -30.428 -33.685  1.00 27.21           O  
ATOM    774  CB  MET P 104      -9.656 -31.939 -36.426  1.00 27.31           C  
ATOM    775  CG  MET P 104      -8.876 -30.796 -37.057  1.00 28.15           C  
ATOM    776  SD  MET P 104      -9.115 -30.680 -38.843  1.00 30.52           S  
ATOM    777  CE  MET P 104     -10.893 -30.495 -38.878  1.00 32.33           C  
ATOM    778  N   LEU P 105      -7.984 -30.344 -34.284  1.00 27.79           N  
ATOM    779  CA  LEU P 105      -7.757 -29.076 -33.644  1.00 28.33           C  
ATOM    780  C   LEU P 105      -7.572 -28.054 -34.719  1.00 28.66           C  
ATOM    781  O   LEU P 105      -6.922 -28.307 -35.725  1.00 29.18           O  
ATOM    782  CB  LEU P 105      -6.512 -29.122 -32.762  1.00 28.11           C  
ATOM    783  CG  LEU P 105      -6.756 -29.496 -31.308  1.00 28.53           C  
ATOM    784  CD1 LEU P 105      -5.416 -29.864 -30.605  1.00 30.36           C  
ATOM    785  CD2 LEU P 105      -7.506 -28.401 -30.534  1.00 26.76           C  
ATOM    786  N   LEU P 106      -8.118 -26.884 -34.486  1.00 28.99           N  
ATOM    787  CA  LEU P 106      -8.060 -25.820 -35.446  1.00 29.52           C  
ATOM    788  C   LEU P 106      -7.392 -24.602 -34.783  1.00 30.17           C  
ATOM    789  O   LEU P 106      -7.860 -24.119 -33.773  1.00 29.99           O  
ATOM    790  CB  LEU P 106      -9.499 -25.529 -35.897  1.00 29.24           C  
ATOM    791  CG  LEU P 106      -9.982 -25.997 -37.267  1.00 28.32           C  
ATOM    792  CD1 LEU P 106      -9.230 -27.190 -37.832  1.00 27.28           C  
ATOM    793  CD2 LEU P 106     -11.457 -26.243 -37.219  1.00 27.81           C  
ATOM    794  N   ARG P 107      -6.293 -24.111 -35.335  1.00 31.34           N  
ATOM    795  CA  ARG P 107      -5.618 -22.965 -34.737  1.00 32.29           C  
ATOM    796  C   ARG P 107      -6.033 -21.728 -35.491  1.00 32.40           C  
ATOM    797  O   ARG P 107      -6.124 -21.770 -36.698  1.00 32.53           O  
ATOM    798  CB  ARG P 107      -4.113 -23.174 -34.788  1.00 33.03           C  
ATOM    799  CG  ARG P 107      -3.252 -22.124 -34.052  1.00 34.50           C  
ATOM    800  CD  ARG P 107      -1.837 -22.142 -34.665  1.00 37.28           C  
ATOM    801  NE  ARG P 107      -0.949 -21.094 -34.161  1.00 40.75           N  
ATOM    802  CZ  ARG P 107      -0.859 -19.853 -34.662  1.00 45.04           C  
ATOM    803  NH1 ARG P 107      -0.028 -18.963 -34.105  1.00 44.53           N  
ATOM    804  NH2 ARG P 107      -1.606 -19.479 -35.720  1.00 46.00           N  
ATOM    805  N   LEU P 108      -6.322 -20.650 -34.775  1.00 33.00           N  
ATOM    806  CA  LEU P 108      -6.855 -19.426 -35.369  1.00 33.88           C  
ATOM    807  C   LEU P 108      -5.733 -18.436 -35.650  1.00 35.41           C  
ATOM    808  O   LEU P 108      -4.720 -18.407 -34.961  1.00 35.04           O  
ATOM    809  CB  LEU P 108      -7.877 -18.750 -34.438  1.00 33.62           C  
ATOM    810  CG  LEU P 108      -9.080 -19.553 -33.924  1.00 33.11           C  
ATOM    811  CD1 LEU P 108      -9.983 -18.775 -33.016  1.00 32.27           C  
ATOM    812  CD2 LEU P 108      -9.887 -19.977 -35.053  1.00 34.68           C  
ATOM    813  N   SER P 109      -5.932 -17.625 -36.684  1.00 37.46           N  
ATOM    814  CA  SER P 109      -5.068 -16.474 -36.990  1.00 38.92           C  
ATOM    815  C   SER P 109      -4.504 -15.812 -35.772  1.00 39.36           C  
ATOM    816  O   SER P 109      -3.293 -15.841 -35.583  1.00 40.05           O  
ATOM    817  CB  SER P 109      -5.853 -15.411 -37.736  1.00 39.31           C  
ATOM    818  OG  SER P 109      -6.063 -15.843 -39.059  1.00 43.05           O  
ATOM    819  N   GLU P 110      -5.390 -15.187 -34.984  1.00 40.13           N  
ATOM    820  CA  GLU P 110      -5.046 -14.527 -33.711  1.00 40.42           C  
ATOM    821  C   GLU P 110      -6.017 -14.978 -32.657  1.00 39.44           C  
ATOM    822  O   GLU P 110      -7.083 -15.441 -32.991  1.00 39.11           O  
ATOM    823  CB  GLU P 110      -5.067 -13.007 -33.856  1.00 40.91           C  
ATOM    824  CG  GLU P 110      -3.916 -12.475 -34.780  1.00 44.83           C  
ATOM    825  CD  GLU P 110      -2.465 -12.796 -34.261  1.00 50.04           C  
ATOM    826  OE1 GLU P 110      -1.462 -12.647 -35.021  1.00 53.65           O  
ATOM    827  OE2 GLU P 110      -2.308 -13.190 -33.084  1.00 53.63           O  
ATOM    828  N   PRO P 111      -5.644 -14.882 -31.374  1.00 38.96           N  
ATOM    829  CA  PRO P 111      -6.551 -15.414 -30.358  1.00 38.82           C  
ATOM    830  C   PRO P 111      -7.796 -14.545 -30.221  1.00 38.34           C  
ATOM    831  O   PRO P 111      -7.715 -13.348 -30.349  1.00 38.57           O  
ATOM    832  CB  PRO P 111      -5.693 -15.429 -29.084  1.00 38.46           C  
ATOM    833  CG  PRO P 111      -4.677 -14.437 -29.306  1.00 38.34           C  
ATOM    834  CD  PRO P 111      -4.435 -14.317 -30.771  1.00 38.70           C  
ATOM    835  N   ALA P 112      -8.946 -15.162 -30.029  1.00 38.25           N  
ATOM    836  CA  ALA P 112     -10.190 -14.429 -29.890  1.00 38.10           C  
ATOM    837  C   ALA P 112     -10.230 -13.618 -28.576  1.00 38.20           C  
ATOM    838  O   ALA P 112      -9.531 -13.939 -27.601  1.00 37.60           O  
ATOM    839  CB  ALA P 112     -11.355 -15.391 -29.959  1.00 37.91           C  
ATOM    840  N   GLU P 113     -11.032 -12.557 -28.580  1.00 38.49           N  
ATOM    841  CA  GLU P 113     -11.256 -11.752 -27.393  1.00 39.49           C  
ATOM    842  C   GLU P 113     -12.395 -12.371 -26.555  1.00 39.40           C  
ATOM    843  O   GLU P 113     -13.500 -12.581 -27.048  1.00 39.30           O  
ATOM    844  CB  GLU P 113     -11.575 -10.294 -27.765  1.00 40.03           C  
ATOM    845  CG  GLU P 113     -11.956  -9.402 -26.537  1.00 42.71           C  
ATOM    846  CD  GLU P 113     -12.452  -7.975 -26.900  1.00 45.54           C  
ATOM    847  OE1 GLU P 113     -12.268  -7.541 -28.068  1.00 47.49           O  
ATOM    848  OE2 GLU P 113     -13.018  -7.284 -26.007  1.00 45.59           O  
ATOM    849  N   LEU P 114     -12.108 -12.643 -25.287  1.00 39.25           N  
ATOM    850  CA  LEU P 114     -13.029 -13.344 -24.420  1.00 39.32           C  
ATOM    851  C   LEU P 114     -14.016 -12.333 -23.944  1.00 39.45           C  
ATOM    852  O   LEU P 114     -13.673 -11.452 -23.205  1.00 39.61           O  
ATOM    853  CB  LEU P 114     -12.312 -14.004 -23.231  1.00 39.19           C  
ATOM    854  CG  LEU P 114     -11.690 -15.371 -23.559  1.00 39.62           C  
ATOM    855  CD1 LEU P 114     -10.619 -15.200 -24.564  1.00 41.63           C  
ATOM    856  CD2 LEU P 114     -11.097 -16.045 -22.381  1.00 39.10           C  
ATOM    857  N   THR P 115     -15.252 -12.452 -24.385  1.00 39.82           N  
ATOM    858  CA  THR P 115     -16.266 -11.502 -24.006  1.00 39.79           C  
ATOM    859  C   THR P 115     -17.277 -12.220 -23.148  1.00 40.85           C  
ATOM    860  O   THR P 115     -16.910 -13.072 -22.338  1.00 41.62           O  
ATOM    861  CB  THR P 115     -16.877 -10.834 -25.240  1.00 39.49           C  
ATOM    862  OG1 THR P 115     -17.490 -11.801 -26.097  1.00 38.05           O  
ATOM    863  CG2 THR P 115     -15.789 -10.113 -25.991  1.00 40.00           C  
ATOM    864  N   ASP P 116     -18.542 -11.863 -23.289  1.00 41.75           N  
ATOM    865  CA  ASP P 116     -19.614 -12.599 -22.625  1.00 42.46           C  
ATOM    866  C   ASP P 116     -20.452 -13.417 -23.618  1.00 41.16           C  
ATOM    867  O   ASP P 116     -21.320 -14.214 -23.212  1.00 41.29           O  
ATOM    868  CB  ASP P 116     -20.426 -11.609 -21.799  1.00 43.49           C  
ATOM    869  CG  ASP P 116     -19.528 -10.899 -20.750  1.00 48.95           C  
ATOM    870  OD1 ASP P 116     -18.894 -11.629 -19.911  1.00 53.69           O  
ATOM    871  OD2 ASP P 116     -19.398  -9.636 -20.799  1.00 54.65           O  
ATOM    872  N   ALA P 117     -20.162 -13.227 -24.910  1.00 39.19           N  
ATOM    873  CA  ALA P 117     -20.659 -14.087 -25.968  1.00 37.83           C  
ATOM    874  C   ALA P 117     -19.579 -15.064 -26.455  1.00 36.26           C  
ATOM    875  O   ALA P 117     -19.836 -15.898 -27.297  1.00 35.88           O  
ATOM    876  CB  ALA P 117     -21.121 -13.243 -27.102  1.00 38.09           C  
ATOM    877  N   VAL P 118     -18.369 -14.938 -25.930  1.00 34.85           N  
ATOM    878  CA  VAL P 118     -17.214 -15.751 -26.376  1.00 33.57           C  
ATOM    879  C   VAL P 118     -16.380 -16.179 -25.178  1.00 32.69           C  
ATOM    880  O   VAL P 118     -15.744 -15.359 -24.510  1.00 31.91           O  
ATOM    881  CB  VAL P 118     -16.331 -15.013 -27.401  1.00 32.72           C  
ATOM    882  CG1 VAL P 118     -15.100 -15.779 -27.700  1.00 31.65           C  
ATOM    883  CG2 VAL P 118     -17.089 -14.837 -28.661  1.00 33.10           C  
ATOM    884  N   LYS P 119     -16.412 -17.478 -24.917  1.00 31.94           N  
ATOM    885  CA  LYS P 119     -15.715 -18.052 -23.791  1.00 31.90           C  
ATOM    886  C   LYS P 119     -15.237 -19.433 -24.111  1.00 31.29           C  
ATOM    887  O   LYS P 119     -15.747 -20.100 -25.001  1.00 31.11           O  
ATOM    888  CB  LYS P 119     -16.623 -18.143 -22.570  1.00 32.42           C  
ATOM    889  CG  LYS P 119     -17.152 -16.803 -22.005  1.00 33.86           C  
ATOM    890  CD  LYS P 119     -17.939 -17.063 -20.723  1.00 35.74           C  
ATOM    891  CE  LYS P 119     -17.846 -15.956 -19.695  1.00 38.52           C  
ATOM    892  NZ  LYS P 119     -18.628 -14.743 -20.082  1.00 42.64           N  
ATOM    893  N   VAL P 120     -14.262 -19.853 -23.343  1.00 30.87           N  
ATOM    894  CA  VAL P 120     -13.690 -21.174 -23.460  1.00 31.43           C  
ATOM    895  C   VAL P 120     -14.504 -22.240 -22.701  1.00 31.48           C  
ATOM    896  O   VAL P 120     -15.076 -21.960 -21.667  1.00 31.97           O  
ATOM    897  CB  VAL P 120     -12.249 -21.137 -22.953  1.00 31.53           C  
ATOM    898  CG1 VAL P 120     -11.673 -22.527 -22.824  1.00 32.31           C  
ATOM    899  CG2 VAL P 120     -11.394 -20.302 -23.922  1.00 31.89           C  
ATOM    900  N   MET P 121     -14.557 -23.460 -23.229  1.00 31.69           N  
ATOM    901  CA  MET P 121     -15.184 -24.583 -22.531  1.00 31.91           C  
ATOM    902  C   MET P 121     -14.116 -25.460 -21.908  1.00 31.49           C  
ATOM    903  O   MET P 121     -13.138 -25.756 -22.524  1.00 31.03           O  
ATOM    904  CB  MET P 121     -16.051 -25.395 -23.489  1.00 32.19           C  
ATOM    905  CG  MET P 121     -16.489 -26.762 -22.989  1.00 33.17           C  
ATOM    906  SD  MET P 121     -17.694 -26.815 -21.630  1.00 38.51           S  
ATOM    907  CE  MET P 121     -18.917 -25.709 -22.207  1.00 36.89           C  
ATOM    908  N   ASP P 122     -14.328 -25.872 -20.680  1.00 31.91           N  
ATOM    909  CA  ASP P 122     -13.392 -26.725 -19.985  1.00 32.87           C  
ATOM    910  C   ASP P 122     -13.469 -28.172 -20.421  1.00 32.76           C  
ATOM    911  O   ASP P 122     -14.546 -28.701 -20.626  1.00 32.01           O  
ATOM    912  CB  ASP P 122     -13.670 -26.717 -18.481  1.00 33.68           C  
ATOM    913  CG  ASP P 122     -13.539 -25.352 -17.873  1.00 35.46           C  
ATOM    914  OD1 ASP P 122     -14.459 -24.527 -18.083  1.00 40.58           O  
ATOM    915  OD2 ASP P 122     -12.516 -25.111 -17.203  1.00 36.10           O  
ATOM    916  N   LEU P 123     -12.305 -28.805 -20.483  1.00 33.07           N  
ATOM    917  CA  LEU P 123     -12.189 -30.203 -20.802  1.00 33.96           C  
ATOM    918  C   LEU P 123     -12.523 -31.101 -19.587  1.00 34.47           C  
ATOM    919  O   LEU P 123     -12.449 -30.649 -18.435  1.00 33.90           O  
ATOM    920  CB  LEU P 123     -10.769 -30.491 -21.323  1.00 34.50           C  
ATOM    921  CG  LEU P 123     -10.307 -29.965 -22.700  1.00 35.41           C  
ATOM    922  CD1 LEU P 123     -11.405 -30.107 -23.721  1.00 37.59           C  
ATOM    923  CD2 LEU P 123      -9.894 -28.511 -22.658  1.00 36.77           C  
ATOM    924  N   PRO P 124     -12.868 -32.390 -19.841  1.00 35.16           N  
ATOM    925  CA  PRO P 124     -13.279 -33.238 -18.767  1.00 36.19           C  
ATOM    926  C   PRO P 124     -12.097 -33.786 -17.992  1.00 37.82           C  
ATOM    927  O   PRO P 124     -10.950 -33.719 -18.416  1.00 38.18           O  
ATOM    928  CB  PRO P 124     -14.021 -34.373 -19.482  1.00 35.80           C  
ATOM    929  CG  PRO P 124     -13.393 -34.491 -20.729  1.00 34.83           C  
ATOM    930  CD  PRO P 124     -12.844 -33.148 -21.100  1.00 35.11           C  
ATOM    931  N   THR P 125     -12.419 -34.337 -16.844  1.00 39.45           N  
ATOM    932  CA  THR P 125     -11.464 -34.921 -15.940  1.00 40.89           C  
ATOM    933  C   THR P 125     -11.646 -36.417 -15.815  1.00 42.11           C  
ATOM    934  O   THR P 125     -10.674 -37.156 -15.621  1.00 42.12           O  
ATOM    935  CB  THR P 125     -11.669 -34.269 -14.582  1.00 41.33           C  
ATOM    936  OG1 THR P 125     -10.765 -33.165 -14.491  1.00 42.76           O  
ATOM    937  CG2 THR P 125     -11.455 -35.246 -13.387  1.00 41.76           C  
ATOM    938  N   GLN P 128     -12.897 -36.858 -15.942  1.00 43.64           N  
ATOM    939  CA  GLN P 128     -13.259 -38.138 -15.460  1.00 44.77           C  
ATOM    940  C   GLN P 128     -14.146 -38.985 -16.345  1.00 45.05           C  
ATOM    941  O   GLN P 128     -14.047 -40.224 -16.278  1.00 46.33           O  
ATOM    942  CB  GLN P 128     -13.918 -37.962 -14.138  1.00 45.38           C  
ATOM    943  CG  GLN P 128     -13.782 -39.174 -13.264  1.00 50.18           C  
ATOM    944  CD  GLN P 128     -15.021 -39.351 -12.387  1.00 56.40           C  
ATOM    945  OE1 GLN P 128     -15.391 -40.490 -12.032  1.00 61.38           O  
ATOM    946  NE2 GLN P 128     -15.686 -38.216 -12.036  1.00 57.04           N  
ATOM    947  N   GLU P 129     -15.001 -38.399 -17.170  1.00 44.69           N  
ATOM    948  CA  GLU P 129     -15.933 -39.233 -18.005  1.00 44.93           C  
ATOM    949  C   GLU P 129     -17.300 -39.533 -17.351  1.00 43.94           C  
ATOM    950  O   GLU P 129     -17.381 -40.039 -16.224  1.00 43.59           O  
ATOM    951  CB  GLU P 129     -15.322 -40.566 -18.479  1.00 45.03           C  
ATOM    952  CG  GLU P 129     -15.845 -41.820 -17.774  1.00 47.60           C  
ATOM    953  CD  GLU P 129     -15.553 -43.079 -18.575  1.00 52.83           C  
ATOM    954  OE1 GLU P 129     -14.338 -43.402 -18.790  1.00 54.56           O  
ATOM    955  OE2 GLU P 129     -16.548 -43.723 -18.999  1.00 53.65           O  
ATOM    956  N   PRO P 130     -18.379 -39.315 -18.106  1.00 42.73           N  
ATOM    957  CA  PRO P 130     -19.658 -39.122 -17.456  1.00 41.66           C  
ATOM    958  C   PRO P 130     -20.320 -40.424 -17.153  1.00 40.37           C  
ATOM    959  O   PRO P 130     -20.104 -41.396 -17.866  1.00 40.17           O  
ATOM    960  CB  PRO P 130     -20.469 -38.366 -18.511  1.00 42.09           C  
ATOM    961  CG  PRO P 130     -19.844 -38.742 -19.834  1.00 42.63           C  
ATOM    962  CD  PRO P 130     -18.493 -39.334 -19.575  1.00 42.68           C  
ATOM    963  N   ALA P 131     -21.159 -40.447 -16.128  1.00 39.17           N  
ATOM    964  CA  ALA P 131     -21.868 -41.687 -15.819  1.00 38.14           C  
ATOM    965  C   ALA P 131     -23.001 -42.002 -16.782  1.00 37.04           C  
ATOM    966  O   ALA P 131     -23.540 -41.119 -17.450  1.00 36.88           O  
ATOM    967  CB  ALA P 131     -22.354 -41.698 -14.392  1.00 38.26           C  
ATOM    968  N   LEU P 132     -23.322 -43.284 -16.879  1.00 36.06           N  
ATOM    969  CA  LEU P 132     -24.427 -43.704 -17.725  1.00 35.56           C  
ATOM    970  C   LEU P 132     -25.639 -43.009 -17.184  1.00 34.56           C  
ATOM    971  O   LEU P 132     -25.794 -42.883 -15.964  1.00 33.23           O  
ATOM    972  CB  LEU P 132     -24.650 -45.214 -17.710  1.00 35.60           C  
ATOM    973  CG  LEU P 132     -23.608 -46.010 -18.505  1.00 36.81           C  
ATOM    974  CD1 LEU P 132     -23.960 -47.485 -18.458  1.00 38.82           C  
ATOM    975  CD2 LEU P 132     -23.523 -45.571 -19.946  1.00 37.09           C  
ATOM    976  N   GLY P 133     -26.453 -42.489 -18.102  1.00 33.64           N  
ATOM    977  CA  GLY P 133     -27.694 -41.811 -17.713  1.00 32.88           C  
ATOM    978  C   GLY P 133     -27.576 -40.333 -17.423  1.00 31.92           C  
ATOM    979  O   GLY P 133     -28.592 -39.684 -17.243  1.00 32.13           O  
ATOM    980  N   THR P 134     -26.358 -39.794 -17.410  1.00 30.85           N  
ATOM    981  CA  THR P 134     -26.143 -38.372 -17.254  1.00 30.62           C  
ATOM    982  C   THR P 134     -26.865 -37.593 -18.372  1.00 30.54           C  
ATOM    983  O   THR P 134     -26.999 -38.066 -19.489  1.00 30.32           O  
ATOM    984  CB  THR P 134     -24.625 -38.049 -17.282  1.00 31.09           C  
ATOM    985  OG1 THR P 134     -23.975 -38.628 -16.137  1.00 31.46           O  
ATOM    986  CG2 THR P 134     -24.363 -36.543 -17.259  1.00 30.84           C  
ATOM    987  N   THR P 135     -27.338 -36.395 -18.066  1.00 30.30           N  
ATOM    988  CA  THR P 135     -27.967 -35.553 -19.066  1.00 30.09           C  
ATOM    989  C   THR P 135     -26.939 -34.602 -19.646  1.00 30.18           C  
ATOM    990  O   THR P 135     -26.211 -33.961 -18.905  1.00 30.03           O  
ATOM    991  CB  THR P 135     -29.155 -34.775 -18.464  1.00 30.26           C  
ATOM    992  OG1 THR P 135     -30.200 -35.709 -18.125  1.00 29.65           O  
ATOM    993  CG2 THR P 135     -29.708 -33.733 -19.444  1.00 29.88           C  
ATOM    994  N   CYS P 136     -26.886 -34.501 -20.974  1.00 30.37           N  
ATOM    995  CA  CYS P 136     -25.911 -33.624 -21.653  1.00 30.52           C  
ATOM    996  C   CYS P 136     -26.646 -32.752 -22.632  1.00 29.47           C  
ATOM    997  O   CYS P 136     -27.762 -33.061 -23.005  1.00 29.54           O  
ATOM    998  CB  CYS P 136     -24.839 -34.458 -22.369  1.00 30.90           C  
ATOM    999  SG  CYS P 136     -24.085 -35.653 -21.203  1.00 34.87           S  
ATOM   1000  N   TYR P 137     -26.033 -31.645 -23.023  1.00 28.30           N  
ATOM   1001  CA  TYR P 137     -26.638 -30.751 -23.997  1.00 27.35           C  
ATOM   1002  C   TYR P 137     -25.739 -30.619 -25.197  1.00 26.51           C  
ATOM   1003  O   TYR P 137     -24.535 -30.558 -25.072  1.00 26.22           O  
ATOM   1004  CB  TYR P 137     -26.917 -29.376 -23.380  1.00 27.30           C  
ATOM   1005  CG  TYR P 137     -27.841 -29.507 -22.230  1.00 27.77           C  
ATOM   1006  CD1 TYR P 137     -29.201 -29.245 -22.365  1.00 27.59           C  
ATOM   1007  CD2 TYR P 137     -27.378 -30.014 -21.005  1.00 27.29           C  
ATOM   1008  CE1 TYR P 137     -30.058 -29.431 -21.292  1.00 26.27           C  
ATOM   1009  CE2 TYR P 137     -28.226 -30.200 -19.941  1.00 25.47           C  
ATOM   1010  CZ  TYR P 137     -29.550 -29.900 -20.081  1.00 25.77           C  
ATOM   1011  OH  TYR P 137     -30.365 -30.096 -19.005  1.00 28.37           O  
ATOM   1012  N   ALA P 138     -26.345 -30.548 -26.365  1.00 26.09           N  
ATOM   1013  CA  ALA P 138     -25.618 -30.361 -27.589  1.00 25.70           C  
ATOM   1014  C   ALA P 138     -26.272 -29.281 -28.435  1.00 25.63           C  
ATOM   1015  O   ALA P 138     -27.487 -29.152 -28.497  1.00 24.96           O  
ATOM   1016  CB  ALA P 138     -25.560 -31.642 -28.327  1.00 25.83           C  
ATOM   1017  N   SER P 139     -25.432 -28.503 -29.087  1.00 26.10           N  
ATOM   1018  CA  SER P 139     -25.881 -27.330 -29.814  1.00 26.53           C  
ATOM   1019  C   SER P 139     -25.338 -27.367 -31.228  1.00 26.94           C  
ATOM   1020  O   SER P 139     -24.489 -28.172 -31.549  1.00 27.25           O  
ATOM   1021  CB  SER P 139     -25.450 -26.036 -29.083  1.00 26.06           C  
ATOM   1022  OG  SER P 139     -24.091 -26.090 -28.660  1.00 25.04           O  
ATOM   1023  N   GLY P 140     -25.854 -26.494 -32.069  1.00 27.83           N  
ATOM   1024  CA  GLY P 140     -25.405 -26.397 -33.445  1.00 28.98           C  
ATOM   1025  C   GLY P 140     -26.424 -25.893 -34.453  1.00 29.61           C  
ATOM   1026  O   GLY P 140     -27.613 -25.837 -34.179  1.00 29.64           O  
ATOM   1027  N   TRP P 141     -25.921 -25.531 -35.632  1.00 30.96           N  
ATOM   1028  CA  TRP P 141     -26.753 -25.060 -36.755  1.00 31.46           C  
ATOM   1029  C   TRP P 141     -27.030 -26.170 -37.779  1.00 31.73           C  
ATOM   1030  O   TRP P 141     -27.308 -25.918 -38.929  1.00 31.42           O  
ATOM   1031  CB  TRP P 141     -26.097 -23.863 -37.446  1.00 31.11           C  
ATOM   1032  CG  TRP P 141     -26.006 -22.602 -36.632  1.00 31.30           C  
ATOM   1033  CD1 TRP P 141     -26.964 -21.600 -36.496  1.00 31.31           C  
ATOM   1034  CD2 TRP P 141     -24.876 -22.174 -35.887  1.00 31.84           C  
ATOM   1035  NE1 TRP P 141     -26.484 -20.588 -35.683  1.00 31.55           N  
ATOM   1036  CE2 TRP P 141     -25.207 -20.919 -35.294  1.00 31.99           C  
ATOM   1037  CE3 TRP P 141     -23.611 -22.724 -35.653  1.00 30.65           C  
ATOM   1038  CZ2 TRP P 141     -24.315 -20.224 -34.495  1.00 30.74           C  
ATOM   1039  CZ3 TRP P 141     -22.735 -22.035 -34.855  1.00 30.42           C  
ATOM   1040  CH2 TRP P 141     -23.089 -20.798 -34.278  1.00 30.53           C  
ATOM   1041  N   GLY P 142     -26.978 -27.408 -37.343  1.00 33.04           N  
ATOM   1042  CA  GLY P 142     -27.298 -28.508 -38.227  1.00 34.53           C  
ATOM   1043  C   GLY P 142     -28.764 -28.536 -38.542  1.00 35.72           C  
ATOM   1044  O   GLY P 142     -29.502 -27.653 -38.095  1.00 35.92           O  
ATOM   1045  N   SER P 143     -29.193 -29.568 -39.268  1.00 37.32           N  
ATOM   1046  CA  SER P 143     -30.559 -29.591 -39.775  1.00 38.72           C  
ATOM   1047  C   SER P 143     -31.560 -29.736 -38.660  1.00 40.64           C  
ATOM   1048  O   SER P 143     -31.292 -30.393 -37.659  1.00 41.15           O  
ATOM   1049  CB  SER P 143     -30.797 -30.685 -40.812  1.00 38.16           C  
ATOM   1050  OG  SER P 143     -32.196 -30.832 -41.082  1.00 37.35           O  
ATOM   1051  N   ILE P 144     -32.721 -29.122 -38.864  1.00 43.32           N  
ATOM   1052  CA  ILE P 144     -33.892 -29.292 -37.988  1.00 45.14           C  
ATOM   1053  C   ILE P 144     -34.852 -30.351 -38.482  1.00 46.16           C  
ATOM   1054  O   ILE P 144     -35.779 -30.698 -37.776  1.00 46.35           O  
ATOM   1055  CB  ILE P 144     -34.735 -28.032 -37.942  1.00 45.58           C  
ATOM   1056  CG1 ILE P 144     -33.867 -26.838 -37.649  1.00 47.19           C  
ATOM   1057  CG2 ILE P 144     -35.812 -28.149 -36.863  1.00 47.23           C  
ATOM   1058  CD1 ILE P 144     -32.986 -27.047 -36.405  1.00 48.44           C  
ATOM   1059  N   GLU P 145     -34.678 -30.811 -39.712  1.00 47.68           N  
ATOM   1060  CA  GLU P 145     -35.586 -31.778 -40.290  1.00 48.77           C  
ATOM   1061  C   GLU P 145     -34.843 -33.065 -40.327  1.00 48.52           C  
ATOM   1062  O   GLU P 145     -33.678 -33.046 -40.638  1.00 47.80           O  
ATOM   1063  CB  GLU P 145     -35.915 -31.391 -41.732  1.00 50.10           C  
ATOM   1064  CG  GLU P 145     -36.670 -30.056 -41.939  1.00 51.92           C  
ATOM   1065  CD  GLU P 145     -38.138 -30.233 -42.265  1.00 55.14           C  
ATOM   1066  OE1 GLU P 145     -38.724 -29.265 -42.823  1.00 57.16           O  
ATOM   1067  OE2 GLU P 145     -38.697 -31.326 -41.968  1.00 57.37           O  
ATOM   1068  N   PRO P 146     -35.520 -34.188 -40.051  1.00 49.20           N  
ATOM   1069  CA  PRO P 146     -34.907 -35.512 -40.045  1.00 50.22           C  
ATOM   1070  C   PRO P 146     -34.310 -36.006 -41.377  1.00 52.11           C  
ATOM   1071  O   PRO P 146     -33.226 -36.624 -41.371  1.00 51.98           O  
ATOM   1072  CB  PRO P 146     -36.066 -36.421 -39.636  1.00 49.67           C  
ATOM   1073  CG  PRO P 146     -37.012 -35.567 -38.995  1.00 48.70           C  
ATOM   1074  CD  PRO P 146     -36.934 -34.274 -39.678  1.00 48.99           C  
ATOM   1075  N   GLU P 147     -35.015 -35.761 -42.497  1.00 54.39           N  
ATOM   1076  CA  GLU P 147     -34.683 -36.390 -43.821  1.00 55.69           C  
ATOM   1077  C   GLU P 147     -34.764 -35.420 -44.991  1.00 55.97           C  
ATOM   1078  O   GLU P 147     -35.204 -35.770 -46.083  1.00 56.76           O  
ATOM   1079  CB  GLU P 147     -35.591 -37.599 -44.096  1.00 56.23           C  
ATOM   1080  CG  GLU P 147     -37.092 -37.298 -43.944  1.00 58.24           C  
ATOM   1081  CD  GLU P 147     -37.910 -38.548 -43.588  1.00 61.15           C  
ATOM   1082  OE1 GLU P 147     -39.096 -38.390 -43.205  1.00 62.09           O  
ATOM   1083  OE2 GLU P 147     -37.365 -39.684 -43.684  1.00 62.59           O  
ATOM   1084  N   GLU P 148     -34.299 -34.203 -44.752  1.00 55.94           N  
ATOM   1085  CA  GLU P 148     -34.376 -33.113 -45.708  1.00 55.66           C  
ATOM   1086  C   GLU P 148     -33.569 -32.081 -44.977  1.00 54.60           C  
ATOM   1087  O   GLU P 148     -33.870 -31.796 -43.814  1.00 54.82           O  
ATOM   1088  CB  GLU P 148     -35.836 -32.674 -45.890  1.00 56.26           C  
ATOM   1089  CG  GLU P 148     -36.082 -31.315 -46.577  1.00 59.03           C  
ATOM   1090  CD  GLU P 148     -37.349 -30.572 -46.020  1.00 63.06           C  
ATOM   1091  OE1 GLU P 148     -38.495 -30.868 -46.491  1.00 64.55           O  
ATOM   1092  OE2 GLU P 148     -37.184 -29.691 -45.116  1.00 62.36           O  
ATOM   1093  N   PHE P 149     -32.515 -31.565 -45.600  1.00 53.15           N  
ATOM   1094  CA  PHE P 149     -31.608 -30.665 -44.896  1.00 52.00           C  
ATOM   1095  C   PHE P 149     -32.225 -29.284 -44.764  1.00 50.94           C  
ATOM   1096  O   PHE P 149     -32.436 -28.635 -45.749  1.00 51.10           O  
ATOM   1097  CB  PHE P 149     -30.252 -30.565 -45.599  1.00 51.98           C  
ATOM   1098  CG  PHE P 149     -29.226 -29.775 -44.810  1.00 52.83           C  
ATOM   1099  CD1 PHE P 149     -28.302 -30.423 -43.990  1.00 52.59           C  
ATOM   1100  CD2 PHE P 149     -29.213 -28.376 -44.854  1.00 53.52           C  
ATOM   1101  CE1 PHE P 149     -27.392 -29.690 -43.238  1.00 52.89           C  
ATOM   1102  CE2 PHE P 149     -28.293 -27.643 -44.114  1.00 53.38           C  
ATOM   1103  CZ  PHE P 149     -27.386 -28.298 -43.302  1.00 53.37           C  
ATOM   1104  N   LEU P 150     -32.504 -28.834 -43.545  1.00 49.93           N  
ATOM   1105  CA  LEU P 150     -33.016 -27.492 -43.325  1.00 48.93           C  
ATOM   1106  C   LEU P 150     -32.316 -26.815 -42.143  1.00 48.04           C  
ATOM   1107  O   LEU P 150     -32.415 -27.249 -40.989  1.00 47.15           O  
ATOM   1108  CB  LEU P 150     -34.520 -27.545 -43.085  1.00 49.15           C  
ATOM   1109  CG  LEU P 150     -35.405 -26.287 -43.202  1.00 49.63           C  
ATOM   1110  CD1 LEU P 150     -36.776 -26.595 -42.643  1.00 49.89           C  
ATOM   1111  CD2 LEU P 150     -34.884 -25.058 -42.494  1.00 50.92           C  
ATOM   1112  N   THR P 151     -31.681 -25.694 -42.463  1.00 47.32           N  
ATOM   1113  CA  THR P 151     -30.944 -24.855 -41.511  1.00 47.18           C  
ATOM   1114  C   THR P 151     -31.760 -23.862 -40.692  1.00 46.01           C  
ATOM   1115  O   THR P 151     -32.509 -23.085 -41.244  1.00 45.98           O  
ATOM   1116  CB  THR P 151     -29.931 -23.998 -42.283  1.00 47.32           C  
ATOM   1117  OG1 THR P 151     -28.974 -24.881 -42.865  1.00 48.74           O  
ATOM   1118  CG2 THR P 151     -29.232 -22.960 -41.373  1.00 47.34           C  
ATOM   1119  N   PRO P 152     -31.544 -23.831 -39.383  1.00 44.73           N  
ATOM   1120  CA  PRO P 152     -32.174 -22.856 -38.565  1.00 44.43           C  
ATOM   1121  C   PRO P 152     -31.466 -21.528 -38.622  1.00 44.71           C  
ATOM   1122  O   PRO P 152     -30.249 -21.471 -38.754  1.00 45.55           O  
ATOM   1123  CB  PRO P 152     -32.017 -23.436 -37.175  1.00 44.24           C  
ATOM   1124  CG  PRO P 152     -30.772 -24.085 -37.224  1.00 44.94           C  
ATOM   1125  CD  PRO P 152     -30.678 -24.698 -38.591  1.00 44.89           C  
ATOM   1126  N   LYS P 153     -32.232 -20.452 -38.491  1.00 44.74           N  
ATOM   1127  CA  LYS P 153     -31.650 -19.120 -38.414  1.00 44.37           C  
ATOM   1128  C   LYS P 153     -30.978 -18.943 -37.059  1.00 42.92           C  
ATOM   1129  O   LYS P 153     -30.001 -18.219 -36.968  1.00 44.01           O  
ATOM   1130  CB  LYS P 153     -32.693 -18.001 -38.671  1.00 45.08           C  
ATOM   1131  CG  LYS P 153     -34.064 -18.183 -37.933  1.00 47.19           C  
ATOM   1132  CD  LYS P 153     -34.866 -16.828 -37.754  1.00 48.86           C  
ATOM   1133  CE  LYS P 153     -35.205 -16.095 -39.100  1.00 49.08           C  
ATOM   1134  NZ  LYS P 153     -36.044 -14.869 -38.842  1.00 46.89           N  
ATOM   1135  N   LYS P 154     -31.480 -19.591 -36.012  1.00 40.71           N  
ATOM   1136  CA  LYS P 154     -30.869 -19.436 -34.693  1.00 38.97           C  
ATOM   1137  C   LYS P 154     -30.171 -20.724 -34.164  1.00 36.85           C  
ATOM   1138  O   LYS P 154     -30.529 -21.841 -34.529  1.00 35.51           O  
ATOM   1139  CB  LYS P 154     -31.915 -18.930 -33.707  1.00 39.61           C  
ATOM   1140  CG  LYS P 154     -32.795 -17.788 -34.210  1.00 41.23           C  
ATOM   1141  CD  LYS P 154     -32.261 -16.428 -33.831  1.00 43.88           C  
ATOM   1142  CE  LYS P 154     -33.247 -15.275 -34.217  1.00 46.50           C  
ATOM   1143  NZ  LYS P 154     -32.809 -14.416 -35.433  1.00 47.89           N  
ATOM   1144  N   LEU P 155     -29.145 -20.533 -33.334  1.00 34.99           N  
ATOM   1145  CA  LEU P 155     -28.498 -21.633 -32.626  1.00 33.94           C  
ATOM   1146  C   LEU P 155     -29.527 -22.470 -31.925  1.00 33.49           C  
ATOM   1147  O   LEU P 155     -30.401 -21.938 -31.260  1.00 33.54           O  
ATOM   1148  CB  LEU P 155     -27.533 -21.154 -31.552  1.00 33.41           C  
ATOM   1149  CG  LEU P 155     -26.144 -21.809 -31.472  1.00 32.77           C  
ATOM   1150  CD1 LEU P 155     -25.711 -21.945 -30.052  1.00 33.45           C  
ATOM   1151  CD2 LEU P 155     -26.027 -23.122 -32.114  1.00 33.51           C  
ATOM   1152  N   GLN P 156     -29.400 -23.781 -32.074  1.00 32.94           N  
ATOM   1153  CA  GLN P 156     -30.321 -24.726 -31.477  1.00 32.61           C  
ATOM   1154  C   GLN P 156     -29.647 -25.533 -30.407  1.00 31.98           C  
ATOM   1155  O   GLN P 156     -28.450 -25.733 -30.447  1.00 30.98           O  
ATOM   1156  CB  GLN P 156     -30.832 -25.680 -32.532  1.00 33.02           C  
ATOM   1157  CG  GLN P 156     -31.694 -25.030 -33.572  1.00 32.99           C  
ATOM   1158  CD  GLN P 156     -32.953 -24.491 -32.975  1.00 33.26           C  
ATOM   1159  OE1 GLN P 156     -33.098 -23.276 -32.811  1.00 31.96           O  
ATOM   1160  NE2 GLN P 156     -33.864 -25.388 -32.600  1.00 33.05           N  
ATOM   1161  N   CYS P 157     -30.448 -26.003 -29.462  1.00 31.84           N  
ATOM   1162  CA  CYS P 157     -29.955 -26.786 -28.322  1.00 32.13           C  
ATOM   1163  C   CYS P 157     -30.868 -27.974 -28.069  1.00 31.16           C  
ATOM   1164  O   CYS P 157     -32.054 -27.936 -28.323  1.00 30.93           O  
ATOM   1165  CB  CYS P 157     -29.897 -25.938 -27.068  1.00 31.88           C  
ATOM   1166  SG  CYS P 157     -28.449 -24.802 -26.922  1.00 36.59           S  
ATOM   1167  N   VAL P 158     -30.301 -29.050 -27.580  1.00 30.47           N  
ATOM   1168  CA  VAL P 158     -31.114 -30.170 -27.198  1.00 29.75           C  
ATOM   1169  C   VAL P 158     -30.447 -30.958 -26.071  1.00 29.64           C  
ATOM   1170  O   VAL P 158     -29.228 -30.905 -25.891  1.00 28.30           O  
ATOM   1171  CB  VAL P 158     -31.425 -31.051 -28.398  1.00 29.49           C  
ATOM   1172  CG1 VAL P 158     -30.169 -31.745 -28.889  1.00 29.06           C  
ATOM   1173  CG2 VAL P 158     -32.538 -32.043 -28.080  1.00 28.94           C  
ATOM   1174  N   ASP P 159     -31.288 -31.657 -25.309  1.00 30.02           N  
ATOM   1175  CA  ASP P 159     -30.847 -32.483 -24.179  1.00 30.53           C  
ATOM   1176  C   ASP P 159     -30.861 -33.971 -24.463  1.00 29.71           C  
ATOM   1177  O   ASP P 159     -31.891 -34.534 -24.713  1.00 29.50           O  
ATOM   1178  CB  ASP P 159     -31.669 -32.195 -22.912  1.00 30.99           C  
ATOM   1179  CG  ASP P 159     -33.170 -32.362 -23.109  1.00 32.20           C  
ATOM   1180  OD1 ASP P 159     -33.822 -32.751 -22.117  1.00 35.94           O  
ATOM   1181  OD2 ASP P 159     -33.696 -32.065 -24.206  1.00 33.33           O  
ATOM   1182  N   LEU P 160     -29.699 -34.590 -24.361  1.00 29.43           N  
ATOM   1183  CA  LEU P 160     -29.552 -35.994 -24.611  1.00 29.96           C  
ATOM   1184  C   LEU P 160     -29.095 -36.707 -23.333  1.00 30.67           C  
ATOM   1185  O   LEU P 160     -28.685 -36.049 -22.363  1.00 30.46           O  
ATOM   1186  CB  LEU P 160     -28.571 -36.187 -25.757  1.00 29.50           C  
ATOM   1187  CG  LEU P 160     -28.983 -35.334 -26.956  1.00 29.88           C  
ATOM   1188  CD1 LEU P 160     -27.875 -35.253 -28.015  1.00 30.61           C  
ATOM   1189  CD2 LEU P 160     -30.294 -35.845 -27.558  1.00 28.81           C  
ATOM   1190  N   HIS P 161     -29.218 -38.038 -23.331  1.00 31.01           N  
ATOM   1191  CA  HIS P 161     -28.767 -38.836 -22.229  1.00 31.96           C  
ATOM   1192  C   HIS P 161     -27.640 -39.689 -22.700  1.00 33.49           C  
ATOM   1193  O   HIS P 161     -27.591 -40.086 -23.868  1.00 34.04           O  
ATOM   1194  CB  HIS P 161     -29.851 -39.755 -21.692  1.00 31.99           C  
ATOM   1195  CG  HIS P 161     -31.085 -39.043 -21.236  1.00 31.19           C  
ATOM   1196  ND1 HIS P 161     -31.051 -37.854 -20.541  1.00 31.23           N  
ATOM   1197  CD2 HIS P 161     -32.389 -39.367 -21.359  1.00 29.75           C  
ATOM   1198  CE1 HIS P 161     -32.284 -37.461 -20.286  1.00 31.78           C  
ATOM   1199  NE2 HIS P 161     -33.115 -38.357 -20.781  1.00 30.03           N  
ATOM   1200  N   VAL P 162     -26.739 -39.985 -21.763  1.00 34.52           N  
ATOM   1201  CA  VAL P 162     -25.637 -40.887 -22.002  1.00 34.81           C  
ATOM   1202  C   VAL P 162     -26.159 -42.312 -21.885  1.00 34.48           C  
ATOM   1203  O   VAL P 162     -26.564 -42.752 -20.806  1.00 34.22           O  
ATOM   1204  CB  VAL P 162     -24.484 -40.697 -20.984  1.00 35.43           C  
ATOM   1205  CG1 VAL P 162     -23.368 -41.741 -21.225  1.00 35.34           C  
ATOM   1206  CG2 VAL P 162     -23.906 -39.319 -21.089  1.00 35.08           C  
ATOM   1207  N   ILE P 163     -26.111 -43.002 -23.016  1.00 34.17           N  
ATOM   1208  CA  ILE P 163     -26.460 -44.401 -23.127  1.00 34.02           C  
ATOM   1209  C   ILE P 163     -25.170 -45.266 -23.232  1.00 34.19           C  
ATOM   1210  O   ILE P 163     -24.172 -44.862 -23.816  1.00 32.66           O  
ATOM   1211  CB  ILE P 163     -27.291 -44.687 -24.413  1.00 33.87           C  
ATOM   1212  CG1 ILE P 163     -28.228 -43.512 -24.812  1.00 32.84           C  
ATOM   1213  CG2 ILE P 163     -27.984 -46.040 -24.291  1.00 34.14           C  
ATOM   1214  CD1 ILE P 163     -29.610 -43.582 -24.365  1.00 31.26           C  
ATOM   1215  N   SER P 164     -25.243 -46.483 -22.702  1.00 34.93           N  
ATOM   1216  CA  SER P 164     -24.140 -47.444 -22.771  1.00 35.56           C  
ATOM   1217  C   SER P 164     -23.698 -47.841 -24.203  1.00 35.70           C  
ATOM   1218  O   SER P 164     -24.523 -47.907 -25.092  1.00 36.14           O  
ATOM   1219  CB  SER P 164     -24.526 -48.705 -22.014  1.00 35.39           C  
ATOM   1220  OG  SER P 164     -24.204 -49.806 -22.828  1.00 36.24           O  
ATOM   1221  N   ASN P 165     -22.410 -48.139 -24.402  1.00 35.74           N  
ATOM   1222  CA  ASN P 165     -21.878 -48.410 -25.753  1.00 36.03           C  
ATOM   1223  C   ASN P 165     -22.362 -49.724 -26.338  1.00 36.79           C  
ATOM   1224  O   ASN P 165     -22.418 -49.899 -27.548  1.00 36.16           O  
ATOM   1225  CB  ASN P 165     -20.339 -48.390 -25.786  1.00 35.92           C  
ATOM   1226  CG  ASN P 165     -19.774 -47.012 -26.027  1.00 35.24           C  
ATOM   1227  OD1 ASN P 165     -20.381 -46.034 -25.635  1.00 35.83           O  
ATOM   1228  ND2 ASN P 165     -18.617 -46.922 -26.690  1.00 34.08           N  
ATOM   1229  N   ASP P 166     -22.701 -50.664 -25.470  1.00 38.04           N  
ATOM   1230  CA  ASP P 166     -23.214 -51.960 -25.931  1.00 39.05           C  
ATOM   1231  C   ASP P 166     -24.545 -51.821 -26.639  1.00 39.07           C  
ATOM   1232  O   ASP P 166     -24.802 -52.479 -27.660  1.00 39.24           O  
ATOM   1233  CB  ASP P 166     -23.359 -52.866 -24.749  1.00 39.20           C  
ATOM   1234  CG  ASP P 166     -22.059 -53.102 -24.120  1.00 42.32           C  
ATOM   1235  OD1 ASP P 166     -21.842 -52.640 -22.964  1.00 47.36           O  
ATOM   1236  OD2 ASP P 166     -21.204 -53.667 -24.847  1.00 46.00           O  
ATOM   1237  N   VAL P 167     -25.378 -50.953 -26.078  1.00 38.43           N  
ATOM   1238  CA  VAL P 167     -26.646 -50.657 -26.654  1.00 37.82           C  
ATOM   1239  C   VAL P 167     -26.383 -50.049 -28.034  1.00 38.44           C  
ATOM   1240  O   VAL P 167     -26.955 -50.466 -29.028  1.00 38.66           O  
ATOM   1241  CB  VAL P 167     -27.446 -49.718 -25.722  1.00 37.58           C  
ATOM   1242  CG1 VAL P 167     -28.706 -49.229 -26.388  1.00 37.76           C  
ATOM   1243  CG2 VAL P 167     -27.785 -50.400 -24.415  1.00 35.33           C  
ATOM   1244  N   CYS P 168     -25.494 -49.075 -28.109  1.00 38.90           N  
ATOM   1245  CA  CYS P 168     -25.248 -48.419 -29.377  1.00 39.55           C  
ATOM   1246  C   CYS P 168     -24.709 -49.417 -30.369  1.00 39.27           C  
ATOM   1247  O   CYS P 168     -25.023 -49.346 -31.549  1.00 39.24           O  
ATOM   1248  CB  CYS P 168     -24.240 -47.295 -29.218  1.00 40.10           C  
ATOM   1249  SG  CYS P 168     -24.939 -45.649 -29.364  1.00 44.25           S  
ATOM   1250  N   ALA P 169     -23.890 -50.347 -29.884  1.00 39.28           N  
ATOM   1251  CA  ALA P 169     -23.216 -51.326 -30.769  1.00 39.29           C  
ATOM   1252  C   ALA P 169     -24.244 -52.208 -31.431  1.00 39.13           C  
ATOM   1253  O   ALA P 169     -24.115 -52.550 -32.595  1.00 38.47           O  
ATOM   1254  CB  ALA P 169     -22.235 -52.186 -29.992  1.00 39.08           C  
ATOM   1255  N   GLN P 170     -25.281 -52.527 -30.659  1.00 39.41           N  
ATOM   1256  CA  GLN P 170     -26.319 -53.467 -31.073  1.00 39.75           C  
ATOM   1257  C   GLN P 170     -27.303 -52.890 -32.080  1.00 39.14           C  
ATOM   1258  O   GLN P 170     -27.947 -53.615 -32.819  1.00 39.28           O  
ATOM   1259  CB  GLN P 170     -27.059 -53.997 -29.855  1.00 39.85           C  
ATOM   1260  CG  GLN P 170     -26.235 -55.007 -29.072  1.00 42.20           C  
ATOM   1261  CD  GLN P 170     -26.698 -55.079 -27.636  1.00 46.92           C  
ATOM   1262  OE1 GLN P 170     -27.910 -54.997 -27.366  1.00 47.46           O  
ATOM   1263  NE2 GLN P 170     -25.734 -55.176 -26.686  1.00 50.69           N  
ATOM   1264  N   VAL P 171     -27.377 -51.581 -32.139  1.00 38.77           N  
ATOM   1265  CA  VAL P 171     -28.394 -50.925 -32.909  1.00 38.25           C  
ATOM   1266  C   VAL P 171     -27.835 -50.182 -34.150  1.00 38.05           C  
ATOM   1267  O   VAL P 171     -28.598 -49.572 -34.898  1.00 37.67           O  
ATOM   1268  CB  VAL P 171     -29.141 -50.026 -31.927  1.00 38.35           C  
ATOM   1269  CG1 VAL P 171     -28.581 -48.615 -31.922  1.00 38.04           C  
ATOM   1270  CG2 VAL P 171     -30.595 -50.063 -32.232  1.00 39.53           C  
ATOM   1271  N   HIS P 172     -26.500 -50.238 -34.328  1.00 37.96           N  
ATOM   1272  CA  HIS P 172     -25.765 -49.751 -35.515  1.00 37.24           C  
ATOM   1273  C   HIS P 172     -24.818 -50.833 -36.027  1.00 36.86           C  
ATOM   1274  O   HIS P 172     -24.117 -51.463 -35.236  1.00 36.75           O  
ATOM   1275  CB  HIS P 172     -24.850 -48.576 -35.179  1.00 37.41           C  
ATOM   1276  CG  HIS P 172     -25.555 -47.353 -34.682  1.00 37.27           C  
ATOM   1277  ND1 HIS P 172     -26.136 -46.437 -35.529  1.00 36.75           N  
ATOM   1278  CD2 HIS P 172     -25.710 -46.859 -33.431  1.00 36.58           C  
ATOM   1279  CE1 HIS P 172     -26.652 -45.451 -34.819  1.00 35.99           C  
ATOM   1280  NE2 HIS P 172     -26.408 -45.685 -33.545  1.00 36.46           N  
ATOM   1281  N   PRO P 173     -24.758 -51.026 -37.352  1.00 36.61           N  
ATOM   1282  CA  PRO P 173     -23.805 -51.951 -37.986  1.00 36.43           C  
ATOM   1283  C   PRO P 173     -22.384 -51.421 -38.097  1.00 36.40           C  
ATOM   1284  O   PRO P 173     -21.452 -52.211 -38.251  1.00 36.50           O  
ATOM   1285  CB  PRO P 173     -24.369 -52.107 -39.393  1.00 36.36           C  
ATOM   1286  CG  PRO P 173     -25.028 -50.833 -39.657  1.00 36.74           C  
ATOM   1287  CD  PRO P 173     -25.623 -50.384 -38.354  1.00 36.57           C  
ATOM   1288  N   GLN P 174     -22.227 -50.097 -38.065  1.00 36.23           N  
ATOM   1289  CA  GLN P 174     -20.914 -49.499 -38.018  1.00 36.08           C  
ATOM   1290  C   GLN P 174     -20.263 -49.908 -36.714  1.00 36.22           C  
ATOM   1291  O   GLN P 174     -20.942 -50.274 -35.731  1.00 36.61           O  
ATOM   1292  CB  GLN P 174     -20.976 -47.986 -38.038  1.00 36.22           C  
ATOM   1293  CG  GLN P 174     -21.447 -47.361 -39.321  1.00 36.18           C  
ATOM   1294  CD  GLN P 174     -22.919 -47.579 -39.580  1.00 36.10           C  
ATOM   1295  OE1 GLN P 174     -23.751 -47.759 -38.653  1.00 33.97           O  
ATOM   1296  NE2 GLN P 174     -23.261 -47.572 -40.854  1.00 36.14           N  
ATOM   1297  N   LYS P 175     -18.939 -49.814 -36.688  1.00 35.83           N  
ATOM   1298  CA  LYS P 175     -18.183 -50.261 -35.525  1.00 35.24           C  
ATOM   1299  C   LYS P 175     -18.225 -49.197 -34.436  1.00 33.92           C  
ATOM   1300  O   LYS P 175     -18.033 -48.016 -34.723  1.00 33.80           O  
ATOM   1301  CB  LYS P 175     -16.756 -50.601 -35.942  1.00 35.51           C  
ATOM   1302  CG  LYS P 175     -16.013 -51.372 -34.901  1.00 37.88           C  
ATOM   1303  CD  LYS P 175     -14.691 -51.947 -35.414  1.00 39.92           C  
ATOM   1304  CE  LYS P 175     -14.052 -52.777 -34.285  1.00 41.95           C  
ATOM   1305  NZ  LYS P 175     -12.650 -53.248 -34.547  1.00 45.24           N  
ATOM   1306  N   VAL P 176     -18.512 -49.633 -33.213  1.00 32.56           N  
ATOM   1307  CA  VAL P 176     -18.577 -48.758 -32.035  1.00 32.25           C  
ATOM   1308  C   VAL P 176     -17.463 -49.090 -31.025  1.00 32.04           C  
ATOM   1309  O   VAL P 176     -17.399 -50.228 -30.589  1.00 32.40           O  
ATOM   1310  CB  VAL P 176     -19.935 -48.903 -31.300  1.00 31.81           C  
ATOM   1311  CG1 VAL P 176     -19.987 -48.068 -30.007  1.00 30.74           C  
ATOM   1312  CG2 VAL P 176     -21.040 -48.476 -32.222  1.00 32.60           C  
ATOM   1313  N   THR P 177     -16.624 -48.116 -30.624  1.00 30.82           N  
ATOM   1314  CA  THR P 177     -15.455 -48.431 -29.822  1.00 30.10           C  
ATOM   1315  C   THR P 177     -15.426 -47.633 -28.511  1.00 30.94           C  
ATOM   1316  O   THR P 177     -16.322 -46.819 -28.243  1.00 31.12           O  
ATOM   1317  CB  THR P 177     -14.168 -48.213 -30.603  1.00 29.30           C  
ATOM   1318  OG1 THR P 177     -13.869 -46.825 -30.657  1.00 30.29           O  
ATOM   1319  CG2 THR P 177     -14.277 -48.676 -32.006  1.00 28.75           C  
ATOM   1320  N   LYS P 178     -14.406 -47.888 -27.678  1.00 31.09           N  
ATOM   1321  CA  LYS P 178     -14.265 -47.174 -26.412  1.00 31.02           C  
ATOM   1322  C   LYS P 178     -13.920 -45.694 -26.601  1.00 31.01           C  
ATOM   1323  O   LYS P 178     -14.117 -44.882 -25.708  1.00 31.23           O  
ATOM   1324  CB  LYS P 178     -13.236 -47.842 -25.508  1.00 30.97           C  
ATOM   1325  CG  LYS P 178     -11.760 -47.736 -25.943  1.00 32.59           C  
ATOM   1326  CD  LYS P 178     -10.828 -48.102 -24.739  1.00 32.16           C  
ATOM   1327  CE  LYS P 178      -9.329 -48.145 -25.083  1.00 29.82           C  
ATOM   1328  NZ  LYS P 178      -8.517 -47.909 -23.840  1.00 27.51           N  
ATOM   1329  N   PHE P 179     -13.413 -45.338 -27.770  1.00 31.07           N  
ATOM   1330  CA  PHE P 179     -13.087 -43.946 -28.069  1.00 30.80           C  
ATOM   1331  C   PHE P 179     -14.327 -43.164 -28.479  1.00 30.72           C  
ATOM   1332  O   PHE P 179     -14.206 -42.062 -28.997  1.00 30.84           O  
ATOM   1333  CB  PHE P 179     -12.050 -43.887 -29.193  1.00 30.76           C  
ATOM   1334  CG  PHE P 179     -10.836 -44.760 -28.949  1.00 30.01           C  
ATOM   1335  CD1 PHE P 179     -10.650 -45.913 -29.660  1.00 28.16           C  
ATOM   1336  CD2 PHE P 179      -9.881 -44.405 -28.013  1.00 29.87           C  
ATOM   1337  CE1 PHE P 179      -9.540 -46.712 -29.431  1.00 28.85           C  
ATOM   1338  CE2 PHE P 179      -8.786 -45.206 -27.781  1.00 29.68           C  
ATOM   1339  CZ  PHE P 179      -8.626 -46.380 -28.491  1.00 28.81           C  
ATOM   1340  N   MET P 180     -15.509 -43.740 -28.272  1.00 30.57           N  
ATOM   1341  CA  MET P 180     -16.771 -43.081 -28.597  1.00 31.03           C  
ATOM   1342  C   MET P 180     -17.683 -43.104 -27.394  1.00 31.66           C  
ATOM   1343  O   MET P 180     -17.652 -44.025 -26.591  1.00 32.68           O  
ATOM   1344  CB  MET P 180     -17.508 -43.776 -29.736  1.00 30.55           C  
ATOM   1345  CG  MET P 180     -16.827 -43.692 -31.063  1.00 31.05           C  
ATOM   1346  SD  MET P 180     -17.456 -44.869 -32.294  1.00 31.62           S  
ATOM   1347  CE  MET P 180     -15.950 -45.591 -32.832  1.00 33.33           C  
ATOM   1348  N   LEU P 181     -18.509 -42.076 -27.319  1.00 31.96           N  
ATOM   1349  CA  LEU P 181     -19.524 -41.914 -26.332  1.00 32.07           C  
ATOM   1350  C   LEU P 181     -20.847 -41.962 -27.069  1.00 32.71           C  
ATOM   1351  O   LEU P 181     -21.047 -41.269 -28.068  1.00 32.23           O  
ATOM   1352  CB  LEU P 181     -19.359 -40.548 -25.716  1.00 32.37           C  
ATOM   1353  CG  LEU P 181     -19.732 -40.300 -24.269  1.00 33.04           C  
ATOM   1354  CD1 LEU P 181     -19.814 -38.824 -24.074  1.00 32.90           C  
ATOM   1355  CD2 LEU P 181     -21.028 -40.885 -23.997  1.00 36.78           C  
ATOM   1356  N   CYS P 182     -21.741 -42.795 -26.569  1.00 33.58           N  
ATOM   1357  CA  CYS P 182     -23.056 -42.990 -27.133  1.00 34.44           C  
ATOM   1358  C   CYS P 182     -24.025 -42.107 -26.373  1.00 33.92           C  
ATOM   1359  O   CYS P 182     -24.080 -42.158 -25.151  1.00 34.80           O  
ATOM   1360  CB  CYS P 182     -23.432 -44.468 -26.982  1.00 35.16           C  
ATOM   1361  SG  CYS P 182     -25.158 -44.917 -27.441  1.00 39.44           S  
ATOM   1362  N   ALA P 183     -24.780 -41.276 -27.074  1.00 33.65           N  
ATOM   1363  CA  ALA P 183     -25.800 -40.435 -26.416  1.00 33.45           C  
ATOM   1364  C   ALA P 183     -27.032 -40.187 -27.293  1.00 33.08           C  
ATOM   1365  O   ALA P 183     -26.935 -40.171 -28.513  1.00 33.08           O  
ATOM   1366  CB  ALA P 183     -25.213 -39.135 -26.017  1.00 33.37           C  
ATOM   1367  N   GLY P 184     -28.188 -40.013 -26.655  1.00 32.24           N  
ATOM   1368  CA  GLY P 184     -29.444 -39.836 -27.375  1.00 31.60           C  
ATOM   1369  C   GLY P 184     -30.675 -39.862 -26.504  1.00 30.88           C  
ATOM   1370  O   GLY P 184     -30.586 -39.747 -25.287  1.00 31.31           O  
ATOM   1371  N   ARG P 185     -31.828 -39.996 -27.148  1.00 30.27           N  
ATOM   1372  CA  ARG P 185     -33.106 -40.206 -26.474  1.00 30.05           C  
ATOM   1373  C   ARG P 185     -33.751 -41.466 -27.051  1.00 29.63           C  
ATOM   1374  O   ARG P 185     -34.275 -41.453 -28.142  1.00 27.55           O  
ATOM   1375  CB  ARG P 185     -34.031 -38.992 -26.660  1.00 30.23           C  
ATOM   1376  CG  ARG P 185     -33.466 -37.639 -26.231  1.00 30.70           C  
ATOM   1377  CD  ARG P 185     -32.976 -37.586 -24.773  1.00 34.17           C  
ATOM   1378  NE  ARG P 185     -34.083 -37.618 -23.832  1.00 36.83           N  
ATOM   1379  CZ  ARG P 185     -34.800 -36.564 -23.458  1.00 40.23           C  
ATOM   1380  NH1 ARG P 185     -35.805 -36.736 -22.607  1.00 40.62           N  
ATOM   1381  NH2 ARG P 185     -34.531 -35.340 -23.925  1.00 41.33           N  
ATOM   1382  N   TRP P 186     -33.684 -42.552 -26.292  1.00 30.64           N  
ATOM   1383  CA  TRP P 186     -34.116 -43.885 -26.749  1.00 31.58           C  
ATOM   1384  C   TRP P 186     -35.446 -43.890 -27.534  1.00 32.57           C  
ATOM   1385  O   TRP P 186     -35.542 -44.411 -28.662  1.00 33.00           O  
ATOM   1386  CB  TRP P 186     -34.225 -44.817 -25.532  1.00 31.71           C  
ATOM   1387  CG  TRP P 186     -34.336 -46.249 -25.899  1.00 31.84           C  
ATOM   1388  CD1 TRP P 186     -35.390 -47.086 -25.652  1.00 32.20           C  
ATOM   1389  CD2 TRP P 186     -33.358 -47.030 -26.609  1.00 32.31           C  
ATOM   1390  NE1 TRP P 186     -35.127 -48.346 -26.185  1.00 33.61           N  
ATOM   1391  CE2 TRP P 186     -33.884 -48.325 -26.773  1.00 32.71           C  
ATOM   1392  CE3 TRP P 186     -32.099 -46.758 -27.129  1.00 30.88           C  
ATOM   1393  CZ2 TRP P 186     -33.183 -49.325 -27.423  1.00 30.23           C  
ATOM   1394  CZ3 TRP P 186     -31.428 -47.754 -27.782  1.00 29.68           C  
ATOM   1395  CH2 TRP P 186     -31.966 -49.018 -27.913  1.00 28.55           C  
ATOM   1396  N   THR P 186A    -36.468 -43.311 -26.897  1.00 33.34           N  
ATOM   1397  CA  THR P 186A    -37.826 -43.062 -27.468  1.00 32.93           C  
ATOM   1398  C   THR P 186A    -37.840 -42.287 -28.781  1.00 32.69           C  
ATOM   1399  O   THR P 186A    -38.820 -42.271 -29.471  1.00 32.98           O  
ATOM   1400  CB  THR P 186A    -38.644 -42.310 -26.408  1.00 32.68           C  
ATOM   1401  OG1 THR P 186A    -39.113 -43.263 -25.467  1.00 31.81           O  
ATOM   1402  CG2 THR P 186A    -39.806 -41.554 -26.957  1.00 34.01           C  
ATOM   1403  N   GLY P 186B    -36.760 -41.616 -29.122  1.00 33.11           N  
ATOM   1404  CA  GLY P 186B    -36.666 -40.946 -30.420  1.00 32.97           C  
ATOM   1405  C   GLY P 186B    -37.274 -39.575 -30.361  1.00 32.85           C  
ATOM   1406  O   GLY P 186B    -37.909 -39.207 -29.364  1.00 32.29           O  
ATOM   1407  N   GLY P 187     -37.049 -38.825 -31.434  1.00 32.98           N  
ATOM   1408  CA  GLY P 187     -37.653 -37.516 -31.621  1.00 33.40           C  
ATOM   1409  C   GLY P 187     -36.718 -36.343 -31.396  1.00 33.98           C  
ATOM   1410  O   GLY P 187     -37.010 -35.204 -31.780  1.00 33.74           O  
ATOM   1411  N   LYS P 188     -35.594 -36.596 -30.754  1.00 34.89           N  
ATOM   1412  CA  LYS P 188     -34.631 -35.514 -30.542  1.00 35.94           C  
ATOM   1413  C   LYS P 188     -33.192 -35.979 -30.689  1.00 35.92           C  
ATOM   1414  O   LYS P 188     -32.776 -36.967 -30.101  1.00 36.51           O  
ATOM   1415  CB  LYS P 188     -34.855 -34.773 -29.213  1.00 35.94           C  
ATOM   1416  CG  LYS P 188     -35.565 -35.538 -28.161  1.00 36.83           C  
ATOM   1417  CD  LYS P 188     -35.764 -34.712 -26.893  1.00 37.64           C  
ATOM   1418  CE  LYS P 188     -36.918 -33.765 -26.990  1.00 38.28           C  
ATOM   1419  NZ  LYS P 188     -37.025 -33.064 -25.663  1.00 40.34           N  
ATOM   1420  N   SER P 189     -32.445 -35.300 -31.535  1.00 35.65           N  
ATOM   1421  CA  SER P 189     -31.063 -35.669 -31.685  1.00 35.68           C  
ATOM   1422  C   SER P 189     -30.225 -34.639 -32.389  1.00 34.79           C  
ATOM   1423  O   SER P 189     -30.683 -33.640 -32.926  1.00 33.28           O  
ATOM   1424  CB  SER P 189     -30.877 -37.061 -32.358  1.00 35.81           C  
ATOM   1425  OG  SER P 189     -30.881 -36.992 -33.771  1.00 36.90           O  
ATOM   1426  N   THR P 190     -28.954 -34.944 -32.311  1.00 34.88           N  
ATOM   1427  CA  THR P 190     -27.943 -34.240 -32.995  1.00 35.42           C  
ATOM   1428  C   THR P 190     -28.131 -34.584 -34.465  1.00 35.92           C  
ATOM   1429  O   THR P 190     -28.731 -35.588 -34.814  1.00 36.29           O  
ATOM   1430  CB  THR P 190     -26.579 -34.634 -32.434  1.00 34.69           C  
ATOM   1431  OG1 THR P 190     -25.676 -33.603 -32.753  1.00 36.54           O  
ATOM   1432  CG2 THR P 190     -26.074 -35.945 -33.008  1.00 33.75           C  
ATOM   1433  N   CYS P 191     -27.667 -33.759 -35.361  1.00 36.45           N  
ATOM   1434  CA  CYS P 191     -28.086 -34.006 -36.699  1.00 37.49           C  
ATOM   1435  C   CYS P 191     -27.083 -33.470 -37.728  1.00 37.18           C  
ATOM   1436  O   CYS P 191     -26.315 -32.566 -37.448  1.00 37.27           O  
ATOM   1437  CB  CYS P 191     -29.483 -33.396 -36.830  1.00 37.93           C  
ATOM   1438  SG  CYS P 191     -30.456 -33.956 -38.207  1.00 43.64           S  
ATOM   1439  N   SER P 192     -27.077 -34.078 -38.908  1.00 36.85           N  
ATOM   1440  CA  SER P 192     -26.306 -33.610 -40.080  1.00 35.95           C  
ATOM   1441  C   SER P 192     -26.119 -32.084 -40.160  1.00 34.31           C  
ATOM   1442  O   SER P 192     -27.056 -31.347 -40.421  1.00 33.99           O  
ATOM   1443  CB  SER P 192     -27.029 -34.090 -41.345  1.00 36.14           C  
ATOM   1444  OG  SER P 192     -26.348 -33.660 -42.488  1.00 38.00           O  
ATOM   1445  N   GLY P 193     -24.897 -31.619 -39.938  1.00 32.63           N  
ATOM   1446  CA  GLY P 193     -24.629 -30.186 -39.896  1.00 30.95           C  
ATOM   1447  C   GLY P 193     -24.051 -29.844 -38.545  1.00 30.46           C  
ATOM   1448  O   GLY P 193     -23.303 -28.895 -38.421  1.00 30.80           O  
ATOM   1449  N   ASP P 194     -24.389 -30.643 -37.531  1.00 29.92           N  
ATOM   1450  CA  ASP P 194     -23.995 -30.433 -36.145  1.00 29.07           C  
ATOM   1451  C   ASP P 194     -22.655 -30.996 -35.801  1.00 28.35           C  
ATOM   1452  O   ASP P 194     -22.110 -30.622 -34.793  1.00 28.72           O  
ATOM   1453  CB  ASP P 194     -25.048 -31.042 -35.192  1.00 29.46           C  
ATOM   1454  CG  ASP P 194     -26.390 -30.274 -35.226  1.00 28.81           C  
ATOM   1455  OD1 ASP P 194     -26.314 -29.017 -35.160  1.00 29.26           O  
ATOM   1456  OD2 ASP P 194     -27.478 -30.901 -35.322  1.00 22.37           O  
ATOM   1457  N   SER P 195     -22.126 -31.864 -36.645  1.00 27.98           N  
ATOM   1458  CA  SER P 195     -20.877 -32.589 -36.394  1.00 28.25           C  
ATOM   1459  C   SER P 195     -19.783 -31.666 -36.008  1.00 27.79           C  
ATOM   1460  O   SER P 195     -19.655 -30.637 -36.602  1.00 28.45           O  
ATOM   1461  CB  SER P 195     -20.412 -33.279 -37.655  1.00 28.20           C  
ATOM   1462  OG  SER P 195     -21.520 -33.567 -38.468  1.00 30.68           O  
ATOM   1463  N   GLY P 196     -18.983 -32.036 -35.029  1.00 27.36           N  
ATOM   1464  CA  GLY P 196     -17.881 -31.201 -34.605  1.00 27.54           C  
ATOM   1465  C   GLY P 196     -18.235 -30.250 -33.473  1.00 27.67           C  
ATOM   1466  O   GLY P 196     -17.347 -29.605 -32.887  1.00 28.15           O  
ATOM   1467  N   GLY P 197     -19.512 -30.173 -33.132  1.00 26.87           N  
ATOM   1468  CA  GLY P 197     -19.923 -29.301 -32.062  1.00 26.21           C  
ATOM   1469  C   GLY P 197     -19.971 -30.025 -30.756  1.00 25.81           C  
ATOM   1470  O   GLY P 197     -19.773 -31.237 -30.716  1.00 25.95           O  
ATOM   1471  N   PRO P 198     -20.311 -29.298 -29.686  1.00 25.61           N  
ATOM   1472  CA  PRO P 198     -20.165 -29.787 -28.343  1.00 25.65           C  
ATOM   1473  C   PRO P 198     -21.271 -30.714 -27.838  1.00 25.74           C  
ATOM   1474  O   PRO P 198     -22.390 -30.660 -28.273  1.00 25.70           O  
ATOM   1475  CB  PRO P 198     -20.134 -28.502 -27.519  1.00 25.31           C  
ATOM   1476  CG  PRO P 198     -20.869 -27.528 -28.290  1.00 25.13           C  
ATOM   1477  CD  PRO P 198     -20.883 -27.943 -29.698  1.00 25.78           C  
ATOM   1478  N   LEU P 199     -20.886 -31.603 -26.944  1.00 26.50           N  
ATOM   1479  CA  LEU P 199     -21.791 -32.306 -26.047  1.00 26.69           C  
ATOM   1480  C   LEU P 199     -21.189 -32.085 -24.661  1.00 27.30           C  
ATOM   1481  O   LEU P 199     -20.037 -32.431 -24.411  1.00 27.69           O  
ATOM   1482  CB  LEU P 199     -21.844 -33.777 -26.385  1.00 26.32           C  
ATOM   1483  CG  LEU P 199     -22.722 -34.643 -25.519  1.00 26.53           C  
ATOM   1484  CD1 LEU P 199     -24.119 -34.202 -25.680  1.00 28.12           C  
ATOM   1485  CD2 LEU P 199     -22.590 -36.074 -25.911  1.00 25.13           C  
ATOM   1486  N   VAL P 200     -21.966 -31.472 -23.783  1.00 27.70           N  
ATOM   1487  CA  VAL P 200     -21.508 -30.969 -22.501  1.00 27.57           C  
ATOM   1488  C   VAL P 200     -22.318 -31.610 -21.371  1.00 28.05           C  
ATOM   1489  O   VAL P 200     -23.533 -31.667 -21.458  1.00 27.43           O  
ATOM   1490  CB  VAL P 200     -21.760 -29.484 -22.477  1.00 27.16           C  
ATOM   1491  CG1 VAL P 200     -21.362 -28.934 -21.193  1.00 28.89           C  
ATOM   1492  CG2 VAL P 200     -21.013 -28.801 -23.580  1.00 26.90           C  
ATOM   1493  N   CYS P 201     -21.649 -32.117 -20.338  1.00 29.29           N  
ATOM   1494  CA  CYS P 201     -22.314 -32.695 -19.138  1.00 30.68           C  
ATOM   1495  C   CYS P 201     -21.680 -32.163 -17.881  1.00 30.69           C  
ATOM   1496  O   CYS P 201     -20.449 -32.090 -17.783  1.00 30.53           O  
ATOM   1497  CB  CYS P 201     -22.213 -34.203 -19.093  1.00 30.72           C  
ATOM   1498  SG  CYS P 201     -22.191 -34.922 -20.764  1.00 38.72           S  
ATOM   1499  N   ASN P 202     -22.537 -31.761 -16.937  1.00 31.16           N  
ATOM   1500  CA  ASN P 202     -22.116 -31.130 -15.698  1.00 31.31           C  
ATOM   1501  C   ASN P 202     -21.096 -30.086 -16.026  1.00 30.96           C  
ATOM   1502  O   ASN P 202     -20.044 -30.026 -15.422  1.00 30.81           O  
ATOM   1503  CB  ASN P 202     -21.563 -32.182 -14.762  1.00 31.99           C  
ATOM   1504  CG  ASN P 202     -22.459 -33.404 -14.709  1.00 35.87           C  
ATOM   1505  OD1 ASN P 202     -23.617 -33.280 -14.285  1.00 39.32           O  
ATOM   1506  ND2 ASN P 202     -21.964 -34.583 -15.203  1.00 39.58           N  
ATOM   1507  N   GLY P 203     -21.413 -29.304 -17.050  1.00 31.27           N  
ATOM   1508  CA  GLY P 203     -20.567 -28.199 -17.528  1.00 31.22           C  
ATOM   1509  C   GLY P 203     -19.130 -28.536 -17.843  1.00 30.58           C  
ATOM   1510  O   GLY P 203     -18.210 -27.911 -17.339  1.00 31.00           O  
ATOM   1511  N   VAL P 208     -18.944 -29.532 -18.686  1.00 29.76           N  
ATOM   1512  CA  VAL P 208     -17.620 -29.949 -19.054  1.00 28.86           C  
ATOM   1513  C   VAL P 208     -17.767 -30.665 -20.393  1.00 27.79           C  
ATOM   1514  O   VAL P 208     -18.748 -31.345 -20.610  1.00 28.16           O  
ATOM   1515  CB  VAL P 208     -17.007 -30.774 -17.861  1.00 28.34           C  
ATOM   1516  CG1 VAL P 208     -16.597 -32.164 -18.255  1.00 29.09           C  
ATOM   1517  CG2 VAL P 208     -15.851 -30.024 -17.257  1.00 27.95           C  
ATOM   1518  N   LEU P 209     -16.818 -30.494 -21.290  1.00 26.65           N  
ATOM   1519  CA  LEU P 209     -16.940 -31.048 -22.627  1.00 26.34           C  
ATOM   1520  C   LEU P 209     -16.686 -32.523 -22.629  1.00 26.30           C  
ATOM   1521  O   LEU P 209     -15.588 -32.939 -22.406  1.00 26.27           O  
ATOM   1522  CB  LEU P 209     -15.940 -30.397 -23.571  1.00 26.15           C  
ATOM   1523  CG  LEU P 209     -16.097 -30.764 -25.045  1.00 26.78           C  
ATOM   1524  CD1 LEU P 209     -17.491 -30.458 -25.595  1.00 27.82           C  
ATOM   1525  CD2 LEU P 209     -15.078 -30.014 -25.809  1.00 26.91           C  
ATOM   1526  N   GLN P 210     -17.701 -33.334 -22.883  1.00 26.98           N  
ATOM   1527  CA  GLN P 210     -17.511 -34.793 -22.884  1.00 26.91           C  
ATOM   1528  C   GLN P 210     -17.443 -35.372 -24.282  1.00 27.15           C  
ATOM   1529  O   GLN P 210     -16.849 -36.443 -24.507  1.00 27.21           O  
ATOM   1530  CB  GLN P 210     -18.593 -35.485 -22.068  1.00 26.71           C  
ATOM   1531  CG  GLN P 210     -18.485 -35.216 -20.578  1.00 26.51           C  
ATOM   1532  CD  GLN P 210     -17.325 -35.942 -19.924  1.00 27.82           C  
ATOM   1533  OE1 GLN P 210     -16.421 -36.493 -20.590  1.00 27.66           O  
ATOM   1534  NE2 GLN P 210     -17.345 -35.960 -18.616  1.00 24.47           N  
ATOM   1535  N   GLY P 211     -18.028 -34.660 -25.232  1.00 27.24           N  
ATOM   1536  CA  GLY P 211     -18.154 -35.193 -26.570  1.00 27.36           C  
ATOM   1537  C   GLY P 211     -18.075 -34.158 -27.650  1.00 27.22           C  
ATOM   1538  O   GLY P 211     -18.501 -33.026 -27.458  1.00 27.17           O  
ATOM   1539  N   ILE P 212     -17.480 -34.555 -28.772  1.00 27.11           N  
ATOM   1540  CA  ILE P 212     -17.579 -33.809 -30.021  1.00 26.81           C  
ATOM   1541  C   ILE P 212     -18.494 -34.656 -30.890  1.00 26.86           C  
ATOM   1542  O   ILE P 212     -18.331 -35.856 -30.947  1.00 27.28           O  
ATOM   1543  CB  ILE P 212     -16.218 -33.602 -30.680  1.00 26.08           C  
ATOM   1544  CG1 ILE P 212     -15.328 -32.779 -29.783  1.00 25.12           C  
ATOM   1545  CG2 ILE P 212     -16.357 -32.911 -31.995  1.00 25.07           C  
ATOM   1546  CD1 ILE P 212     -15.754 -31.345 -29.692  1.00 27.00           C  
ATOM   1547  N   THR P 213     -19.469 -34.027 -31.524  1.00 26.69           N  
ATOM   1548  CA  THR P 213     -20.437 -34.730 -32.367  1.00 26.85           C  
ATOM   1549  C   THR P 213     -19.770 -35.366 -33.582  1.00 26.73           C  
ATOM   1550  O   THR P 213     -19.127 -34.680 -34.320  1.00 26.46           O  
ATOM   1551  CB  THR P 213     -21.572 -33.734 -32.780  1.00 26.49           C  
ATOM   1552  OG1 THR P 213     -22.229 -33.293 -31.593  1.00 25.84           O  
ATOM   1553  CG2 THR P 213     -22.571 -34.370 -33.643  1.00 24.87           C  
ATOM   1554  N   SER P 214     -19.910 -36.667 -33.791  1.00 27.65           N  
ATOM   1555  CA  SER P 214     -19.295 -37.270 -34.983  1.00 29.23           C  
ATOM   1556  C   SER P 214     -20.251 -37.913 -36.020  1.00 30.05           C  
ATOM   1557  O   SER P 214     -20.167 -37.613 -37.235  1.00 30.64           O  
ATOM   1558  CB  SER P 214     -18.145 -38.178 -34.593  1.00 29.04           C  
ATOM   1559  OG  SER P 214     -18.368 -39.484 -34.973  1.00 31.06           O  
ATOM   1560  N   TRP P 215     -21.166 -38.761 -35.562  1.00 30.84           N  
ATOM   1561  CA  TRP P 215     -22.104 -39.407 -36.474  1.00 31.65           C  
ATOM   1562  C   TRP P 215     -23.238 -40.153 -35.775  1.00 32.31           C  
ATOM   1563  O   TRP P 215     -23.078 -40.610 -34.638  1.00 32.63           O  
ATOM   1564  CB  TRP P 215     -21.368 -40.389 -37.423  1.00 31.71           C  
ATOM   1565  CG  TRP P 215     -20.883 -41.630 -36.759  1.00 31.62           C  
ATOM   1566  CD1 TRP P 215     -19.687 -41.812 -36.129  1.00 32.24           C  
ATOM   1567  CD2 TRP P 215     -21.579 -42.870 -36.652  1.00 32.37           C  
ATOM   1568  NE1 TRP P 215     -19.601 -43.080 -35.626  1.00 31.46           N  
ATOM   1569  CE2 TRP P 215     -20.747 -43.755 -35.945  1.00 32.38           C  
ATOM   1570  CE3 TRP P 215     -22.833 -43.317 -37.076  1.00 33.67           C  
ATOM   1571  CZ2 TRP P 215     -21.135 -45.055 -35.646  1.00 33.63           C  
ATOM   1572  CZ3 TRP P 215     -23.212 -44.601 -36.783  1.00 33.94           C  
ATOM   1573  CH2 TRP P 215     -22.369 -45.459 -36.072  1.00 33.72           C  
ATOM   1574  N   GLY P 216     -24.359 -40.280 -36.502  1.00 32.90           N  
ATOM   1575  CA  GLY P 216     -25.476 -41.189 -36.183  1.00 33.68           C  
ATOM   1576  C   GLY P 216     -26.255 -41.717 -37.398  1.00 33.90           C  
ATOM   1577  O   GLY P 216     -25.804 -41.628 -38.507  1.00 33.81           O  
ATOM   1578  N   SER P 217     -27.442 -42.261 -37.177  1.00 34.68           N  
ATOM   1579  CA  SER P 217     -28.240 -42.868 -38.250  1.00 35.27           C  
ATOM   1580  C   SER P 217     -28.850 -41.874 -39.210  1.00 36.30           C  
ATOM   1581  O   SER P 217     -28.970 -40.699 -38.908  1.00 36.03           O  
ATOM   1582  CB  SER P 217     -29.417 -43.658 -37.666  1.00 35.23           C  
ATOM   1583  OG  SER P 217     -28.987 -44.728 -36.861  1.00 35.25           O  
ATOM   1584  N   GLU P 218     -29.276 -42.391 -40.355  1.00 38.06           N  
ATOM   1585  CA  GLU P 218     -30.162 -41.668 -41.268  1.00 39.77           C  
ATOM   1586  C   GLU P 218     -31.541 -42.351 -41.402  1.00 39.99           C  
ATOM   1587  O   GLU P 218     -31.615 -43.532 -41.744  1.00 40.06           O  
ATOM   1588  CB  GLU P 218     -29.516 -41.584 -42.648  1.00 40.44           C  
ATOM   1589  CG  GLU P 218     -29.822 -40.282 -43.332  1.00 43.81           C  
ATOM   1590  CD  GLU P 218     -29.070 -39.132 -42.692  1.00 48.23           C  
ATOM   1591  OE1 GLU P 218     -29.330 -38.822 -41.518  1.00 51.26           O  
ATOM   1592  OE2 GLU P 218     -28.210 -38.524 -43.365  1.00 53.13           O  
ATOM   1593  N   PRO P 219     -32.637 -41.619 -41.154  1.00 40.47           N  
ATOM   1594  CA  PRO P 219     -32.774 -40.236 -40.770  1.00 40.93           C  
ATOM   1595  C   PRO P 219     -32.503 -39.990 -39.293  1.00 41.45           C  
ATOM   1596  O   PRO P 219     -32.574 -40.927 -38.492  1.00 41.76           O  
ATOM   1597  CB  PRO P 219     -34.264 -39.954 -41.048  1.00 41.08           C  
ATOM   1598  CG  PRO P 219     -34.791 -41.137 -41.762  1.00 40.25           C  
ATOM   1599  CD  PRO P 219     -33.962 -42.242 -41.301  1.00 40.50           C  
ATOM   1600  N   CYS P 220     -32.215 -38.724 -38.964  1.00 41.78           N  
ATOM   1601  CA  CYS P 220     -32.129 -38.230 -37.591  1.00 42.41           C  
ATOM   1602  C   CYS P 220     -33.338 -38.612 -36.750  1.00 41.08           C  
ATOM   1603  O   CYS P 220     -34.426 -38.821 -37.257  1.00 40.98           O  
ATOM   1604  CB  CYS P 220     -32.060 -36.684 -37.558  1.00 42.89           C  
ATOM   1605  SG  CYS P 220     -30.521 -36.074 -38.173  1.00 48.57           S  
ATOM   1606  N   ALA P 221     -33.106 -38.653 -35.444  1.00 39.83           N  
ATOM   1607  CA  ALA P 221     -34.144 -38.688 -34.417  1.00 38.66           C  
ATOM   1608  C   ALA P 221     -34.972 -39.936 -34.398  1.00 37.74           C  
ATOM   1609  O   ALA P 221     -36.006 -39.965 -33.741  1.00 37.48           O  
ATOM   1610  CB  ALA P 221     -35.028 -37.464 -34.510  1.00 38.82           C  
ATOM   1611  N   LEU P 222     -34.499 -40.989 -35.060  1.00 37.07           N  
ATOM   1612  CA  LEU P 222     -35.172 -42.273 -34.987  1.00 36.69           C  
ATOM   1613  C   LEU P 222     -35.065 -42.880 -33.604  1.00 36.38           C  
ATOM   1614  O   LEU P 222     -34.045 -42.717 -32.927  1.00 36.48           O  
ATOM   1615  CB  LEU P 222     -34.619 -43.265 -35.983  1.00 36.66           C  
ATOM   1616  CG  LEU P 222     -35.148 -43.160 -37.412  1.00 37.72           C  
ATOM   1617  CD1 LEU P 222     -34.509 -44.317 -38.188  1.00 37.77           C  
ATOM   1618  CD2 LEU P 222     -36.694 -43.173 -37.545  1.00 36.67           C  
ATOM   1619  N   PRO P 223     -36.124 -43.595 -33.179  1.00 36.12           N  
ATOM   1620  CA  PRO P 223     -36.127 -44.321 -31.906  1.00 35.60           C  
ATOM   1621  C   PRO P 223     -35.121 -45.432 -31.909  1.00 34.62           C  
ATOM   1622  O   PRO P 223     -34.906 -46.031 -32.931  1.00 35.33           O  
ATOM   1623  CB  PRO P 223     -37.526 -44.931 -31.859  1.00 35.46           C  
ATOM   1624  CG  PRO P 223     -38.337 -44.097 -32.778  1.00 35.74           C  
ATOM   1625  CD  PRO P 223     -37.409 -43.756 -33.877  1.00 36.09           C  
ATOM   1626  N   GLU P 223A    -34.527 -45.720 -30.774  1.00 34.05           N  
ATOM   1627  CA  GLU P 223A    -33.602 -46.848 -30.673  1.00 34.03           C  
ATOM   1628  C   GLU P 223A    -32.306 -46.610 -31.503  1.00 33.67           C  
ATOM   1629  O   GLU P 223A    -31.652 -47.549 -31.906  1.00 33.05           O  
ATOM   1630  CB  GLU P 223A    -34.318 -48.177 -31.031  1.00 33.75           C  
ATOM   1631  CG  GLU P 223A    -35.684 -48.280 -30.343  1.00 34.50           C  
ATOM   1632  CD  GLU P 223A    -36.128 -49.691 -29.912  1.00 36.26           C  
ATOM   1633  OE1 GLU P 223A    -36.464 -50.520 -30.759  1.00 37.07           O  
ATOM   1634  OE2 GLU P 223A    -36.223 -49.954 -28.690  1.00 38.76           O  
ATOM   1635  N   ARG P 224     -31.944 -45.337 -31.703  1.00 33.28           N  
ATOM   1636  CA  ARG P 224     -30.790 -44.936 -32.504  1.00 32.78           C  
ATOM   1637  C   ARG P 224     -30.034 -43.724 -31.936  1.00 31.75           C  
ATOM   1638  O   ARG P 224     -30.004 -42.650 -32.584  1.00 30.90           O  
ATOM   1639  CB  ARG P 224     -31.230 -44.590 -33.926  1.00 33.24           C  
ATOM   1640  CG  ARG P 224     -31.882 -45.719 -34.682  1.00 35.83           C  
ATOM   1641  CD  ARG P 224     -30.903 -46.851 -34.886  1.00 40.04           C  
ATOM   1642  NE  ARG P 224     -31.564 -48.115 -34.613  1.00 43.75           N  
ATOM   1643  CZ  ARG P 224     -32.145 -48.870 -35.522  1.00 46.26           C  
ATOM   1644  NH1 ARG P 224     -32.127 -48.490 -36.800  1.00 48.77           N  
ATOM   1645  NH2 ARG P 224     -32.732 -50.012 -35.145  1.00 47.73           N  
ATOM   1646  N   PRO P 225     -29.387 -43.896 -30.757  1.00 30.64           N  
ATOM   1647  CA  PRO P 225     -28.567 -42.814 -30.181  1.00 30.45           C  
ATOM   1648  C   PRO P 225     -27.451 -42.600 -31.113  1.00 30.10           C  
ATOM   1649  O   PRO P 225     -27.154 -43.508 -31.850  1.00 30.19           O  
ATOM   1650  CB  PRO P 225     -28.038 -43.374 -28.867  1.00 30.21           C  
ATOM   1651  CG  PRO P 225     -28.346 -44.851 -28.898  1.00 30.43           C  
ATOM   1652  CD  PRO P 225     -29.408 -45.099 -29.917  1.00 30.49           C  
ATOM   1653  N   SER P 226     -26.870 -41.412 -31.105  1.00 30.20           N  
ATOM   1654  CA  SER P 226     -25.752 -41.075 -31.974  1.00 30.55           C  
ATOM   1655  C   SER P 226     -24.432 -41.312 -31.262  1.00 30.42           C  
ATOM   1656  O   SER P 226     -24.406 -41.701 -30.114  1.00 29.83           O  
ATOM   1657  CB  SER P 226     -25.831 -39.606 -32.353  1.00 30.74           C  
ATOM   1658  OG  SER P 226     -26.802 -39.399 -33.343  1.00 32.83           O  
ATOM   1659  N   LEU P 227     -23.328 -41.057 -31.956  1.00 31.20           N  
ATOM   1660  CA  LEU P 227     -21.979 -41.143 -31.346  1.00 31.52           C  
ATOM   1661  C   LEU P 227     -21.174 -39.867 -31.439  1.00 30.52           C  
ATOM   1662  O   LEU P 227     -21.284 -39.079 -32.383  1.00 30.03           O  
ATOM   1663  CB  LEU P 227     -21.162 -42.301 -31.917  1.00 31.82           C  
ATOM   1664  CG  LEU P 227     -22.036 -43.529 -31.743  1.00 32.96           C  
ATOM   1665  CD1 LEU P 227     -22.522 -43.958 -33.107  1.00 32.74           C  
ATOM   1666  CD2 LEU P 227     -21.316 -44.600 -30.996  1.00 34.37           C  
ATOM   1667  N   TYR P 228     -20.366 -39.718 -30.400  1.00 29.60           N  
ATOM   1668  CA  TYR P 228     -19.642 -38.499 -30.106  1.00 28.72           C  
ATOM   1669  C   TYR P 228     -18.237 -38.956 -29.814  1.00 27.51           C  
ATOM   1670  O   TYR P 228     -18.052 -39.948 -29.130  1.00 26.64           O  
ATOM   1671  CB  TYR P 228     -20.302 -37.770 -28.893  1.00 28.77           C  
ATOM   1672  CG  TYR P 228     -21.734 -37.407 -29.202  1.00 27.52           C  
ATOM   1673  CD1 TYR P 228     -22.722 -38.348 -29.092  1.00 27.77           C  
ATOM   1674  CD2 TYR P 228     -22.080 -36.148 -29.692  1.00 28.31           C  
ATOM   1675  CE1 TYR P 228     -24.045 -38.069 -29.454  1.00 28.71           C  
ATOM   1676  CE2 TYR P 228     -23.395 -35.846 -30.039  1.00 28.48           C  
ATOM   1677  CZ  TYR P 228     -24.376 -36.830 -29.911  1.00 28.64           C  
ATOM   1678  OH  TYR P 228     -25.690 -36.609 -30.221  1.00 29.19           O  
ATOM   1679  N   THR P 229     -17.254 -38.298 -30.394  1.00 26.73           N  
ATOM   1680  CA  THR P 229     -15.880 -38.547 -29.981  1.00 26.81           C  
ATOM   1681  C   THR P 229     -15.662 -38.246 -28.464  1.00 26.72           C  
ATOM   1682  O   THR P 229     -15.827 -37.121 -28.007  1.00 25.52           O  
ATOM   1683  CB  THR P 229     -14.903 -37.710 -30.793  1.00 26.79           C  
ATOM   1684  OG1 THR P 229     -15.139 -37.920 -32.189  1.00 26.07           O  
ATOM   1685  CG2 THR P 229     -13.463 -38.075 -30.420  1.00 27.30           C  
ATOM   1686  N   LYS P 230     -15.254 -39.267 -27.716  1.00 27.03           N  
ATOM   1687  CA  LYS P 230     -15.164 -39.195 -26.268  1.00 27.42           C  
ATOM   1688  C   LYS P 230     -13.917 -38.424 -25.844  1.00 27.16           C  
ATOM   1689  O   LYS P 230     -12.844 -38.980 -25.740  1.00 27.86           O  
ATOM   1690  CB  LYS P 230     -15.173 -40.602 -25.664  1.00 27.57           C  
ATOM   1691  CG  LYS P 230     -15.376 -40.570 -24.156  1.00 29.64           C  
ATOM   1692  CD  LYS P 230     -15.019 -41.858 -23.461  1.00 31.70           C  
ATOM   1693  CE  LYS P 230     -16.171 -42.828 -23.264  1.00 32.67           C  
ATOM   1694  NZ  LYS P 230     -16.066 -43.328 -21.855  1.00 33.84           N  
ATOM   1695  N   VAL P 231     -14.098 -37.147 -25.557  1.00 26.75           N  
ATOM   1696  CA  VAL P 231     -13.010 -36.164 -25.431  1.00 26.24           C  
ATOM   1697  C   VAL P 231     -11.978 -36.418 -24.319  1.00 26.23           C  
ATOM   1698  O   VAL P 231     -10.829 -35.955 -24.418  1.00 25.91           O  
ATOM   1699  CB  VAL P 231     -13.637 -34.760 -25.169  1.00 26.11           C  
ATOM   1700  CG1 VAL P 231     -12.609 -33.748 -24.710  1.00 26.55           C  
ATOM   1701  CG2 VAL P 231     -14.304 -34.251 -26.402  1.00 25.81           C  
ATOM   1702  N   VAL P 232     -12.406 -37.104 -23.251  1.00 25.67           N  
ATOM   1703  CA  VAL P 232     -11.554 -37.365 -22.093  1.00 24.77           C  
ATOM   1704  C   VAL P 232     -10.371 -38.221 -22.520  1.00 24.59           C  
ATOM   1705  O   VAL P 232      -9.277 -38.068 -21.969  1.00 24.90           O  
ATOM   1706  CB  VAL P 232     -12.354 -37.993 -20.862  1.00 24.87           C  
ATOM   1707  CG1 VAL P 232     -12.790 -39.423 -21.096  1.00 24.14           C  
ATOM   1708  CG2 VAL P 232     -11.537 -37.951 -19.633  1.00 24.71           C  
ATOM   1709  N   HIS P 233     -10.566 -39.081 -23.525  1.00 23.90           N  
ATOM   1710  CA  HIS P 233      -9.431 -39.807 -24.137  1.00 23.76           C  
ATOM   1711  C   HIS P 233      -8.355 -38.985 -24.826  1.00 23.80           C  
ATOM   1712  O   HIS P 233      -7.328 -39.552 -25.144  1.00 23.46           O  
ATOM   1713  CB  HIS P 233      -9.917 -40.852 -25.140  1.00 23.60           C  
ATOM   1714  CG  HIS P 233     -10.546 -42.015 -24.483  1.00 22.54           C  
ATOM   1715  ND1 HIS P 233     -11.791 -42.477 -24.829  1.00 24.62           N  
ATOM   1716  CD2 HIS P 233     -10.162 -42.730 -23.406  1.00 20.26           C  
ATOM   1717  CE1 HIS P 233     -12.119 -43.467 -24.019  1.00 22.80           C  
ATOM   1718  NE2 HIS P 233     -11.153 -43.628 -23.143  1.00 19.57           N  
ATOM   1719  N   TYR P 234      -8.584 -37.687 -25.049  1.00 24.00           N  
ATOM   1720  CA  TYR P 234      -7.715 -36.862 -25.879  1.00 24.66           C  
ATOM   1721  C   TYR P 234      -7.070 -35.633 -25.205  1.00 25.20           C  
ATOM   1722  O   TYR P 234      -6.485 -34.775 -25.840  1.00 24.14           O  
ATOM   1723  CB  TYR P 234      -8.488 -36.481 -27.126  1.00 24.65           C  
ATOM   1724  CG  TYR P 234      -8.999 -37.692 -27.857  1.00 24.79           C  
ATOM   1725  CD1 TYR P 234      -8.228 -38.327 -28.795  1.00 25.36           C  
ATOM   1726  CD2 TYR P 234     -10.244 -38.204 -27.599  1.00 26.53           C  
ATOM   1727  CE1 TYR P 234      -8.685 -39.413 -29.468  1.00 25.82           C  
ATOM   1728  CE2 TYR P 234     -10.714 -39.306 -28.272  1.00 25.99           C  
ATOM   1729  CZ  TYR P 234      -9.921 -39.916 -29.191  1.00 26.07           C  
ATOM   1730  OH  TYR P 234     -10.366 -41.030 -29.864  1.00 26.32           O  
ATOM   1731  N   ARG P 235      -7.106 -35.597 -23.897  1.00 26.84           N  
ATOM   1732  CA  ARG P 235      -6.573 -34.464 -23.172  1.00 28.15           C  
ATOM   1733  C   ARG P 235      -5.092 -34.294 -23.340  1.00 28.40           C  
ATOM   1734  O   ARG P 235      -4.618 -33.188 -23.544  1.00 28.76           O  
ATOM   1735  CB  ARG P 235      -6.843 -34.670 -21.720  1.00 28.66           C  
ATOM   1736  CG  ARG P 235      -8.278 -34.818 -21.431  1.00 32.44           C  
ATOM   1737  CD  ARG P 235      -8.591 -34.090 -20.186  1.00 39.33           C  
ATOM   1738  NE  ARG P 235      -8.052 -32.719 -20.259  1.00 45.01           N  
ATOM   1739  CZ  ARG P 235      -7.907 -31.904 -19.212  1.00 47.47           C  
ATOM   1740  NH1 ARG P 235      -8.279 -32.310 -17.999  1.00 49.00           N  
ATOM   1741  NH2 ARG P 235      -7.384 -30.689 -19.375  1.00 48.08           N  
ATOM   1742  N   LYS P 236      -4.338 -35.378 -23.196  1.00 29.29           N  
ATOM   1743  CA  LYS P 236      -2.890 -35.305 -23.451  1.00 29.65           C  
ATOM   1744  C   LYS P 236      -2.589 -34.896 -24.907  1.00 28.98           C  
ATOM   1745  O   LYS P 236      -1.741 -34.096 -25.129  1.00 29.54           O  
ATOM   1746  CB  LYS P 236      -2.136 -36.580 -23.067  1.00 29.60           C  
ATOM   1747  CG  LYS P 236      -0.643 -36.308 -22.819  1.00 31.52           C  
ATOM   1748  CD  LYS P 236       0.190 -37.574 -22.620  1.00 34.33           C  
ATOM   1749  CE  LYS P 236       0.740 -38.107 -23.963  1.00 37.05           C  
ATOM   1750  NZ  LYS P 236       1.477 -39.432 -23.935  1.00 37.83           N  
ATOM   1751  N   TRP P 237      -3.321 -35.390 -25.887  1.00 29.00           N  
ATOM   1752  CA  TRP P 237      -3.039 -35.030 -27.282  1.00 28.76           C  
ATOM   1753  C   TRP P 237      -3.376 -33.609 -27.569  1.00 28.84           C  
ATOM   1754  O   TRP P 237      -2.661 -32.966 -28.332  1.00 29.01           O  
ATOM   1755  CB  TRP P 237      -3.799 -35.902 -28.278  1.00 28.94           C  
ATOM   1756  CG  TRP P 237      -3.733 -35.434 -29.712  1.00 28.07           C  
ATOM   1757  CD1 TRP P 237      -2.716 -35.629 -30.583  1.00 27.07           C  
ATOM   1758  CD2 TRP P 237      -4.738 -34.711 -30.423  1.00 28.09           C  
ATOM   1759  NE1 TRP P 237      -3.009 -35.059 -31.789  1.00 25.03           N  
ATOM   1760  CE2 TRP P 237      -4.248 -34.492 -31.722  1.00 26.80           C  
ATOM   1761  CE3 TRP P 237      -6.019 -34.227 -30.085  1.00 30.02           C  
ATOM   1762  CZ2 TRP P 237      -4.992 -33.821 -32.703  1.00 28.49           C  
ATOM   1763  CZ3 TRP P 237      -6.768 -33.540 -31.059  1.00 29.16           C  
ATOM   1764  CH2 TRP P 237      -6.251 -33.357 -32.355  1.00 29.40           C  
ATOM   1765  N   ILE P 238      -4.473 -33.122 -26.989  1.00 29.12           N  
ATOM   1766  CA  ILE P 238      -4.878 -31.720 -27.167  1.00 29.16           C  
ATOM   1767  C   ILE P 238      -3.799 -30.793 -26.679  1.00 29.75           C  
ATOM   1768  O   ILE P 238      -3.415 -29.864 -27.357  1.00 28.94           O  
ATOM   1769  CB  ILE P 238      -6.148 -31.410 -26.432  1.00 28.56           C  
ATOM   1770  CG1 ILE P 238      -7.311 -32.020 -27.188  1.00 29.42           C  
ATOM   1771  CG2 ILE P 238      -6.379 -29.919 -26.361  1.00 28.20           C  
ATOM   1772  CD1 ILE P 238      -8.572 -32.177 -26.355  1.00 30.24           C  
ATOM   1773  N   LYS P 239      -3.300 -31.104 -25.501  1.00 31.39           N  
ATOM   1774  CA  LYS P 239      -2.329 -30.281 -24.828  1.00 33.15           C  
ATOM   1775  C   LYS P 239      -0.992 -30.308 -25.505  1.00 33.15           C  
ATOM   1776  O   LYS P 239      -0.319 -29.283 -25.622  1.00 32.99           O  
ATOM   1777  CB  LYS P 239      -2.137 -30.801 -23.421  1.00 34.43           C  
ATOM   1778  CG  LYS P 239      -1.292 -29.868 -22.537  1.00 37.91           C  
ATOM   1779  CD  LYS P 239      -0.177 -30.666 -21.826  1.00 41.97           C  
ATOM   1780  CE  LYS P 239       0.933 -31.044 -22.785  1.00 43.27           C  
ATOM   1781  NZ  LYS P 239       2.154 -31.455 -22.052  1.00 45.25           N  
ATOM   1782  N   ASP P 240      -0.582 -31.500 -25.917  1.00 33.22           N  
ATOM   1783  CA  ASP P 240       0.697 -31.646 -26.586  1.00 33.39           C  
ATOM   1784  C   ASP P 240       0.669 -30.832 -27.862  1.00 33.22           C  
ATOM   1785  O   ASP P 240       1.582 -30.053 -28.147  1.00 33.59           O  
ATOM   1786  CB  ASP P 240       1.017 -33.108 -26.825  1.00 32.95           C  
ATOM   1787  CG  ASP P 240       1.334 -33.842 -25.525  1.00 35.21           C  
ATOM   1788  OD1 ASP P 240       1.615 -33.182 -24.497  1.00 34.98           O  
ATOM   1789  OD2 ASP P 240       1.276 -35.092 -25.497  1.00 39.42           O  
ATOM   1790  N   THR P 241      -0.428 -30.949 -28.585  1.00 32.99           N  
ATOM   1791  CA  THR P 241      -0.533 -30.294 -29.869  1.00 32.61           C  
ATOM   1792  C   THR P 241      -0.463 -28.774 -29.731  1.00 32.81           C  
ATOM   1793  O   THR P 241       0.215 -28.104 -30.502  1.00 32.91           O  
ATOM   1794  CB  THR P 241      -1.796 -30.706 -30.569  1.00 32.31           C  
ATOM   1795  OG1 THR P 241      -1.922 -32.138 -30.533  1.00 31.46           O  
ATOM   1796  CG2 THR P 241      -1.748 -30.251 -31.974  1.00 31.94           C  
ATOM   1797  N   ILE P 242      -1.119 -28.241 -28.719  1.00 32.71           N  
ATOM   1798  CA  ILE P 242      -1.160 -26.805 -28.528  1.00 33.00           C  
ATOM   1799  C   ILE P 242       0.176 -26.255 -28.050  1.00 33.94           C  
ATOM   1800  O   ILE P 242       0.651 -25.247 -28.545  1.00 34.37           O  
ATOM   1801  CB  ILE P 242      -2.212 -26.437 -27.508  1.00 32.41           C  
ATOM   1802  CG1 ILE P 242      -3.588 -26.756 -28.072  1.00 32.72           C  
ATOM   1803  CG2 ILE P 242      -2.126 -24.983 -27.202  1.00 31.88           C  
ATOM   1804  CD1 ILE P 242      -4.680 -26.735 -27.070  1.00 33.30           C  
ATOM   1805  N   VAL P 243       0.762 -26.903 -27.059  1.00 34.75           N  
ATOM   1806  CA  VAL P 243       2.070 -26.501 -26.553  1.00 35.43           C  
ATOM   1807  C   VAL P 243       3.148 -26.510 -27.641  1.00 35.52           C  
ATOM   1808  O   VAL P 243       3.977 -25.608 -27.715  1.00 34.97           O  
ATOM   1809  CB  VAL P 243       2.520 -27.455 -25.424  1.00 35.77           C  
ATOM   1810  CG1 VAL P 243       3.999 -27.317 -25.120  1.00 35.47           C  
ATOM   1811  CG2 VAL P 243       1.701 -27.191 -24.161  1.00 37.04           C  
ATOM   1812  N   ALA P 244       3.118 -27.528 -28.483  1.00 35.70           N  
ATOM   1813  CA  ALA P 244       4.121 -27.690 -29.525  1.00 36.25           C  
ATOM   1814  C   ALA P 244       3.833 -26.932 -30.837  1.00 36.60           C  
ATOM   1815  O   ALA P 244       4.432 -27.249 -31.858  1.00 36.20           O  
ATOM   1816  CB  ALA P 244       4.281 -29.169 -29.827  1.00 36.50           C  
ATOM   1817  N   ASN P 245       2.938 -25.948 -30.812  1.00 36.83           N  
ATOM   1818  CA  ASN P 245       2.437 -25.312 -32.040  1.00 37.20           C  
ATOM   1819  C   ASN P 245       1.855 -23.948 -31.737  1.00 38.27           C  
ATOM   1820  O   ASN P 245       0.742 -23.626 -32.148  1.00 37.81           O  
ATOM   1821  CB  ASN P 245       1.343 -26.158 -32.669  1.00 36.71           C  
ATOM   1822  CG  ASN P 245       1.867 -27.383 -33.322  1.00 36.29           C  
ATOM   1823  OD1 ASN P 245       2.435 -27.294 -34.397  1.00 36.03           O  
ATOM   1824  ND2 ASN P 245       1.670 -28.548 -32.702  1.00 35.84           N  
ATOM   1825  N   PRO P 246       2.601 -23.131 -31.003  1.00 39.47           N  
ATOM   1826  CA  PRO P 246       2.048 -21.862 -30.589  1.00 40.39           C  
ATOM   1827  C   PRO P 246       1.798 -20.983 -31.802  1.00 41.29           C  
ATOM   1828  O   PRO P 246       2.479 -21.164 -32.832  1.00 41.71           O  
ATOM   1829  CB  PRO P 246       3.156 -21.256 -29.736  1.00 40.31           C  
ATOM   1830  CG  PRO P 246       4.367 -21.847 -30.277  1.00 40.40           C  
ATOM   1831  CD  PRO P 246       3.991 -23.277 -30.578  1.00 39.65           C  
ATOM   1832  OXT PRO P 246       0.911 -20.099 -31.747  1.00 42.05           O  
