# Supplementary material for: Targeting Tumor Markers with Antisense Peptides: An Example of Human Prostate Specific Antigen
Source: Int J Mol Sci. 2019 Apr 28;20(9):2090. doi: 10.3390/ijms20092090 (PMC6540241; doi:10.3390/ijms20092090)
Supplement: Supplementary file 1 [file ijms-20-02090-s001.zip › Scheme S3_pepstr93096_RHSLFHPsense.pdb.pdb]

HEADER PEPstrMOD
ATOM      1  N   ARG A   1       9.110  23.741  20.523  1.00  0.00           N  
ATOM      2  CA  ARG A   1       9.742  23.835  19.252  1.00  0.00           C  
ATOM      3  CB  ARG A   1      11.105  24.540  19.388  1.00  0.00           C  
ATOM      4  CG  ARG A   1      12.127  23.695  20.101  1.00  0.00           C  
ATOM      5  CD  ARG A   1      13.545  24.464  20.073  1.00  0.00           C  
ATOM      6  NE  ARG A   1      14.237  24.171  18.799  1.00  0.00           N  
ATOM      7  CZ  ARG A   1      15.201  23.240  18.578  1.00  0.00           C  
ATOM      8  NH1 ARG A   1      15.570  22.483  19.570  1.00  0.00           N  
ATOM      9  NH2 ARG A   1      15.872  23.290  17.425  1.00  0.00           N  
ATOM     10  C   ARG A   1       9.751  22.486  18.562  1.00  0.00           C  
ATOM     11  O   ARG A   1       9.517  21.434  19.165  1.00  0.00           O  
ATOM     12  N   HIS A   2      10.050  22.462  17.220  1.00  0.00           N  
ATOM     13  CA  HIS A   2      10.307  21.273  16.537  1.00  0.00           C  
ATOM     14  CB  HIS A   2       9.198  21.118  15.496  1.00  0.00           C  
ATOM     15  CG  HIS A   2       9.198  19.813  14.770  1.00  0.00           C  
ATOM     16  ND1 HIS A   2       8.939  18.596  15.349  1.00  0.00           N  
ATOM     17  CE1 HIS A   2       9.087  17.694  14.371  1.00  0.00           C  
ATOM     18  NE2 HIS A   2       9.678  18.316  13.304  1.00  0.00           N  
ATOM     19  CD2 HIS A   2       9.680  19.613  13.559  1.00  0.00           C  
ATOM     20  C   HIS A   2      11.692  21.233  15.854  1.00  0.00           C  
ATOM     21  O   HIS A   2      12.200  22.267  15.327  1.00  0.00           O  
ATOM     22  N   SER A   3      12.277  20.036  15.775  1.00  0.00           N  
ATOM     23  CA  SER A   3      13.463  19.654  15.056  1.00  0.00           C  
ATOM     24  CB  SER A   3      14.748  20.139  15.792  1.00  0.00           C  
ATOM     25  OG  SER A   3      14.668  19.948  17.193  1.00  0.00           O  
ATOM     26  C   SER A   3      13.615  18.178  14.892  1.00  0.00           C  
ATOM     27  O   SER A   3      12.986  17.367  15.586  1.00  0.00           O  
ATOM     28  N   LEU A   4      14.460  17.711  13.966  1.00  0.00           N  
ATOM     29  CA  LEU A   4      14.751  16.322  13.779  1.00  0.00           C  
ATOM     30  CB  LEU A   4      15.225  15.990  12.390  1.00  0.00           C  
ATOM     31  CG  LEU A   4      14.255  16.073  11.200  1.00  0.00           C  
ATOM     32  CD1 LEU A   4      13.923  17.551  10.826  1.00  0.00           C  
ATOM     33  CD2 LEU A   4      14.880  15.358   9.983  1.00  0.00           C  
ATOM     34  C   LEU A   4      15.751  15.723  14.865  1.00  0.00           C  
ATOM     35  O   LEU A   4      16.780  16.321  15.143  1.00  0.00           O  
ATOM     36  N   PHE A   5      15.550  14.544  15.360  1.00  0.00           N  
ATOM     37  CA  PHE A   5      16.496  13.901  16.302  1.00  0.00           C  
ATOM     38  CB  PHE A   5      15.702  12.806  17.065  1.00  0.00           C  
ATOM     39  CG  PHE A   5      16.441  12.193  18.198  1.00  0.00           C  
ATOM     40  CD1 PHE A   5      16.783  10.799  18.111  1.00  0.00           C  
ATOM     41  CE1 PHE A   5      17.290  10.013  19.197  1.00  0.00           C  
ATOM     42  CZ  PHE A   5      17.357  10.639  20.468  1.00  0.00           C  
ATOM     43  CE2 PHE A   5      17.067  12.034  20.605  1.00  0.00           C  
ATOM     44  CD2 PHE A   5      16.606  12.758  19.486  1.00  0.00           C  
ATOM     45  C   PHE A   5      17.727  13.356  15.470  1.00  0.00           C  
ATOM     46  O   PHE A   5      17.801  13.467  14.238  1.00  0.00           O  
ATOM     47  N   HIS A   6      18.675  12.700  16.195  1.00  0.00           N  
ATOM     48  CA  HIS A   6      19.883  12.162  15.637  1.00  0.00           C  
ATOM     49  CB  HIS A   6      20.806  11.716  16.744  1.00  0.00           C  
ATOM     50  CG  HIS A   6      22.098  11.198  16.216  1.00  0.00           C  
ATOM     51  ND1 HIS A   6      22.338  10.044  15.514  1.00  0.00           N  
ATOM     52  CE1 HIS A   6      23.633   9.988  15.145  1.00  0.00           C  
ATOM     53  NE2 HIS A   6      24.271  11.110  15.653  1.00  0.00           N  
ATOM     54  CD2 HIS A   6      23.290  11.884  16.234  1.00  0.00           C  
ATOM     55  C   HIS A   6      19.493  10.933  14.772  1.00  0.00           C  
ATOM     56  O   HIS A   6      18.617  10.104  15.079  1.00  0.00           O  
ATOM     57  N   PRO A   7      20.006  10.856  13.505  1.00  0.00           N  
ATOM     58  CD  PRO A   7      21.002  11.787  12.939  1.00  0.00           C  
ATOM     59  CG  PRO A   7      21.383  11.362  11.570  1.00  0.00           C  
ATOM     60  CB  PRO A   7      20.205  10.516  11.181  1.00  0.00           C  
ATOM     61  CA  PRO A   7      19.752   9.843  12.518  1.00  0.00           C  
ATOM     62  C   PRO A   7      20.490   8.524  12.794  1.00  0.00           C  
ATOM     63  O   PRO A   7      20.613   7.607  11.959  1.00  0.00           O  
ATOM     64  OXT PRO A   7      20.994   8.310  13.894  1.00  0.00           O  
TER
END
