# Supplementary material for: Targeting Tumor Markers with Antisense Peptides: An Example of Human Prostate Specific Antigen
Source: Int J Mol Sci. 2019 Apr 28;20(9):2090. doi: 10.3390/ijms20092090 (PMC6540241; doi:10.3390/ijms20092090)
Supplement: Supplementary file 1 [file ijms-20-02090-s001.zip › Scheme S4_pepstr20123_AVRDKVGantisense.pdb.pdb]

HEADER PEPstrMOD
ATOM      1  N   ALA A   1       9.337  28.871  17.440  1.00  0.00           N  
ATOM      2  CA  ALA A   1       8.445  28.490  16.393  1.00  0.00           C  
ATOM      3  CB  ALA A   1       8.565  29.510  15.326  1.00  0.00           C  
ATOM      4  C   ALA A   1       8.784  27.131  15.858  1.00  0.00           C  
ATOM      5  O   ALA A   1       7.892  26.483  15.313  1.00  0.00           O  
ATOM      6  N   VAL A   2      10.043  26.744  15.939  1.00  0.00           N  
ATOM      7  CA  VAL A   2      10.655  25.477  15.468  1.00  0.00           C  
ATOM      8  CB  VAL A   2      10.524  25.330  13.943  1.00  0.00           C  
ATOM      9  CG1 VAL A   2      11.658  25.932  13.081  1.00  0.00           C  
ATOM     10  CG2 VAL A   2      10.527  23.872  13.452  1.00  0.00           C  
ATOM     11  C   VAL A   2      12.062  25.135  15.967  1.00  0.00           C  
ATOM     12  O   VAL A   2      12.897  26.021  16.240  1.00  0.00           O  
ATOM     13  N   ARG A   3      12.378  23.839  15.977  1.00  0.00           N  
ATOM     14  CA  ARG A   3      13.682  23.371  16.458  1.00  0.00           C  
ATOM     15  CB  ARG A   3      13.749  23.135  17.926  1.00  0.00           C  
ATOM     16  CG  ARG A   3      13.515  24.413  18.726  1.00  0.00           C  
ATOM     17  CD  ARG A   3      13.669  24.118  20.244  1.00  0.00           C  
ATOM     18  NE  ARG A   3      14.248  25.262  21.004  1.00  0.00           N  
ATOM     19  CZ  ARG A   3      15.522  25.524  21.327  1.00  0.00           C  
ATOM     20  NH1 ARG A   3      16.606  24.917  20.754  1.00  0.00           N  
ATOM     21  NH2 ARG A   3      15.796  26.428  22.252  1.00  0.00           N  
ATOM     22  C   ARG A   3      14.087  22.205  15.613  1.00  0.00           C  
ATOM     23  O   ARG A   3      13.266  21.303  15.414  1.00  0.00           O  
ATOM     24  N   ASP A   4      15.321  22.005  15.239  1.00  0.00           N  
ATOM     25  CA  ASP A   4      15.995  20.752  14.812  1.00  0.00           C  
ATOM     26  CB  ASP A   4      16.264  20.714  13.236  1.00  0.00           C  
ATOM     27  CG  ASP A   4      17.208  19.558  12.896  1.00  0.00           C  
ATOM     28  OD1 ASP A   4      16.697  18.438  12.565  1.00  0.00           O  
ATOM     29  OD2 ASP A   4      18.457  19.848  12.813  1.00  0.00           O  
ATOM     30  C   ASP A   4      17.205  20.665  15.832  1.00  0.00           C  
ATOM     31  O   ASP A   4      17.994  21.586  15.924  1.00  0.00           O  
ATOM     32  N   LYS A   5      17.338  19.575  16.561  1.00  0.00           N  
ATOM     33  CA  LYS A   5      18.413  19.281  17.529  1.00  0.00           C  
ATOM     34  CB  LYS A   5      18.004  19.612  19.017  1.00  0.00           C  
ATOM     35  CG  LYS A   5      19.280  19.858  19.867  1.00  0.00           C  
ATOM     36  CD  LYS A   5      18.728  19.966  21.307  1.00  0.00           C  
ATOM     37  CE  LYS A   5      19.819  20.089  22.383  1.00  0.00           C  
ATOM     38  NZ  LYS A   5      19.182  20.217  23.712  1.00  0.00           N  
ATOM     39  C   LYS A   5      18.980  17.848  17.366  1.00  0.00           C  
ATOM     40  O   LYS A   5      18.538  16.831  17.975  1.00  0.00           O  
ATOM     41  N   VAL A   6      19.973  17.684  16.525  1.00  0.00           N  
ATOM     42  CA  VAL A   6      20.835  16.444  16.605  1.00  0.00           C  
ATOM     43  CB  VAL A   6      21.831  16.424  15.388  1.00  0.00           C  
ATOM     44  CG1 VAL A   6      22.761  17.634  15.212  1.00  0.00           C  
ATOM     45  CG2 VAL A   6      22.669  15.134  15.370  1.00  0.00           C  
ATOM     46  C   VAL A   6      21.531  16.336  17.957  1.00  0.00           C  
ATOM     47  O   VAL A   6      22.028  17.270  18.588  1.00  0.00           O  
ATOM     48  N   GLY A   7      21.602  15.143  18.528  1.00  0.00           N  
ATOM     49  CA  GLY A   7      22.392  14.833  19.719  1.00  0.00           C  
ATOM     50  C   GLY A   7      23.642  14.098  19.290  1.00  0.00           C  
ATOM     51  O   GLY A   7      23.557  12.996  18.719  1.00  0.00           O  
ATOM     52  OXT GLY A   7      24.748  14.617  19.424  1.00  0.00           O  
TER
END
