# Supplementary material for: Targeting Tumor Markers with Antisense Peptides: An Example of Human Prostate Specific Antigen
Source: Int J Mol Sci. 2019 Apr 28;20(9):2090. doi: 10.3390/ijms20092090 (PMC6540241; doi:10.3390/ijms20092090)
Supplement: Supplementary file 1 [file ijms-20-02090-s001.zip › Scheme S5_result-24.pdb]

ATOM      1  N   ILE A   1     -29.830 -29.492 -35.054   30   1.550 0 1.00
ATOM      2  CA  ILE A   1     -30.548 -30.251 -34.017   65   1.550 0 1.00
ATOM      3  CB  ILE A   1     -30.411 -29.506 -32.650   65   1.550 0 1.00
ATOM      4  CG1 ILE A   1     -29.010 -29.721 -32.067   69   1.550 0 1.00
ATOM      5  CG2 ILE A   1     -31.430 -29.994 -31.615   70   1.550 0 1.00
ATOM      6  CD1 ILE A   1     -28.100 -28.631 -32.355   70   1.550 0 1.00
ATOM      7  C   ILE A   1     -32.027 -30.486 -34.379   66   1.550 0 1.00
ATOM      8  O   ILE A   1     -32.729 -29.563 -34.746   31   1.550 0 1.00
ATOM      9  N   VAL A   2     -32.503 -31.722 -34.254   30   8.120 0 1.00
ATOM     10  CA  VAL A   2     -33.937 -31.999 -34.398   65   8.120 0 1.00
ATOM     11  CB  VAL A   2     -34.300 -33.100 -35.479   65   8.120 0 1.00
ATOM     12  CG1 VAL A   2     -33.063 -33.732 -36.127   70   8.120 0 1.00
ATOM     13  CG2 VAL A   2     -35.287 -34.128 -34.966   70   8.120 0 1.00
ATOM     14  C   VAL A   2     -34.541 -32.232 -33.027   66   8.120 0 1.00
ATOM     15  O   VAL A   2     -33.880 -32.753 -32.133   31   8.120 0 1.00
ATOM     16  N   GLY A   3     -35.774 -31.754 -32.855   30  15.860 0 1.00
ATOM     17  CA  GLY A   3     -36.461 -31.775 -31.578    1  15.860 0 1.00
ATOM     18  C   GLY A   3     -35.978 -30.780 -30.540   66  15.860 0 1.00
ATOM     19  O   GLY A   3     -36.417 -30.828 -29.397   31  15.860 0 1.00
ATOM     20  N   GLY A   4     -35.113 -29.849 -30.932   30  18.570 0 1.00
ATOM     21  CA  GLY A   4     -34.424 -28.972 -29.989    1  18.570 0 1.00
ATOM     22  C   GLY A   4     -35.171 -27.727 -29.567   66  18.570 0 1.00
ATOM     23  O   GLY A   4     -36.376 -27.688 -29.653   31  18.570 0 1.00
ATOM     24  N   TRP A   5     -34.423 -26.723 -29.102   30  61.220 0 1.00
ATOM     25  CA  TRP A   5     -34.935 -25.377 -28.868   65  61.220 0 1.00
ATOM     26  CB  TRP A   5     -35.341 -25.209 -27.418   69  61.220 0 1.00
ATOM     27  CG  TRP A   5     -34.214 -25.375 -26.468   68  61.225 0 1.00
ATOM     28  CD1 TRP A   5     -33.357 -24.388 -25.968   67  61.220 0 1.00
ATOM     29  CD2 TRP A   5     -33.812 -26.595 -25.858   68  61.225 0 1.00
ATOM     30  NE1 TRP A   5     -32.449 -24.950 -25.079   30  61.220 0 1.00
ATOM     31  CE2 TRP A   5     -32.704 -26.299 -25.000   68  61.220 0 1.00
ATOM     32  CE3 TRP A   5     -34.280 -27.918 -25.947   67  61.220 0 1.00
ATOM     33  CZ2 TRP A   5     -32.067 -27.280 -24.260   67  61.220 0 1.00
ATOM     34  CZ3 TRP A   5     -33.665 -28.880 -25.209   67  61.220 0 1.00
ATOM     35  CH2 TRP A   5     -32.552 -28.566 -24.377   67  61.220 0 1.00
ATOM     36  C   TRP A   5     -33.910 -24.282 -29.216   66  61.220 0 1.00
ATOM     37  O   TRP A   5     -32.726 -24.572 -29.408   31  61.220 0 1.00
ATOM     38  N   GLU A   6     -34.384 -23.036 -29.270   30   3.680 0 1.00
ATOM     39  CA  GLU A   6     -33.525 -21.882 -29.509   65   3.680 0 1.00
ATOM     40  CB  GLU A   6     -34.367 -20.616 -29.841   69   3.680 0 1.00
ATOM     41  CG  GLU A   6     -33.538 -19.308 -30.240   69   3.680 0 1.00
ATOM     42  CD  GLU A   6     -34.386 -17.966 -30.298   66   3.680 0 1.00
ATOM     43  OE1 GLU A   6     -33.804 -16.867 -30.134   31   3.680 0 1.00
ATOM     44  OE2 GLU A   6     -35.623 -18.005 -30.500   31   3.680 0 1.00
ATOM     45  C   GLU A   6     -32.669 -21.649 -28.250   66   3.680 0 1.00
ATOM     46  O   GLU A   6     -33.215 -21.315 -27.230   31   3.680 0 1.00
ATOM     47  N   CYS A   7     -31.349 -21.805 -28.318   30  12.380 0 1.00
ATOM     48  CA  CYS A   7     -30.518 -21.623 -27.137   65  12.380 0 1.00
ATOM     49  CB  CYS A   7     -29.023 -21.760 -27.440   69  12.380 0 1.00
ATOM     50  SG  CYS A   7     -28.544 -23.269 -28.306   82  12.380 0 1.00
ATOM     51  C   CYS A   7     -30.753 -20.250 -26.577   66  12.380 0 1.00
ATOM     52  O   CYS A   7     -31.040 -19.343 -27.316   31  12.380 0 1.00
ATOM     53  N   GLU A   8     -30.630 -20.113 -25.262   30  24.270 0 1.00
ATOM     54  CA  GLU A   8     -30.646 -18.818 -24.643   65  24.270 0 1.00
ATOM     55  CB  GLU A   8     -30.545 -18.907 -23.129   69  24.270 0 1.00
ATOM     56  CG  GLU A   8     -31.910 -19.257 -22.500   69  24.270 0 1.00
ATOM     57  CD  GLU A   8     -31.981 -19.196 -20.978   66  24.270 0 1.00
ATOM     58  OE1 GLU A   8     -31.980 -18.083 -20.450   31  24.270 0 1.00
ATOM     59  OE2 GLU A   8     -32.104 -20.242 -20.313   31  24.270 0 1.00
ATOM     60  C   GLU A   8     -29.468 -18.118 -25.204   66  24.270 0 1.00
ATOM     61  O   GLU A   8     -28.525 -18.765 -25.603   31  24.270 0 1.00
ATOM     62  N   LYS A   9     -29.520 -16.792 -25.205   30  12.280 0 1.00
ATOM     63  CA  LYS A   9     -28.643 -15.964 -26.009   65  12.280 0 1.00
ATOM     64  CB  LYS A   9     -28.955 -14.506 -25.808   69  12.280 0 1.00
ATOM     65  CG  LYS A   9     -28.513 -13.641 -27.005   69  12.280 0 1.00
ATOM     66  CD  LYS A   9     -29.602 -13.553 -28.119   69  12.280 0 1.00
ATOM     67  CE  LYS A   9     -29.432 -12.264 -29.008   69  12.280 0 1.00
ATOM     68  NZ  LYS A   9     -29.299 -10.947 -28.241   30  12.280 0 1.00
ATOM     69  C   LYS A   9     -27.149 -16.187 -25.802   66  12.280 0 1.00
ATOM     70  O   LYS A   9     -26.409 -16.441 -26.768   31  12.280 0 1.00
ATOM     71  N   HIS A  10     -26.612 -16.078 -24.619   30  52.900 0 1.00
ATOM     72  CA  HIS A  10     -25.174 -16.426 -24.594   65  52.900 0 1.00
ATOM     73  CB  HIS A  10     -24.326 -15.227 -24.191   69  52.900 0 1.00
ATOM     74  CG  HIS A  10     -24.575 -14.019 -25.041   68  52.900 0 1.00
ATOM     75  ND1 HIS A  10     -24.747 -12.754 -24.508   30  52.900 0 1.00
ATOM     76  CD2 HIS A  10     -24.718 -13.892 -26.387   67  52.900 0 1.00
ATOM     77  CE1 HIS A  10     -24.963 -11.898 -25.492   68  52.900 0 1.00
ATOM     78  NE2 HIS A  10     -24.953 -12.563 -26.641   30  52.900 0 1.00
ATOM     79  C   HIS A  10     -24.882 -17.657 -23.743   66  52.900 0 1.00
ATOM     80  O   HIS A  10     -23.861 -17.712 -23.060   31  52.900 0 1.00
ATOM     81  N   SER A  11     -25.797 -18.634 -23.799   30  74.080 0 1.00
ATOM     82  CA  SER A  11     -25.682 -19.806 -22.988   65  74.080 0 1.00
ATOM     83  CB  SER A  11     -26.980 -20.543 -22.890   69  74.085 0 1.00
ATOM     84  OG  SER A  11     -27.495 -20.765 -24.141   71  74.080 0 1.00
ATOM     85  C   SER A  11     -24.574 -20.718 -23.477   66  74.080 0 1.00
ATOM     86  O   SER A  11     -23.998 -21.428 -22.658   31  74.080 0 1.00
ATOM     87  N   GLN A  12     -24.225 -20.667 -24.764   30  39.170 0 1.00
ATOM     88  CA  GLN A  12     -23.177 -21.498 -25.314   65  39.170 0 1.00
ATOM     89  CB  GLN A  12     -23.795 -22.446 -26.346   69  39.170 0 1.00
ATOM     90  CG  GLN A  12     -25.028 -23.196 -25.889   69  39.170 0 1.00
ATOM     91  CD  GLN A  12     -24.758 -24.137 -24.723   66  39.170 0 1.00
ATOM     92  OE1 GLN A  12     -25.663 -24.467 -23.964   31  39.170 0 1.00
ATOM     93  NE2 GLN A  12     -23.510 -24.557 -24.561   30  39.170 0 1.00
ATOM     94  C   GLN A  12     -22.025 -20.676 -25.950   66  39.170 0 1.00
ATOM     95  O   GLN A  12     -21.672 -20.870 -27.104   31  39.170 0 1.00
ATOM     96  N   PRO A  13     -21.359 -19.816 -25.176   30  26.980 0 1.00
ATOM     97  CA  PRO A  13     -20.366 -18.898 -25.755   65  26.985 0 1.00
ATOM     98  CB  PRO A  13     -19.924 -18.084 -24.553   69  26.980 0 1.00
ATOM     99  CG  PRO A  13     -20.064 -19.041 -23.411   69  26.980 0 1.00
ATOM    100  CD  PRO A  13     -21.383 -19.718 -23.709   69  26.985 0 1.00
ATOM    101  C   PRO A  13     -19.116 -19.557 -26.360   66  26.980 0 1.00
ATOM    102  O   PRO A  13     -18.313 -18.863 -26.969   31  26.980 0 1.00
ATOM    103  N   TRP A  14     -18.930 -20.857 -26.139   30  51.640 0 1.00
ATOM    104  CA  TRP A  14     -17.845 -21.647 -26.779   65  51.640 0 1.00
ATOM    105  CB  TRP A  14     -17.452 -22.867 -25.927   69  51.640 0 1.00
ATOM    106  CG  TRP A  14     -18.652 -23.503 -25.377   68  51.645 0 1.00
ATOM    107  CD1 TRP A  14     -19.460 -24.389 -25.999   67  51.640 0 1.00
ATOM    108  CD2 TRP A  14     -19.262 -23.215 -24.118   68  51.645 0 1.00
ATOM    109  NE1 TRP A  14     -20.527 -24.724 -25.184   30  51.640 0 1.00
ATOM    110  CE2 TRP A  14     -20.435 -23.995 -24.029   68  51.640 0 1.00
ATOM    111  CE3 TRP A  14     -18.911 -22.405 -23.040   67  51.640 0 1.00
ATOM    112  CZ2 TRP A  14     -21.252 -23.983 -22.908   67  51.640 0 1.00
ATOM    113  CZ3 TRP A  14     -19.724 -22.390 -21.937   67  51.640 0 1.00
ATOM    114  CH2 TRP A  14     -20.883 -23.161 -21.879   67  51.640 0 1.00
ATOM    115  C   TRP A  14     -18.242 -22.162 -28.149   66  51.640 0 1.00
ATOM    116  O   TRP A  14     -17.385 -22.650 -28.862   31  51.640 0 1.00
ATOM    117  N   GLN A  15     -19.527 -22.085 -28.502   30   1.350 0 1.00
ATOM    118  CA  GLN A  15     -19.981 -22.633 -29.762   65   1.350 0 1.00
ATOM    119  CB  GLN A  15     -21.494 -22.679 -29.868   69   1.350 0 1.00
ATOM    120  CG  GLN A  15     -22.017 -23.047 -31.271   69   1.350 0 1.00
ATOM    121  CD  GLN A  15     -22.040 -24.552 -31.579   66   1.350 0 1.00
ATOM    122  OE1 GLN A  15     -21.529 -24.994 -32.613   31   1.350 0 1.00
ATOM    123  NE2 GLN A  15     -22.631 -25.334 -30.691   30   1.350 0 1.00
ATOM    124  C   GLN A  15     -19.414 -21.808 -30.882   66   1.350 0 1.00
ATOM    125  O   GLN A  15     -19.454 -20.579 -30.831   31   1.350 0 1.00
ATOM    126  N   VAL A  16     -18.830 -22.501 -31.865   30   0.190 0 1.00
ATOM    127  CA  VAL A  16     -18.379 -21.882 -33.113   65   0.190 0 1.00
ATOM    128  CB  VAL A  16     -16.826 -21.764 -33.203   65   0.190 0 1.00
ATOM    129  CG1 VAL A  16     -16.266 -21.365 -31.862   70   0.190 0 1.00
ATOM    130  CG2 VAL A  16     -16.180 -23.018 -33.670   70   0.190 0 1.00
ATOM    131  C   VAL A  16     -18.950 -22.581 -34.347   66   0.190 0 1.00
ATOM    132  O   VAL A  16     -19.540 -23.662 -34.266   31   0.190 0 1.00
ATOM    133  N   LEU A  17     -18.790 -21.903 -35.479   30   9.380 0 1.00
ATOM    134  CA  LEU A  17     -19.224 -22.389 -36.789   65   9.380 0 1.00
ATOM    135  CB  LEU A  17     -20.383 -21.528 -37.325   69   9.380 0 1.00
ATOM    136  CG  LEU A  17     -21.197 -21.817 -38.601   65   9.380 0 1.00
ATOM    137  CD1 LEU A  17     -20.450 -21.265 -39.769   70   9.380 0 1.00
ATOM    138  CD2 LEU A  17     -21.485 -23.306 -38.791   70   9.380 0 1.00
ATOM    139  C   LEU A  17     -18.009 -22.358 -37.707   66   9.380 0 1.00
ATOM    140  O   LEU A  17     -17.288 -21.377 -37.785   31   9.380 0 1.00
ATOM    141  N   VAL A  18     -17.750 -23.479 -38.351   30   0.580 0 1.00
ATOM    142  CA  VAL A  18     -16.658 -23.588 -39.284   65   0.580 0 1.00
ATOM    143  CB  VAL A  18     -15.984 -24.929 -39.193   65   0.580 0 1.00
ATOM    144  CG1 VAL A  18     -14.752 -24.930 -40.050   70   0.580 0 1.00
ATOM    145  CG2 VAL A  18     -15.634 -25.250 -37.754   70   0.580 0 1.00
ATOM    146  C   VAL A  18     -17.294 -23.493 -40.636   66   0.580 0 1.00
ATOM    147  O   VAL A  18     -18.261 -24.187 -40.903   31   0.580 0 1.00
ATOM    148  N   ALA A  19     -16.772 -22.606 -41.471   30   2.220 0 1.00
ATOM    149  CA  ALA A  19     -17.251 -22.449 -42.830   65   2.220 0 1.00
ATOM    150  CB  ALA A  19     -17.839 -21.102 -43.019   70   2.220 0 1.00
ATOM    151  C   ALA A  19     -16.068 -22.657 -43.759   66   2.220 0 1.00
ATOM    152  O   ALA A  19     -14.937 -22.379 -43.366   31   2.220 0 1.00
ATOM    153  N   SER A  20     -16.319 -23.181 -44.964   30   6.290 0 1.00
ATOM    154  CA  SER A  20     -15.239 -23.388 -45.935   65   6.290 0 1.00
ATOM    155  CB  SER A  20     -15.096 -24.806 -46.428   69   6.295 0 1.00
ATOM    156  OG  SER A  20     -13.731 -25.138 -46.319   71   6.290 0 1.00
ATOM    157  C   SER A  20     -15.344 -22.447 -47.084   66   6.290 0 1.00
ATOM    158  O   SER A  20     -14.687 -21.401 -47.045   31   6.290 0 1.00
ATOM    159  N   ARG A  21     -16.150 -22.722 -48.093   30   8.320 0 1.00
ATOM    160  CA  ARG A  21     -16.072 -21.822 -49.249   65   8.320 0 1.00
ATOM    161  CB  ARG A  21     -16.235 -22.585 -50.568   69   8.320 0 1.00
ATOM    162  CG  ARG A  21     -14.995 -23.334 -51.077   69   8.320 0 1.00
ATOM    163  CD  ARG A  21     -14.346 -22.637 -52.277   69   8.320 0 1.00
ATOM    164  NE  ARG A  21     -12.895 -22.522 -52.070   30   8.320 0 1.00
ATOM    165  CZ  ARG A  21     -12.067 -21.694 -52.727   66   8.320 0 1.00
ATOM    166  NH1 ARG A  21     -12.512 -20.871 -53.694   30   8.320 0 1.00
ATOM    167  NH2 ARG A  21     -10.764 -21.696 -52.407   30   8.320 0 1.00
ATOM    168  C   ARG A  21     -17.144 -20.771 -49.063   66   8.320 0 1.00
ATOM    169  O   ARG A  21     -18.033 -20.659 -49.875   31   8.320 0 1.00
ATOM    170  N   GLY A  22     -17.088 -20.027 -47.959   30  15.860 0 1.00
ATOM    171  CA  GLY A  22     -18.238 -19.240 -47.489    1  15.860 0 1.00
ATOM    172  C   GLY A  22     -19.456 -20.058 -47.024   66  15.860 0 1.00
ATOM    173  O   GLY A  22     -20.410 -19.496 -46.490   31  15.860 0 1.00
ATOM    174  N   ARG A  23     -19.424 -21.379 -47.218   30  60.440 0 1.00
ATOM    175  CA  ARG A  23     -20.499 -22.288 -46.785   65  60.440 0 1.00
ATOM    176  CB  ARG A  23     -20.752 -23.328 -47.866   69  60.440 0 1.00
ATOM    177  CG  ARG A  23     -21.229 -22.648 -49.176   69  60.440 0 1.00
ATOM    178  CD  ARG A  23     -22.236 -23.501 -50.008   69  60.440 0 1.00
ATOM    179  NE  ARG A  23     -22.571 -22.866 -51.306   30  60.440 0 1.00
ATOM    180  CZ  ARG A  23     -21.736 -22.754 -52.363   66  60.440 0 1.00
ATOM    181  NH1 ARG A  23     -22.144 -22.161 -53.500   30  60.440 0 1.00
ATOM    182  NH2 ARG A  23     -20.478 -23.224 -52.298   30  60.440 0 1.00
ATOM    183  C   ARG A  23     -20.233 -22.949 -45.428   66  60.440 0 1.00
ATOM    184  O   ARG A  23     -19.105 -23.157 -45.043   31  60.440 0 1.00
ATOM    185  N   ALA A  24     -21.295 -23.236 -44.692   30  64.310 0 1.00
ATOM    186  CA  ALA A  24     -21.167 -23.796 -43.357   65  64.310 0 1.00
ATOM    187  CB  ALA A  24     -22.420 -23.572 -42.572   70  64.310 0 1.00
ATOM    188  C   ALA A  24     -20.858 -25.287 -43.483   66  64.310 0 1.00
ATOM    189  O   ALA A  24     -21.473 -26.000 -44.254   31  64.310 0 1.00
ATOM    190  N   VAL A  25     -19.864 -25.726 -42.734   30  53.090 0 1.00
ATOM    191  CA  VAL A  25     -19.366 -27.095 -42.756   65  53.090 0 1.00
ATOM    192  CB  VAL A  25     -17.856 -27.062 -42.900   65  53.090 0 1.00
ATOM    193  CG1 VAL A  25     -17.293 -28.430 -42.929   70  53.090 0 1.00
ATOM    194  CG2 VAL A  25     -17.507 -26.391 -44.151   70  53.090 0 1.00
ATOM    195  C   VAL A  25     -19.735 -27.867 -41.482   66  53.090 0 1.00
ATOM    196  O   VAL A  25     -20.222 -28.963 -41.561   31  53.090 0 1.00
ATOM    197  N   CYS A  26     -19.516 -27.262 -40.325   30  11.410 0 1.00
ATOM    198  CA  CYS A  26     -19.427 -27.971 -39.065   65  11.410 0 1.00
ATOM    199  CB  CYS A  26     -18.059 -28.671 -38.921   69  11.410 0 1.00
ATOM    200  SG  CYS A  26     -17.999 -30.242 -39.774   82  11.410 0 1.00
ATOM    201  C   CYS A  26     -19.524 -27.045 -37.892   66  11.410 0 1.00
ATOM    202  O   CYS A  26     -19.273 -25.857 -37.977   31  11.410 0 1.00
ATOM    203  N   GLY A  27     -19.818 -27.644 -36.763   30   2.420 0 1.00
ATOM    204  CA  GLY A  27     -19.696 -26.980 -35.511    1   2.420 0 1.00
ATOM    205  C   GLY A  27     -18.296 -27.216 -35.017   66   2.420 0 1.00
ATOM    206  O   GLY A  27     -17.593 -28.065 -35.549   31   2.420 0 1.00
ATOM    207  N   GLY A  28     -17.923 -26.415 -34.019   30   0.000 0 1.00
ATOM    208  CA  GLY A  28     -16.689 -26.528 -33.297    1   0.000 0 1.00
ATOM    209  C   GLY A  28     -16.869 -25.986 -31.913   66   0.000 0 1.00
ATOM    210  O   GLY A  28     -17.937 -25.488 -31.584   31   0.000 0 1.00
ATOM    211  N   VAL A  29     -15.812 -26.088 -31.113   30   0.000 0 1.00
ATOM    212  CA  VAL A  29     -15.831 -25.733 -29.698   65   0.000 0 1.00
ATOM    213  CB  VAL A  29     -15.925 -26.965 -28.812   65   0.000 0 1.00
ATOM    214  CG1 VAL A  29     -15.715 -26.585 -27.378   70   0.000 0 1.00
ATOM    215  CG2 VAL A  29     -17.251 -27.597 -28.942   70   0.000 0 1.00
ATOM    216  C   VAL A  29     -14.537 -25.040 -29.302   66   0.000 0 1.00
ATOM    217  O   VAL A  29     -13.437 -25.636 -29.401   31   0.000 0 1.00
ATOM    218  N   LEU A  30     -14.674 -23.808 -28.805   30   0.000 0 1.00
ATOM    219  CA  LEU A  30     -13.529 -23.017 -28.363   65   0.000 0 1.00
ATOM    220  CB  LEU A  30     -13.924 -21.555 -28.158   69   0.000 0 1.00
ATOM    221  CG  LEU A  30     -12.715 -20.628 -28.026   65   0.000 0 1.00
ATOM    222  CD1 LEU A  30     -12.079 -20.468 -29.349   70   0.000 0 1.00
ATOM    223  CD2 LEU A  30     -13.095 -19.273 -27.526   70   0.000 0 1.00
ATOM    224  C   LEU A  30     -12.969 -23.584 -27.078   66   0.000 0 1.00
ATOM    225  O   LEU A  30     -13.569 -23.419 -26.038   31   0.000 0 1.00
ATOM    226  N   VAL A  31     -11.831 -24.274 -27.156   30   0.000 0 1.00
ATOM    227  CA  VAL A  31     -11.197 -24.829 -25.946   65   0.000 0 1.00
ATOM    228  CB  VAL A  31     -10.738 -26.250 -26.155   65   0.000 0 1.00
ATOM    229  CG1 VAL A  31     -11.917 -27.115 -26.539   70   0.000 0 1.00
ATOM    230  CG2 VAL A  31      -9.583 -26.315 -27.184   70   0.000 0 1.00
ATOM    231  C   VAL A  31     -10.008 -24.007 -25.433   66   0.000 0 1.00
ATOM    232  O   VAL A  31      -9.451 -24.280 -24.392   31   0.000 0 1.00
ATOM    233  N   HIS A  32      -9.619 -23.013 -26.198   30   0.000 0 1.00
ATOM    234  CA  HIS A  32      -8.625 -22.052 -25.789   65   0.000 0 1.00
ATOM    235  CB  HIS A  32      -7.217 -22.590 -25.980   69   0.000 0 1.00
ATOM    236  CG  HIS A  32      -6.668 -23.275 -24.773   68   0.000 0 1.00
ATOM    237  ND1 HIS A  32      -5.895 -22.615 -23.833   30   0.000 0 1.00
ATOM    238  CD2 HIS A  32      -6.782 -24.557 -24.340   67   0.000 0 1.00
ATOM    239  CE1 HIS A  32      -5.562 -23.467 -22.872   68   0.000 0 1.00
ATOM    240  NE2 HIS A  32      -6.091 -24.649 -23.155   30   0.000 0 1.00
ATOM    241  C   HIS A  32      -8.817 -20.837 -26.652   66   0.000 0 1.00
ATOM    242  O   HIS A  32      -9.344 -20.935 -27.760   31   0.000 0 1.00
ATOM    243  N   PRO A  33      -8.360 -19.685 -26.176   30   0.000 0 1.00
ATOM    244  CA  PRO A  33      -8.645 -18.455 -26.917   65   0.005 0 1.00
ATOM    245  CB  PRO A  33      -7.884 -17.389 -26.133   69   0.000 0 1.00
ATOM    246  CG  PRO A  33      -7.012 -18.112 -25.171   69   0.000 0 1.00
ATOM    247  CD  PRO A  33      -7.548 -19.466 -24.969   69   0.005 0 1.00
ATOM    248  C   PRO A  33      -8.215 -18.509 -28.392   66   0.000 0 1.00
ATOM    249  O   PRO A  33      -8.847 -17.878 -29.237   31   0.000 0 1.00
ATOM    250  N   GLN A  34      -7.189 -19.297 -28.699   30   0.000 0 1.00
ATOM    251  CA  GLN A  34      -6.718 -19.437 -30.092   65   0.000 0 1.00
ATOM    252  CB  GLN A  34      -5.244 -19.000 -30.183   69   0.000 0 1.00
ATOM    253  CG  GLN A  34      -4.885 -18.347 -31.524   69   0.000 0 1.00
ATOM    254  CD  GLN A  34      -3.413 -17.992 -31.697   66   0.000 0 1.00
ATOM    255  OE1 GLN A  34      -2.939 -17.831 -32.834   31   0.000 0 1.00
ATOM    256  NE2 GLN A  34      -2.683 -17.874 -30.582   30   0.000 0 1.00
ATOM    257  C   GLN A  34      -6.881 -20.847 -30.737   66   0.000 0 1.00
ATOM    258  O   GLN A  34      -6.310 -21.094 -31.785   31   0.000 0 1.00
ATOM    259  N   TRP A  35      -7.672 -21.739 -30.117   30   0.000 0 1.00
ATOM    260  CA  TRP A  35      -7.843 -23.123 -30.569   65   0.000 0 1.00
ATOM    261  CB  TRP A  35      -7.047 -24.081 -29.704   69   0.000 0 1.00
ATOM    262  CG  TRP A  35      -5.613 -23.854 -29.881   68   0.005 0 1.00
ATOM    263  CD1 TRP A  35      -4.874 -22.914 -29.260   67   0.000 0 1.00
ATOM    264  CD2 TRP A  35      -4.736 -24.522 -30.795   68   0.005 0 1.00
ATOM    265  NE1 TRP A  35      -3.585 -22.966 -29.698   30   0.000 0 1.00
ATOM    266  CE2 TRP A  35      -3.468 -23.943 -30.647   68   0.000 0 1.00
ATOM    267  CE3 TRP A  35      -4.894 -25.563 -31.702   67   0.000 0 1.00
ATOM    268  CZ2 TRP A  35      -2.347 -24.371 -31.378   67   0.000 0 1.00
ATOM    269  CZ3 TRP A  35      -3.777 -25.983 -32.444   67   0.000 0 1.00
ATOM    270  CH2 TRP A  35      -2.526 -25.370 -32.282   67   0.000 0 1.00
ATOM    271  C   TRP A  35      -9.264 -23.563 -30.537   66   0.000 0 1.00
ATOM    272  O   TRP A  35      -9.952 -23.349 -29.568   31   0.000 0 1.00
ATOM    273  N   VAL A  36      -9.684 -24.218 -31.609   30   0.000 0 1.00
ATOM    274  CA  VAL A  36     -11.017 -24.810 -31.735   65   0.000 0 1.00
ATOM    275  CB  VAL A  36     -11.763 -24.225 -32.989   65   0.000 0 1.00
ATOM    276  CG1 VAL A  36     -13.020 -25.003 -33.371   70   0.000 0 1.00
ATOM    277  CG2 VAL A  36     -12.135 -22.812 -32.730   70   0.000 0 1.00
ATOM    278  C   VAL A  36     -10.857 -26.317 -31.863   66   0.000 0 1.00
ATOM    279  O   VAL A  36      -9.928 -26.776 -32.502   31   0.000 0 1.00
ATOM    280  N   LEU A  37     -11.771 -27.071 -31.264   30   0.000 0 1.00
ATOM    281  CA  LEU A  37     -11.852 -28.521 -31.451   65   0.000 0 1.00
ATOM    282  CB  LEU A  37     -11.965 -29.194 -30.094   69   0.000 0 1.00
ATOM    283  CG  LEU A  37     -11.706 -30.686 -29.981   65   0.000 0 1.00
ATOM    284  CD1 LEU A  37     -10.296 -31.006 -30.352   70   0.000 0 1.00
ATOM    285  CD2 LEU A  37     -11.951 -31.113 -28.556   70   0.000 0 1.00
ATOM    286  C   LEU A  37     -13.076 -28.889 -32.277   66   0.000 0 1.00
ATOM    287  O   LEU A  37     -14.146 -28.410 -32.006   31   0.000 0 1.00
ATOM    288  N   THR A  38     -12.920 -29.740 -33.272   30   0.000 0 1.00
ATOM    289  CA  THR A  38     -14.056 -30.182 -34.069   65   0.000 0 1.00
ATOM    290  CB  THR A  38     -14.158 -29.495 -35.467   65   0.005 0 1.00
ATOM    291  OG1 THR A  38     -12.851 -29.400 -36.067   71   0.000 0 1.00
ATOM    292  CG2 THR A  38     -14.707 -28.181 -35.343   70   0.000 0 1.00
ATOM    293  C   THR A  38     -13.891 -31.652 -34.331   66   0.000 0 1.00
ATOM    294  O   THR A  38     -13.171 -32.322 -33.592   31   0.000 0 1.00
ATOM    295  N   ALA A  39     -14.597 -32.124 -35.374   30   0.000 0 1.00
ATOM    296  CA  ALA A  39     -14.448 -33.442 -35.927   65   0.000 0 1.00
ATOM    297  CB  ALA A  39     -15.746 -33.917 -36.460   70   0.000 0 1.00
ATOM    298  C   ALA A  39     -13.406 -33.432 -37.024   66   0.000 0 1.00
ATOM    299  O   ALA A  39     -13.243 -32.449 -37.756   31   0.000 0 1.00
ATOM    300  N   ALA A  40     -12.688 -34.543 -37.120   30   0.000 0 1.00
ATOM    301  CA  ALA A  40     -11.678 -34.736 -38.169   65   0.000 0 1.00
ATOM    302  CB  ALA A  40     -10.908 -35.978 -37.897   70   0.000 0 1.00
ATOM    303  C   ALA A  40     -12.301 -34.775 -39.591   66   0.000 0 1.00
ATOM    304  O   ALA A  40     -11.747 -34.232 -40.549   31   0.000 0 1.00
ATOM    305  N   HIS A  41     -13.473 -35.383 -39.718   30  22.440 0 1.00
ATOM    306  CA  HIS A  41     -14.167 -35.378 -41.000   65  22.440 0 1.00
ATOM    307  CB  HIS A  41     -15.307 -36.376 -40.995   69  22.440 0 1.00
ATOM    308  CG  HIS A  41     -16.539 -35.929 -40.282   68  22.440 0 1.00
ATOM    309  ND1 HIS A  41     -16.793 -36.250 -38.970   30  22.440 0 1.00
ATOM    310  CD2 HIS A  41     -17.639 -35.279 -40.726   67  22.440 0 1.00
ATOM    311  CE1 HIS A  41     -17.984 -35.790 -38.626   68  22.440 0 1.00
ATOM    312  NE2 HIS A  41     -18.522 -35.203 -39.679   30  22.440 0 1.00
ATOM    313  C   HIS A  41     -14.626 -34.001 -41.466   66  22.440 0 1.00
ATOM    314  O   HIS A  41     -15.169 -33.889 -42.538   31  22.440 0 1.00
ATOM    315  N   CYS A  42     -14.365 -32.950 -40.682   30   3.290 0 1.00
ATOM    316  CA  CYS A  42     -14.645 -31.549 -41.092   65   3.290 0 1.00
ATOM    317  CB  CYS A  42     -15.021 -30.695 -39.886   69   3.290 0 1.00
ATOM    318  SG  CYS A  42     -16.472 -31.382 -39.025   82   3.290 0 1.00
ATOM    319  C   CYS A  42     -13.486 -30.869 -41.782   66   3.290 0 1.00
ATOM    320  O   CYS A  42     -13.514 -29.680 -41.985   31   3.290 0 1.00
ATOM    321  N   ILE A  43     -12.454 -31.622 -42.117   30   0.000 0 1.00
ATOM    322  CA  ILE A  43     -11.245 -31.038 -42.656   65   0.000 0 1.00
ATOM    323  CB  ILE A  43     -10.063 -32.056 -42.609   65   0.000 0 1.00
ATOM    324  CG1 ILE A  43      -8.745 -31.428 -43.083   69   0.000 0 1.00
ATOM    325  CG2 ILE A  43     -10.350 -33.301 -43.397   70   0.000 0 1.00
ATOM    326  CD1 ILE A  43      -7.517 -31.933 -42.280   70   0.000 0 1.00
ATOM    327  C   ILE A  43     -11.539 -30.503 -44.056   66   0.000 0 1.00
ATOM    328  O   ILE A  43     -12.133 -31.203 -44.871   31   0.000 0 1.00
ATOM    329  N   ARG A  44     -11.158 -29.255 -44.303   30  17.790 0 1.00
ATOM    330  CA  ARG A  44     -11.265 -28.638 -45.611   65  17.790 0 1.00
ATOM    331  CB  ARG A  44     -12.331 -27.553 -45.576   69  17.790 0 1.00
ATOM    332  CG  ARG A  44     -13.758 -28.089 -45.476   69  17.790 0 1.00
ATOM    333  CD  ARG A  44     -14.110 -29.042 -46.614   69  17.790 0 1.00
ATOM    334  NE  ARG A  44     -15.459 -29.569 -46.466   30  17.790 0 1.00
ATOM    335  CZ  ARG A  44     -15.821 -30.559 -45.642   66  17.790 0 1.00
ATOM    336  NH1 ARG A  44     -14.957 -31.174 -44.853   30  17.790 0 1.00
ATOM    337  NH2 ARG A  44     -17.076 -30.949 -45.590   30  17.790 0 1.00
ATOM    338  C   ARG A  44      -9.939 -28.017 -45.956   66  17.790 0 1.00
ATOM    339  O   ARG A  44      -9.097 -27.929 -45.113   31  17.790 0 1.00
ATOM    340  N   ASN A  45      -9.738 -27.579 -47.184   30   0.000 0 1.00
ATOM    341  CA  ASN A  45      -8.505 -26.864 -47.542   65   0.000 0 1.00
ATOM    342  CB  ASN A  45      -8.466 -26.542 -49.039   69   0.000 0 1.00
ATOM    343  CG  ASN A  45      -8.193 -27.774 -49.915   66   0.000 0 1.00
ATOM    344  OD1 ASN A  45      -8.684 -27.865 -51.045   31   0.000 0 1.00
ATOM    345  ND2 ASN A  45      -7.413 -28.718 -49.402   30   0.000 0 1.00
ATOM    346  C   ASN A  45      -8.303 -25.557 -46.780   66   0.000 0 1.00
ATOM    347  O   ASN A  45      -7.248 -25.354 -46.203   31   0.000 0 1.00
ATOM    348  N   LYS A  46      -9.264 -24.647 -46.843   30   0.000 0 1.00
ATOM    349  CA  LYS A  46      -9.229 -23.441 -46.058   65   0.000 0 1.00
ATOM    350  CB  LYS A  46      -9.077 -22.234 -46.939   69   0.000 0 1.00
ATOM    351  CG  LYS A  46      -7.775 -22.160 -47.722   69   0.000 0 1.00
ATOM    352  CD  LYS A  46      -7.692 -20.810 -48.481   69   0.000 0 1.00
ATOM    353  CE  LYS A  46      -6.248 -20.254 -48.574   69   0.000 0 1.00
ATOM    354  NZ  LYS A  46      -5.405 -21.030 -49.574   30   0.000 0 1.00
ATOM    355  C   LYS A  46     -10.517 -23.292 -45.271   66   0.000 0 1.00
ATOM    356  O   LYS A  46     -11.545 -23.890 -45.581   31   0.000 0 1.00
ATOM    357  N   SER A  47     -10.478 -22.472 -44.239   30   0.000 0 1.00
ATOM    358  CA  SER A  47     -11.602 -22.398 -43.333   65   0.000 0 1.00
ATOM    359  CB  SER A  47     -11.591 -23.596 -42.388   69   0.005 0 1.00
ATOM    360  OG  SER A  47     -11.557 -24.799 -43.131   71   0.000 0 1.00
ATOM    361  C   SER A  47     -11.611 -21.151 -42.505   66   0.000 0 1.00
ATOM    362  O   SER A  47     -10.583 -20.642 -42.141   31   0.000 0 1.00
ATOM    363  N   VAL A  48     -12.803 -20.696 -42.174   30   0.000 0 1.00
ATOM    364  CA  VAL A  48     -12.952 -19.633 -41.228   65   0.000 0 1.00
ATOM    365  CB  VAL A  48     -13.559 -18.381 -41.830   65   0.000 0 1.00
ATOM    366  CG1 VAL A  48     -12.489 -17.599 -42.487   70   0.000 0 1.00
ATOM    367  CG2 VAL A  48     -14.637 -18.743 -42.803   70   0.000 0 1.00
ATOM    368  C   VAL A  48     -13.823 -20.080 -40.106   66   0.000 0 1.00
ATOM    369  O   VAL A  48     -14.464 -21.123 -40.156   31   0.000 0 1.00
ATOM    370  N   ILE A  49     -13.839 -19.232 -39.094   30   0.000 0 1.00
ATOM    371  CA  ILE A  49     -14.446 -19.531 -37.838   65   0.000 0 1.00
ATOM    372  CB  ILE A  49     -13.325 -20.003 -36.897   65   0.000 0 1.00
ATOM    373  CG1 ILE A  49     -12.996 -21.431 -37.313   69   0.000 0 1.00
ATOM    374  CG2 ILE A  49     -13.727 -19.947 -35.473   70   0.000 0 1.00
ATOM    375  CD1 ILE A  49     -12.200 -22.205 -36.365   70   0.000 0 1.00
ATOM    376  C   ILE A  49     -15.142 -18.299 -37.353   66   0.000 0 1.00
ATOM    377  O   ILE A  49     -14.501 -17.251 -37.263   31   0.000 0 1.00
ATOM    378  N   LEU A  50     -16.447 -18.390 -37.072   30   6.380 0 1.00
ATOM    379  CA  LEU A  50     -17.080 -17.268 -36.364   65   6.380 0 1.00
ATOM    380  CB  LEU A  50     -18.144 -16.504 -37.169   69   6.380 0 1.00
ATOM    381  CG  LEU A  50     -18.990 -17.229 -38.184   65   6.380 0 1.00
ATOM    382  CD1 LEU A  50     -18.225 -17.738 -39.423   70   6.380 0 1.00
ATOM    383  CD2 LEU A  50     -19.581 -18.343 -37.437   70   6.380 0 1.00
ATOM    384  C   LEU A  50     -17.579 -17.655 -34.993   66   6.380 0 1.00
ATOM    385  O   LEU A  50     -18.155 -18.727 -34.841   31   6.380 0 1.00
ATOM    386  N   LEU A  51     -17.299 -16.797 -34.008   30   0.000 0 1.00
ATOM    387  CA  LEU A  51     -17.694 -17.006 -32.627   65   0.000 0 1.00
ATOM    388  CB  LEU A  51     -16.476 -16.867 -31.704   69   0.000 0 1.00
ATOM    389  CG  LEU A  51     -15.028 -17.144 -32.169   65   0.000 0 1.00
ATOM    390  CD1 LEU A  51     -14.098 -17.382 -30.974   70   0.000 0 1.00
ATOM    391  CD2 LEU A  51     -14.976 -18.342 -33.018   70   0.000 0 1.00
ATOM    392  C   LEU A  51     -18.695 -15.948 -32.215   66   0.000 0 1.00
ATOM    393  O   LEU A  51     -18.893 -14.968 -32.928   31   0.000 0 1.00
ATOM    394  N   GLY A  52     -19.290 -16.119 -31.038   30   0.000 0 1.00
ATOM    395  CA  GLY A  52     -20.196 -15.109 -30.453    1   0.000 0 1.00
ATOM    396  C   GLY A  52     -21.476 -14.801 -31.228   66   0.000 0 1.00
ATOM    397  O   GLY A  52     -22.068 -13.744 -31.062   31   0.000 0 1.00
ATOM    398  N   ARG A  53     -21.932 -15.751 -32.029   30  11.220 0 1.00
ATOM    399  CA  ARG A  53     -23.047 -15.570 -32.957   65  11.220 0 1.00
ATOM    400  CB  ARG A  53     -22.635 -15.995 -34.379   69  11.220 0 1.00
ATOM    401  CG  ARG A  53     -21.706 -15.011 -35.097   69  11.220 0 1.00
ATOM    402  CD  ARG A  53     -22.429 -13.681 -35.474   69  11.220 0 1.00
ATOM    403  NE  ARG A  53     -23.189 -13.799 -36.714   30  11.220 0 1.00
ATOM    404  CZ  ARG A  53     -22.651 -13.822 -37.937   66  11.220 0 1.00
ATOM    405  NH1 ARG A  53     -21.331 -13.715 -38.129   30  11.220 0 1.00
ATOM    406  NH2 ARG A  53     -23.442 -13.943 -38.984   30  11.220 0 1.00
ATOM    407  C   ARG A  53     -24.225 -16.408 -32.539   66  11.220 0 1.00
ATOM    408  O   ARG A  53     -24.063 -17.536 -32.157   31  11.220 0 1.00
ATOM    409  N   HIS A  54     -25.414 -15.849 -32.628   30   0.000 0 1.00
ATOM    410  CA  HIS A  54     -26.646 -16.544 -32.270   65   0.000 0 1.00
ATOM    411  CB  HIS A  54     -27.382 -15.782 -31.153   69   0.000 0 1.00
ATOM    412  CG  HIS A  54     -28.690 -16.393 -30.773   68   0.000 0 1.00
ATOM    413  ND1 HIS A  54     -28.793 -17.454 -29.897   30   0.000 0 1.00
ATOM    414  CD2 HIS A  54     -29.955 -16.113 -31.175   67   0.000 0 1.00
ATOM    415  CE1 HIS A  54     -30.063 -17.809 -29.784   68   0.000 0 1.00
ATOM    416  NE2 HIS A  54     -30.789 -17.011 -30.549   30   0.000 0 1.00
ATOM    417  C   HIS A  54     -27.501 -16.718 -33.548   66   0.000 0 1.00
ATOM    418  O   HIS A  54     -27.993 -17.818 -33.818   31   0.000 0 1.00
ATOM    419  N   SER A  55     -27.635 -15.636 -34.329   30   0.000 0 1.00
ATOM    420  CA  SER A  55     -28.176 -15.671 -35.699   65   0.000 0 1.00
ATOM    421  CB  SER A  55     -28.980 -14.399 -35.977   69   0.005 0 1.00
ATOM    422  OG  SER A  55     -29.604 -14.459 -37.260   71   0.000 0 1.00
ATOM    423  C   SER A  55     -27.108 -15.786 -36.793   66   0.000 0 1.00
ATOM    424  O   SER A  55     -26.195 -14.975 -36.851   31   0.000 0 1.00
ATOM    425  N   LEU A  56     -27.249 -16.741 -37.700   30  10.440 0 1.00
ATOM    426  CA  LEU A  56     -26.309 -16.834 -38.816   65  10.440 0 1.00
ATOM    427  CB  LEU A  56     -26.450 -18.162 -39.540   69  10.440 0 1.00
ATOM    428  CG  LEU A  56     -26.004 -19.431 -38.842   65  10.440 0 1.00
ATOM    429  CD1 LEU A  56     -26.213 -20.593 -39.837   70  10.440 0 1.00
ATOM    430  CD2 LEU A  56     -24.529 -19.342 -38.300   70  10.440 0 1.00
ATOM    431  C   LEU A  56     -26.491 -15.792 -39.894   66  10.440 0 1.00
ATOM    432  O   LEU A  56     -25.526 -15.504 -40.594   31  10.440 0 1.00
ATOM    433  N   PHE A  57     -27.729 -15.305 -40.103   30   9.090 0 1.00
ATOM    434  CA  PHE A  57     -28.055 -14.473 -41.295   65   9.090 0 1.00
ATOM    435  CB  PHE A  57     -29.350 -14.928 -41.993   69   9.090 0 1.00
ATOM    436  CG  PHE A  57     -29.284 -16.368 -42.484   67   9.090 0 1.00
ATOM    437  CD1 PHE A  57     -28.231 -16.799 -43.316   67   9.090 0 1.00
ATOM    438  CD2 PHE A  57     -30.242 -17.322 -42.068   67   9.090 0 1.00
ATOM    439  CE1 PHE A  57     -28.149 -18.148 -43.732   67   9.090 0 1.00
ATOM    440  CE2 PHE A  57     -30.170 -18.678 -42.483   67   9.090 0 1.00
ATOM    441  CZ  PHE A  57     -29.132 -19.094 -43.303   67   9.090 0 1.00
ATOM    442  C   PHE A  57     -28.073 -12.987 -41.017   66   9.090 0 1.00
ATOM    443  O   PHE A  57     -27.900 -12.191 -41.953   31   9.090 0 1.00
ATOM    444  N   HIS A  58     -28.243 -12.628 -39.737   30   0.000 0 1.00
ATOM    445  CA  HIS A  58     -28.464 -11.230 -39.309   65   0.000 0 1.00
ATOM    446  CB  HIS A  58     -29.952 -10.962 -39.006   69   0.000 0 1.00
ATOM    447  CG  HIS A  58     -30.795 -10.888 -40.255   68   0.000 0 1.00
ATOM    448  ND1 HIS A  58     -31.324 -12.011 -40.874   30   0.000 0 1.00
ATOM    449  CD2 HIS A  58     -31.124  -9.833 -41.049   67   0.000 0 1.00
ATOM    450  CE1 HIS A  58     -31.971 -11.645 -41.972   68   0.000 0 1.00
ATOM    451  NE2 HIS A  58     -31.868 -10.331 -42.102   30   0.000 0 1.00
ATOM    452  C   HIS A  58     -27.589 -10.908 -38.132   66   0.000 0 1.00
ATOM    453  O   HIS A  58     -28.089 -10.846 -37.006   31   0.000 0 1.00
ATOM    454  N   PRO A  59     -26.294 -10.636 -38.416   30   1.740 0 1.00
ATOM    455  CA  PRO A  59     -25.108 -10.629 -37.542   65   1.745 0 1.00
ATOM    456  CB  PRO A  59     -23.990 -10.070 -38.455   69   1.740 0 1.00
ATOM    457  CG  PRO A  59     -24.705  -9.292 -39.475   69   1.740 0 1.00
ATOM    458  CD  PRO A  59     -25.930 -10.140 -39.757   69   1.745 0 1.00
ATOM    459  C   PRO A  59     -25.214  -9.709 -36.334   66   1.740 0 1.00
ATOM    460  O   PRO A  59     -25.759  -8.600 -36.449   31   1.740 0 1.00
ATOM    461  N   GLU A  60     -24.647 -10.160 -35.216   30   0.000 0 1.00
ATOM    462  CA  GLU A  60     -24.708  -9.443 -33.948   65   0.000 0 1.00
ATOM    463  CB  GLU A  60     -24.903 -10.419 -32.771   69   0.000 0 1.00
ATOM    464  CG  GLU A  60     -26.266 -11.187 -32.705   69   0.000 0 1.00
ATOM    465  CD  GLU A  60     -26.261 -12.632 -33.276   66   0.000 0 1.00
ATOM    466  OE1 GLU A  60     -27.326 -13.293 -33.126   31   0.000 0 1.00
ATOM    467  OE2 GLU A  60     -25.253 -13.101 -33.877   31   0.000 0 1.00
ATOM    468  C   GLU A  60     -23.424  -8.657 -33.735   66   0.000 0 1.00
ATOM    469  O   GLU A  60     -22.351  -9.090 -34.135   31   0.000 0 1.00
ATOM    470  N   ASP A  61     -23.539  -7.512 -33.075   30   0.000 0 1.00
ATOM    471  CA  ASP A  61     -22.370  -6.669 -32.773   65   0.000 0 1.00
ATOM    472  CB  ASP A  61     -22.764  -5.185 -32.517   69   0.000 0 1.00
ATOM    473  CG  ASP A  61     -24.048  -5.035 -31.678   66   0.000 0 1.00
ATOM    474  OD1 ASP A  61     -24.408  -6.051 -30.981   31   0.000 0 1.00
ATOM    475  OD2 ASP A  61     -24.696  -3.931 -31.754   31   0.000 0 1.00
ATOM    476  C   ASP A  61     -21.572  -7.271 -31.602   66   0.000 0 1.00
ATOM    477  O   ASP A  61     -20.950  -6.551 -30.815   31   0.000 0 1.00
ATOM    478  N   THR A  62     -21.618  -8.609 -31.533   30   0.000 0 1.00
ATOM    479  CA  THR A  62     -20.866  -9.469 -30.577   65   0.000 0 1.00
ATOM    480  CB  THR A  62     -21.811 -10.004 -29.475   65   0.005 0 1.00
ATOM    481  OG1 THR A  62     -21.042 -10.646 -28.481   71   0.000 0 1.00
ATOM    482  CG2 THR A  62     -22.836 -10.999 -30.002   70   0.000 0 1.00
ATOM    483  C   THR A  62     -20.097 -10.647 -31.281   66   0.000 0 1.00
ATOM    484  O   THR A  62     -19.376 -11.418 -30.642   31   0.000 0 1.00
ATOM    485  N   GLY A  63     -20.251 -10.748 -32.600   30   0.000 0 1.00
ATOM    486  CA  GLY A  63     -19.542 -11.723 -33.406    1   0.000 0 1.00
ATOM    487  C   GLY A  63     -18.067 -11.438 -33.594   66   0.000 0 1.00
ATOM    488  O   GLY A  63     -17.629 -10.298 -33.487   31   0.000 0 1.00
ATOM    489  N   GLN A  64     -17.302 -12.497 -33.840   30   0.000 0 1.00
ATOM    490  CA  GLN A  64     -15.903 -12.383 -34.172   65   0.000 0 1.00
ATOM    491  CB  GLN A  64     -15.023 -12.661 -32.957   69   0.000 0 1.00
ATOM    492  CG  GLN A  64     -15.321 -11.790 -31.746   69   0.000 0 1.00
ATOM    493  CD  GLN A  64     -14.392 -12.078 -30.577   66   0.000 0 1.00
ATOM    494  OE1 GLN A  64     -13.218 -12.342 -30.768   31   0.000 0 1.00
ATOM    495  NE2 GLN A  64     -14.913 -11.997 -29.360   30   0.000 0 1.00
ATOM    496  C   GLN A  64     -15.634 -13.378 -35.267   66   0.000 0 1.00
ATOM    497  O   GLN A  64     -16.250 -14.428 -35.311   31   0.000 0 1.00
ATOM    498  N   VAL A  65     -14.732 -13.040 -36.168   30   0.000 0 1.00
ATOM    499  CA  VAL A  65     -14.367 -13.957 -37.236   65   0.000 0 1.00
ATOM    500  CB  VAL A  65     -15.023 -13.545 -38.541   65   0.000 0 1.00
ATOM    501  CG1 VAL A  65     -14.435 -12.302 -39.050   70   0.000 0 1.00
ATOM    502  CG2 VAL A  65     -14.851 -14.623 -39.557   70   0.000 0 1.00
ATOM    503  C   VAL A  65     -12.829 -14.151 -37.401   66   0.000 0 1.00
ATOM    504  O   VAL A  65     -12.033 -13.235 -37.205   31   0.000 0 1.00
ATOM    505  N   PHE A  66     -12.410 -15.356 -37.747   30   0.000 0 1.00
ATOM    506  CA  PHE A  66     -10.989 -15.665 -37.813   65   0.000 0 1.00
ATOM    507  CB  PHE A  66     -10.510 -16.192 -36.470   69   0.000 0 1.00
ATOM    508  CG  PHE A  66     -10.464 -15.150 -35.386   67   0.000 0 1.00
ATOM    509  CD1 PHE A  66      -9.491 -14.139 -35.412   67   0.000 0 1.00
ATOM    510  CD2 PHE A  66     -11.381 -15.166 -34.342   67   0.000 0 1.00
ATOM    511  CE1 PHE A  66      -9.428 -13.154 -34.403   67   0.000 0 1.00
ATOM    512  CE2 PHE A  66     -11.319 -14.194 -33.341   67   0.000 0 1.00
ATOM    513  CZ  PHE A  66     -10.331 -13.187 -33.378   67   0.000 0 1.00
ATOM    514  C   PHE A  66     -10.681 -16.699 -38.860   66   0.000 0 1.00
ATOM    515  O   PHE A  66     -11.483 -17.575 -39.161   31   0.000 0 1.00
ATOM    516  N   GLN A  67      -9.492 -16.611 -39.414   30   0.000 0 1.00
ATOM    517  CA  GLN A  67      -9.084 -17.610 -40.381   65   0.000 0 1.00
ATOM    518  CB  GLN A  67      -8.287 -17.004 -41.548   69   0.000 0 1.00
ATOM    519  CG  GLN A  67      -8.807 -15.624 -41.947   69   0.000 0 1.00
ATOM    520  CD  GLN A  67      -8.759 -15.339 -43.430   66   0.000 0 1.00
ATOM    521  OE1 GLN A  67      -8.921 -16.238 -44.250   31   0.000 0 1.00
ATOM    522  NE2 GLN A  67      -8.571 -14.075 -43.783   30   0.000 0 1.00
ATOM    523  C   GLN A  67      -8.331 -18.702 -39.625   66   0.000 0 1.00
ATOM    524  O   GLN A  67      -7.698 -18.466 -38.588   31   0.000 0 1.00
ATOM    525  N   VAL A  68      -8.471 -19.917 -40.128   30   0.000 0 1.00
ATOM    526  CA  VAL A  68      -7.757 -21.060 -39.586   65   0.000 0 1.00
ATOM    527  CB  VAL A  68      -8.492 -22.394 -39.902   65   0.000 0 1.00
ATOM    528  CG1 VAL A  68      -7.659 -23.600 -39.505   70   0.000 0 1.00
ATOM    529  CG2 VAL A  68      -9.809 -22.421 -39.185   70   0.000 0 1.00
ATOM    530  C   VAL A  68      -6.340 -20.983 -40.154   66   0.000 0 1.00
ATOM    531  O   VAL A  68      -6.135 -20.933 -41.355   31   0.000 0 1.00
ATOM    532  N   SER A  69      -5.382 -20.879 -39.262   30   0.000 0 1.00
ATOM    533  CA  SER A  69      -3.990 -20.875 -39.630   65   0.000 0 1.00
ATOM    534  CB  SER A  69      -3.173 -20.364 -38.455   69   0.005 0 1.00
ATOM    535  OG  SER A  69      -1.896 -20.979 -38.431   71   0.000 0 1.00
ATOM    536  C   SER A  69      -3.504 -22.292 -40.014   66   0.000 0 1.00
ATOM    537  O   SER A  69      -2.804 -22.455 -41.013   31   0.000 0 1.00
ATOM    538  N   HIS A  70      -3.850 -23.301 -39.216   30   0.000 0 1.00
ATOM    539  CA  HIS A  70      -3.386 -24.632 -39.461   65   0.000 0 1.00
ATOM    540  CB  HIS A  70      -1.937 -24.775 -38.959   69   0.000 0 1.00
ATOM    541  CG  HIS A  70      -1.238 -26.010 -39.460   68   0.000 0 1.00
ATOM    542  ND1 HIS A  70      -0.140 -26.559 -38.827   30   0.000 0 1.00
ATOM    543  CD2 HIS A  70      -1.503 -26.825 -40.515   67   0.000 0 1.00
ATOM    544  CE1 HIS A  70       0.244 -27.652 -39.466   68   0.000 0 1.00
ATOM    545  NE2 HIS A  70      -0.565 -27.836 -40.496   30   0.000 0 1.00
ATOM    546  C   HIS A  70      -4.334 -25.653 -38.818   66   0.000 0 1.00
ATOM    547  O   HIS A  70      -4.827 -25.438 -37.717   31   0.000 0 1.00
ATOM    548  N   SER A  71      -4.599 -26.744 -39.534   30   0.000 0 1.00
ATOM    549  CA  SER A  71      -5.467 -27.836 -39.080   65   0.000 0 1.00
ATOM    550  CB  SER A  71      -6.278 -28.372 -40.248   69   0.005 0 1.00
ATOM    551  OG  SER A  71      -7.309 -27.474 -40.554   71   0.000 0 1.00
ATOM    552  C   SER A  71      -4.671 -28.994 -38.511   66   0.000 0 1.00
ATOM    553  O   SER A  71      -3.636 -29.332 -39.037   31   0.000 0 1.00
ATOM    554  N   PHE A  72      -5.171 -29.614 -37.450   30   0.000 0 1.00
ATOM    555  CA  PHE A  72      -4.465 -30.703 -36.795   65   0.000 0 1.00
ATOM    556  CB  PHE A  72      -3.900 -30.259 -35.436   69   0.000 0 1.00
ATOM    557  CG  PHE A  72      -2.891 -29.180 -35.514   67   0.000 0 1.00
ATOM    558  CD1 PHE A  72      -3.270 -27.852 -35.481   67   0.000 0 1.00
ATOM    559  CD2 PHE A  72      -1.569 -29.466 -35.571   67   0.000 0 1.00
ATOM    560  CE1 PHE A  72      -2.313 -26.818 -35.538   67   0.000 0 1.00
ATOM    561  CE2 PHE A  72      -0.616 -28.444 -35.654   67   0.000 0 1.00
ATOM    562  CZ  PHE A  72      -0.990 -27.142 -35.630   67   0.000 0 1.00
ATOM    563  C   PHE A  72      -5.390 -31.901 -36.566   66   0.000 0 1.00
ATOM    564  O   PHE A  72      -5.753 -32.195 -35.441   31   0.000 0 1.00
ATOM    565  N   PRO A  73      -5.725 -32.634 -37.627   30   0.000 0 1.00
ATOM    566  CA  PRO A  73      -6.550 -33.815 -37.479   65   0.005 0 1.00
ATOM    567  CB  PRO A  73      -6.678 -34.324 -38.916   69   0.000 0 1.00
ATOM    568  CG  PRO A  73      -5.470 -33.850 -39.557   69   0.000 0 1.00
ATOM    569  CD  PRO A  73      -5.273 -32.484 -39.011   69   0.005 0 1.00
ATOM    570  C   PRO A  73      -5.805 -34.831 -36.647   66   0.000 0 1.00
ATOM    571  O   PRO A  73      -4.583 -34.857 -36.663   31   0.000 0 1.00
ATOM    572  N   HIS A  74      -6.527 -35.640 -35.907   30   0.000 0 1.00
ATOM    573  CA  HIS A  74      -5.888 -36.626 -35.079   65   0.000 0 1.00
ATOM    574  CB  HIS A  74      -6.912 -37.286 -34.140   69   0.000 0 1.00
ATOM    575  CG  HIS A  74      -6.288 -38.051 -33.020   68   0.000 0 1.00
ATOM    576  ND1 HIS A  74      -5.883 -39.363 -33.152   30   0.000 0 1.00
ATOM    577  CD2 HIS A  74      -5.941 -37.671 -31.769   67   0.000 0 1.00
ATOM    578  CE1 HIS A  74      -5.352 -39.770 -32.016   68   0.000 0 1.00
ATOM    579  NE2 HIS A  74      -5.351 -38.756 -31.168   30   0.000 0 1.00
ATOM    580  C   HIS A  74      -5.262 -37.670 -35.993   66   0.000 0 1.00
ATOM    581  O   HIS A  74      -5.937 -38.154 -36.903   31   0.000 0 1.00
ATOM    582  N   PRO A  75      -3.993 -38.062 -35.730   30   0.000 0 1.00
ATOM    583  CA  PRO A  75      -3.228 -38.951 -36.631   65   0.005 0 1.00
ATOM    584  CB  PRO A  75      -1.885 -39.118 -35.936   69   0.000 0 1.00
ATOM    585  CG  PRO A  75      -1.878 -38.215 -34.803   69   0.000 0 1.00
ATOM    586  CD  PRO A  75      -3.229 -37.720 -34.526   69   0.005 0 1.00
ATOM    587  C   PRO A  75      -3.805 -40.334 -36.762   66   0.000 0 1.00
ATOM    588  O   PRO A  75      -3.442 -41.025 -37.692   31   0.000 0 1.00
ATOM    589  N   LEU A  76      -4.662 -40.739 -35.816   30   0.000 0 1.00
ATOM    590  CA  LEU A  76      -5.211 -42.081 -35.765   65   0.000 0 1.00
ATOM    591  CB  LEU A  76      -5.302 -42.512 -34.302   69   0.000 0 1.00
ATOM    592  CG  LEU A  76      -4.374 -43.609 -33.754   65   0.000 0 1.00
ATOM    593  CD1 LEU A  76      -3.228 -43.957 -34.681   70   0.000 0 1.00
ATOM    594  CD2 LEU A  76      -3.847 -43.256 -32.389   70   0.000 0 1.00
ATOM    595  C   LEU A  76      -6.584 -42.173 -36.456   66   0.000 0 1.00
ATOM    596  O   LEU A  76      -7.223 -43.250 -36.496   31   0.000 0 1.00
ATOM    597  N   TYR A  77      -7.052 -41.053 -36.997   30   0.000 0 1.00
ATOM    598  CA  TYR A  77      -8.326 -41.057 -37.657   65   0.000 0 1.00
ATOM    599  CB  TYR A  77      -9.013 -39.702 -37.552   69   0.000 0 1.00
ATOM    600  CG  TYR A  77     -10.290 -39.651 -38.359   67   0.000 0 1.00
ATOM    601  CD1 TYR A  77     -11.398 -40.371 -37.958   67   0.000 0 1.00
ATOM    602  CD2 TYR A  77     -10.370 -38.926 -39.557   67   0.000 0 1.00
ATOM    603  CE1 TYR A  77     -12.579 -40.339 -38.691   67   0.000 0 1.00
ATOM    604  CE2 TYR A  77     -11.535 -38.883 -40.301   67   0.000 0 1.00
ATOM    605  CZ  TYR A  77     -12.636 -39.590 -39.857   66   0.005 0 1.00
ATOM    606  OH  TYR A  77     -13.800 -39.578 -40.555   71   0.000 0 1.00
ATOM    607  C   TYR A  77      -8.158 -41.433 -39.113   66   0.000 0 1.00
ATOM    608  O   TYR A  77      -7.248 -40.952 -39.787   31   0.000 0 1.00
ATOM    609  N   ASP A  78      -9.090 -42.244 -39.616   30   0.000 0 1.00
ATOM    610  CA  ASP A  78      -8.978 -42.757 -40.968   65   0.000 0 1.00
ATOM    611  CB  ASP A  78      -9.476 -44.182 -41.020   69   0.000 0 1.00
ATOM    612  CG  ASP A  78      -9.433 -44.746 -42.421   66   0.000 0 1.00
ATOM    613  OD1 ASP A  78     -10.011 -45.831 -42.641   31   0.000 0 1.00
ATOM    614  OD2 ASP A  78      -8.836 -44.095 -43.304   31   0.000 0 1.00
ATOM    615  C   ASP A  78      -9.660 -41.854 -42.019   66   0.000 0 1.00
ATOM    616  O   ASP A  78     -10.850 -41.932 -42.294   31   0.000 0 1.00
ATOM    617  N   MET A  79      -8.863 -41.002 -42.618   30   0.000 0 1.00
ATOM    618  CA  MET A  79      -9.378 -40.034 -43.550   65   0.000 0 1.00
ATOM    619  CB  MET A  79      -8.266 -39.067 -43.902   69   0.000 0 1.00
ATOM    620  CG  MET A  79      -7.950 -38.123 -42.779   69   0.005 0 1.00
ATOM    621  SD  MET A  79      -9.236 -36.896 -42.689   82   0.000 0 1.00
ATOM    622  CE  MET A  79      -8.656 -35.795 -41.396   70   0.005 0 1.00
ATOM    623  C   MET A  79      -9.976 -40.625 -44.814   66   0.000 0 1.00
ATOM    624  O   MET A  79     -10.883 -40.063 -45.413   31   0.000 0 1.00
ATOM    625  N   SER A  80      -9.495 -41.776 -45.229   30   0.000 0 1.00
ATOM    626  CA  SER A  80     -10.096 -42.447 -46.384   65   0.000 0 1.00
ATOM    627  CB  SER A  80      -9.317 -43.715 -46.725   69   0.005 0 1.00
ATOM    628  OG  SER A  80      -9.463 -44.681 -45.707   71   0.000 0 1.00
ATOM    629  C   SER A  80     -11.579 -42.778 -46.145   66   0.000 0 1.00
ATOM    630  O   SER A  80     -12.286 -43.133 -47.071   31   0.000 0 1.00
ATOM    631  N   LEU A  81     -12.056 -42.674 -44.906   30   0.970 0 1.00
ATOM    632  CA  LEU A  81     -13.496 -42.806 -44.627   65   0.970 0 1.00
ATOM    633  CB  LEU A  81     -13.756 -42.682 -43.123   69   0.970 0 1.00
ATOM    634  CG  LEU A  81     -14.183 -43.899 -42.298   65   0.970 0 1.00
ATOM    635  CD1 LEU A  81     -13.984 -45.238 -42.965   70   0.970 0 1.00
ATOM    636  CD2 LEU A  81     -13.496 -43.891 -40.941   70   0.970 0 1.00
ATOM    637  C   LEU A  81     -14.330 -41.779 -45.415   66   0.970 0 1.00
ATOM    638  O   LEU A  81     -15.499 -41.996 -45.667   31   0.970 0 1.00
ATOM    639  N   LEU A  82     -13.701 -40.679 -45.816   30   1.160 0 1.00
ATOM    640  CA  LEU A  82     -14.344 -39.639 -46.629   65   1.160 0 1.00
ATOM    641  CB  LEU A  82     -13.523 -38.340 -46.569   69   1.160 0 1.00
ATOM    642  CG  LEU A  82     -13.201 -37.820 -45.165   65   1.160 0 1.00
ATOM    643  CD1 LEU A  82     -12.730 -36.374 -45.146   70   1.160 0 1.00
ATOM    644  CD2 LEU A  82     -14.415 -37.966 -44.250   70   1.160 0 1.00
ATOM    645  C   LEU A  82     -14.600 -40.025 -48.098   66   1.160 0 1.00
ATOM    646  O   LEU A  82     -15.289 -39.309 -48.809   31   1.160 0 1.00
ATOM    647  N   LYS A  83     -14.042 -41.138 -48.556   30   0.390 0 1.00
ATOM    648  CA  LYS A  83     -14.305 -41.633 -49.918   65   0.390 0 1.00
ATOM    649  CB  LYS A  83     -13.453 -42.885 -50.233   69   0.390 0 1.00
ATOM    650  CG  LYS A  83     -11.929 -42.734 -50.027   69   0.390 0 1.00
ATOM    651  CD  LYS A  83     -11.176 -42.392 -51.303   69   0.390 0 1.00
ATOM    652  CE  LYS A  83      -9.655 -42.453 -51.097   69   0.390 0 1.00
ATOM    653  NZ  LYS A  83      -8.929 -42.142 -52.393   30   0.390 0 1.00
ATOM    654  C   LYS A  83     -15.788 -42.014 -50.052   66   0.390 0 1.00
ATOM    655  O   LYS A  83     -16.497 -41.505 -50.931   31   0.390 0 1.00
ATOM    656  N   ASN A  84     -16.224 -42.931 -49.185   30   2.220 0 1.00
ATOM    657  CA  ASN A  84     -17.613 -43.342 -49.106   65   2.220 0 1.00
ATOM    658  CB  ASN A  84     -17.817 -44.403 -48.033   69   2.220 0 1.00
ATOM    659  CG  ASN A  84     -16.941 -45.599 -48.233   66   2.220 0 1.00
ATOM    660  OD1 ASN A  84     -15.734 -45.555 -47.985   31   2.220 0 1.00
ATOM    661  ND2 ASN A  84     -17.544 -46.692 -48.682   30   2.220 0 1.00
ATOM    662  C   ASN A  84     -18.454 -42.137 -48.720   66   2.220 0 1.00
ATOM    663  O   ASN A  84     -18.023 -41.289 -47.939   31   2.220 0 1.00
ATOM    664  N   ARG A  85     -19.668 -42.086 -49.252   30   7.450 0 1.00
ATOM    665  CA  ARG A  85     -20.560 -40.950 -49.039   65   7.450 0 1.00
ATOM    666  CB  ARG A  85     -21.273 -40.597 -50.357   69   7.450 0 1.00
ATOM    667  CG  ARG A  85     -20.282 -40.173 -51.433   69   7.450 0 1.00
ATOM    668  CD  ARG A  85     -20.458 -40.963 -52.700   69   7.450 0 1.00
ATOM    669  NE  ARG A  85     -19.519 -40.472 -53.706   30   7.450 0 1.00
ATOM    670  CZ  ARG A  85     -19.705 -40.514 -55.025   66   7.450 0 1.00
ATOM    671  NH1 ARG A  85     -20.811 -41.046 -55.539   30   7.450 0 1.00
ATOM    672  NH2 ARG A  85     -18.770 -40.014 -55.836   30   7.450 0 1.00
ATOM    673  C   ARG A  85     -21.528 -41.311 -47.925   66   7.450 0 1.00
ATOM    674  O   ARG A  85     -22.742 -41.336 -48.116   31   7.450 0 1.00
ATOM    675  N   PHE A  86     -20.937 -41.609 -46.775   30  15.960 0 1.00
ATOM    676  CA  PHE A  86     -21.617 -41.976 -45.518   65  15.960 0 1.00
ATOM    677  CB  PHE A  86     -23.030 -41.273 -45.343   69  15.960 0 1.00
ATOM    678  CG  PHE A  86     -24.292 -42.158 -45.304   67  15.960 0 1.00
ATOM    679  CD1 PHE A  86     -24.676 -42.805 -44.108   67  15.960 0 1.00
ATOM    680  CD2 PHE A  86     -25.214 -42.131 -46.369   67  15.960 0 1.00
ATOM    681  CE1 PHE A  86     -25.904 -43.543 -44.017   67  15.960 0 1.00
ATOM    682  CE2 PHE A  86     -26.435 -42.852 -46.312   67  15.960 0 1.00
ATOM    683  CZ  PHE A  86     -26.786 -43.563 -45.131   67  15.960 0 1.00
ATOM    684  C   PHE A  86     -21.370 -43.473 -45.153   66  15.960 0 1.00
ATOM    685  O   PHE A  86     -21.467 -44.340 -45.992   31  15.960 0 1.00
ATOM    686  N   LEU A  87     -20.925 -43.689 -43.909   30  11.030 0 1.00
ATOM    687  CA  LEU A  87     -20.327 -44.935 -43.373   65  11.030 0 1.00
ATOM    688  CB  LEU A  87     -20.272 -44.856 -41.835   69  11.030 0 1.00
ATOM    689  CG  LEU A  87     -18.994 -44.322 -41.158   65  11.030 0 1.00
ATOM    690  CD1 LEU A  87     -18.434 -43.058 -41.835   70  11.030 0 1.00
ATOM    691  CD2 LEU A  87     -19.244 -44.045 -39.675   70  11.030 0 1.00
ATOM    692  C   LEU A  87     -21.026 -46.216 -43.701   66  11.030 0 1.00
ATOM    693  O   LEU A  87     -22.228 -46.214 -43.856   31  11.030 0 1.00
ATOM    694  N   ARG A  88     -20.292 -47.324 -43.730   30   0.000 0 1.00
ATOM    695  CA  ARG A  88     -20.924 -48.635 -43.960   65   0.000 0 1.00
ATOM    696  CB  ARG A  88     -20.642 -49.141 -45.383   69   0.000 0 1.00
ATOM    697  CG  ARG A  88     -19.204 -49.494 -45.661   69   0.000 0 1.00
ATOM    698  CD  ARG A  88     -18.407 -48.273 -46.186   69   0.000 0 1.00
ATOM    699  NE  ARG A  88     -17.000 -48.619 -46.463   30   0.000 0 1.00
ATOM    700  CZ  ARG A  88     -16.597 -49.343 -47.510   66   0.000 0 1.00
ATOM    701  NH1 ARG A  88     -17.480 -49.797 -48.398   30   0.000 0 1.00
ATOM    702  NH2 ARG A  88     -15.310 -49.620 -47.684   30   0.000 0 1.00
ATOM    703  C   ARG A  88     -20.507 -49.672 -42.911   66   0.000 0 1.00
ATOM    704  O   ARG A  88     -19.601 -49.413 -42.134   31   0.000 0 1.00
ATOM    705  N   PRO A  89     -21.188 -50.841 -42.876   30   0.000 0 1.00
ATOM    706  CA  PRO A  89     -20.965 -51.838 -41.821   65   0.005 0 1.00
ATOM    707  CB  PRO A  89     -21.724 -53.048 -42.341   69   0.000 0 1.00
ATOM    708  CG  PRO A  89     -22.887 -52.408 -43.036   69   0.000 0 1.00
ATOM    709  CD  PRO A  89     -22.268 -51.282 -43.782   69   0.005 0 1.00
ATOM    710  C   PRO A  89     -19.513 -52.171 -41.567   66   0.000 0 1.00
ATOM    711  O   PRO A  89     -18.700 -52.176 -42.511   31   0.000 0 1.00
ATOM    712  N   GLY A  90     -19.214 -52.398 -40.277   30   0.000 0 1.00
ATOM    713  CA  GLY A  90     -17.848 -52.590 -39.774    1   0.000 0 1.00
ATOM    714  C   GLY A  90     -16.819 -51.479 -39.986   66   0.000 0 1.00
ATOM    715  O   GLY A  90     -15.637 -51.695 -39.705   31   0.000 0 1.00
ATOM    716  N   ASP A  91     -17.228 -50.307 -40.480   30   0.000 0 1.00
ATOM    717  CA  ASP A  91     -16.326 -49.156 -40.538   65   0.000 0 1.00
ATOM    718  CB  ASP A  91     -16.880 -47.995 -41.355   69   0.000 0 1.00
ATOM    719  CG  ASP A  91     -16.788 -48.239 -42.839   66   0.000 0 1.00
ATOM    720  OD1 ASP A  91     -16.531 -49.390 -43.218   31   0.000 0 1.00
ATOM    721  OD2 ASP A  91     -16.991 -47.295 -43.632   31   0.000 0 1.00
ATOM    722  C   ASP A  91     -16.093 -48.677 -39.133   66   0.000 0 1.00
ATOM    723  O   ASP A  91     -17.033 -48.659 -38.343   31   0.000 0 1.00
ATOM    724  N   ASP A  92     -14.841 -48.308 -38.846   30   0.000 0 1.00
ATOM    725  CA  ASP A  92     -14.403 -47.821 -37.542   65   0.000 0 1.00
ATOM    726  CB  ASP A  92     -13.254 -48.697 -37.050   69   0.000 0 1.00
ATOM    727  CG  ASP A  92     -12.801 -48.336 -35.656   66   0.000 0 1.00
ATOM    728  OD1 ASP A  92     -12.010 -49.127 -35.042   31   0.000 0 1.00
ATOM    729  OD2 ASP A  92     -13.238 -47.248 -35.178   31   0.000 0 1.00
ATOM    730  C   ASP A  92     -13.981 -46.329 -37.613   66   0.000 0 1.00
ATOM    731  O   ASP A  92     -12.910 -45.966 -38.081   31   0.000 0 1.00
ATOM    732  N   SER A  93     -14.833 -45.438 -37.140   30   0.000 0 1.00
ATOM    733  CA  SER A  93     -14.529 -44.009 -37.272   65   0.000 0 1.00
ATOM    734  CB  SER A  93     -15.775 -43.252 -37.641   69   0.005 0 1.00
ATOM    735  OG  SER A  93     -16.678 -43.408 -36.595   71   0.000 0 1.00
ATOM    736  C   SER A  93     -13.938 -43.426 -35.995   66   0.000 0 1.00
ATOM    737  O   SER A  93     -13.918 -42.206 -35.833   31   0.000 0 1.00
ATOM    738  N   SER A  94     -13.417 -44.307 -35.144   30   0.000 0 1.00
ATOM    739  CA  SER A  94     -12.664 -43.925 -33.978   65   0.000 0 1.00
ATOM    740  CB  SER A  94     -11.843 -45.104 -33.484   69   0.005 0 1.00
ATOM    741  OG  SER A  94     -12.634 -46.029 -32.762   71   0.000 0 1.00
ATOM    742  C   SER A  94     -11.743 -42.777 -34.273   66   0.000 0 1.00
ATOM    743  O   SER A  94     -11.223 -42.707 -35.358   31   0.000 0 1.00
ATOM    744  N   HIS A  95     -11.569 -41.887 -33.292   30   0.000 0 1.00
ATOM    745  CA  HIS A  95     -10.594 -40.759 -33.323   65   0.000 0 1.00
ATOM    746  CB  HIS A  95      -9.191 -41.265 -33.704   69   0.000 0 1.00
ATOM    747  CG  HIS A  95      -8.736 -42.424 -32.874   68   0.000 0 1.00
ATOM    748  ND1 HIS A  95      -8.515 -42.321 -31.519   30   0.000 0 1.00
ATOM    749  CD2 HIS A  95      -8.502 -43.716 -33.194   67   0.000 0 1.00
ATOM    750  CE1 HIS A  95      -8.158 -43.498 -31.035   68   0.000 0 1.00
ATOM    751  NE2 HIS A  95      -8.151 -44.363 -32.029   30   0.000 0 1.00
ATOM    752  C   HIS A  95     -11.001 -39.522 -34.166   66   0.000 0 1.00
ATOM    753  O   HIS A  95     -10.175 -38.653 -34.489   31   0.000 0 1.00
ATOM    754  N   ASP A  96     -12.293 -39.445 -34.480   30   0.000 0 1.00
ATOM    755  CA  ASP A  96     -12.845 -38.379 -35.323   65   0.000 0 1.00
ATOM    756  CB  ASP A  96     -14.288 -38.705 -35.685   69   0.000 0 1.00
ATOM    757  CG  ASP A  96     -14.888 -37.751 -36.709   66   0.000 0 1.00
ATOM    758  OD1 ASP A  96     -14.162 -36.897 -37.289   31   0.000 0 1.00
ATOM    759  OD2 ASP A  96     -16.126 -37.896 -36.935   31   0.000 0 1.00
ATOM    760  C   ASP A  96     -12.766 -37.080 -34.565   66   0.000 0 1.00
ATOM    761  O   ASP A  96     -13.687 -36.721 -33.847   31   0.000 0 1.00
ATOM    762  N   LEU A  97     -11.629 -36.410 -34.717   30   0.000 0 1.00
ATOM    763  CA  LEU A  97     -11.288 -35.246 -33.907   65   0.000 0 1.00
ATOM    764  CB  LEU A  97     -10.819 -35.712 -32.528   69   0.000 0 1.00
ATOM    765  CG  LEU A  97     -10.542 -34.740 -31.394   65   0.000 0 1.00
ATOM    766  CD1 LEU A  97     -11.804 -34.040 -31.077   70   0.000 0 1.00
ATOM    767  CD2 LEU A  97     -10.080 -35.492 -30.172   70   0.000 0 1.00
ATOM    768  C   LEU A  97     -10.169 -34.455 -34.507   66   0.000 0 1.00
ATOM    769  O   LEU A  97      -9.235 -35.028 -35.031   31   0.000 0 1.00
ATOM    770  N   MET A  98     -10.233 -33.140 -34.357   30   0.000 0 1.00
ATOM    771  CA  MET A  98      -9.270 -32.230 -34.980   65   0.000 0 1.00
ATOM    772  CB  MET A  98      -9.656 -31.939 -36.426   69   0.000 0 1.00
ATOM    773  CG  MET A  98      -8.876 -30.796 -37.057   69   0.005 0 1.00
ATOM    774  SD  MET A  98      -9.115 -30.680 -38.843   82   0.000 0 1.00
ATOM    775  CE  MET A  98     -10.893 -30.495 -38.878   70   0.005 0 1.00
ATOM    776  C   MET A  98      -9.160 -30.920 -34.251   66   0.000 0 1.00
ATOM    777  O   MET A  98     -10.105 -30.428 -33.685   31   0.000 0 1.00
ATOM    778  N   LEU A  99      -7.984 -30.344 -34.284   30   0.000 0 1.00
ATOM    779  CA  LEU A  99      -7.757 -29.076 -33.644   65   0.000 0 1.00
ATOM    780  CB  LEU A  99      -6.512 -29.122 -32.762   69   0.000 0 1.00
ATOM    781  CG  LEU A  99      -6.756 -29.496 -31.308   65   0.000 0 1.00
ATOM    782  CD1 LEU A  99      -5.416 -29.864 -30.605   70   0.000 0 1.00
ATOM    783  CD2 LEU A  99      -7.506 -28.401 -30.534   70   0.000 0 1.00
ATOM    784  C   LEU A  99      -7.572 -28.054 -34.719   66   0.000 0 1.00
ATOM    785  O   LEU A  99      -6.922 -28.307 -35.725   31   0.000 0 1.00
ATOM    786  N   LEU A 100      -8.118 -26.884 -34.486   30   0.000 0 1.00
ATOM    787  CA  LEU A 100      -8.060 -25.820 -35.446   65   0.000 0 1.00
ATOM    788  CB  LEU A 100      -9.499 -25.529 -35.897   69   0.000 0 1.00
ATOM    789  CG  LEU A 100      -9.982 -25.997 -37.267   65   0.000 0 1.00
ATOM    790  CD1 LEU A 100      -9.230 -27.190 -37.832   70   0.000 0 1.00
ATOM    791  CD2 LEU A 100     -11.457 -26.243 -37.219   70   0.000 0 1.00
ATOM    792  C   LEU A 100      -7.392 -24.602 -34.783   66   0.000 0 1.00
ATOM    793  O   LEU A 100      -7.860 -24.119 -33.773   31   0.000 0 1.00
ATOM    794  N   ARG A 101      -6.293 -24.111 -35.335   30   0.000 0 1.00
ATOM    795  CA  ARG A 101      -5.618 -22.965 -34.737   65   0.000 0 1.00
ATOM    796  CB  ARG A 101      -4.113 -23.174 -34.788   69   0.000 0 1.00
ATOM    797  CG  ARG A 101      -3.252 -22.124 -34.052   69   0.000 0 1.00
ATOM    798  CD  ARG A 101      -1.837 -22.142 -34.665   69   0.000 0 1.00
ATOM    799  NE  ARG A 101      -0.949 -21.094 -34.161   30   0.000 0 1.00
ATOM    800  CZ  ARG A 101      -0.859 -19.853 -34.662   66   0.000 0 1.00
ATOM    801  NH1 ARG A 101      -0.028 -18.963 -34.105   30   0.000 0 1.00
ATOM    802  NH2 ARG A 101      -1.606 -19.479 -35.720   30   0.000 0 1.00
ATOM    803  C   ARG A 101      -6.033 -21.728 -35.491   66   0.000 0 1.00
ATOM    804  O   ARG A 101      -6.124 -21.770 -36.698   31   0.000 0 1.00
ATOM    805  N   LEU A 102      -6.322 -20.650 -34.775   30   0.000 0 1.00
ATOM    806  CA  LEU A 102      -6.855 -19.426 -35.369   65   0.000 0 1.00
ATOM    807  CB  LEU A 102      -7.877 -18.750 -34.438   69   0.000 0 1.00
ATOM    808  CG  LEU A 102      -9.080 -19.553 -33.924   65   0.000 0 1.00
ATOM    809  CD1 LEU A 102      -9.983 -18.775 -33.016   70   0.000 0 1.00
ATOM    810  CD2 LEU A 102      -9.887 -19.977 -35.053   70   0.000 0 1.00
ATOM    811  C   LEU A 102      -5.733 -18.436 -35.650   66   0.000 0 1.00
ATOM    812  O   LEU A 102      -4.720 -18.407 -34.961   31   0.000 0 1.00
ATOM    813  N   SER A 103      -5.932 -17.625 -36.684   30   0.000 0 1.00
ATOM    814  CA  SER A 103      -5.068 -16.474 -36.990   65   0.000 0 1.00
ATOM    815  CB  SER A 103      -5.853 -15.411 -37.736   69   0.005 0 1.00
ATOM    816  OG  SER A 103      -6.063 -15.843 -39.059   71   0.000 0 1.00
ATOM    817  C   SER A 103      -4.504 -15.812 -35.772   66   0.000 0 1.00
ATOM    818  O   SER A 103      -3.293 -15.841 -35.583   31   0.000 0 1.00
ATOM    819  N   GLU A 104      -5.390 -15.187 -34.984   30   0.000 0 1.00
ATOM    820  CA  GLU A 104      -5.046 -14.527 -33.711   65   0.000 0 1.00
ATOM    821  CB  GLU A 104      -5.067 -13.007 -33.856   69   0.000 0 1.00
ATOM    822  CG  GLU A 104      -3.916 -12.475 -34.780   69   0.000 0 1.00
ATOM    823  CD  GLU A 104      -2.465 -12.796 -34.261   66   0.000 0 1.00
ATOM    824  OE1 GLU A 104      -1.462 -12.647 -35.021   31   0.000 0 1.00
ATOM    825  OE2 GLU A 104      -2.308 -13.190 -33.084   31   0.000 0 1.00
ATOM    826  C   GLU A 104      -6.017 -14.978 -32.657   66   0.000 0 1.00
ATOM    827  O   GLU A 104      -7.083 -15.441 -32.991   31   0.000 0 1.00
ATOM    828  N   PRO A 105      -5.644 -14.882 -31.374   30   0.000 0 1.00
ATOM    829  CA  PRO A 105      -6.551 -15.414 -30.358   65   0.005 0 1.00
ATOM    830  CB  PRO A 105      -5.693 -15.429 -29.084   69   0.000 0 1.00
ATOM    831  CG  PRO A 105      -4.677 -14.437 -29.306   69   0.000 0 1.00
ATOM    832  CD  PRO A 105      -4.435 -14.317 -30.771   69   0.005 0 1.00
ATOM    833  C   PRO A 105      -7.796 -14.545 -30.221   66   0.000 0 1.00
ATOM    834  O   PRO A 105      -7.715 -13.348 -30.349   31   0.000 0 1.00
ATOM    835  N   ALA A 106      -8.946 -15.162 -30.029   30   0.000 0 1.00
ATOM    836  CA  ALA A 106     -10.190 -14.429 -29.890   65   0.000 0 1.00
ATOM    837  CB  ALA A 106     -11.355 -15.391 -29.959   70   0.000 0 1.00
ATOM    838  C   ALA A 106     -10.230 -13.618 -28.576   66   0.000 0 1.00
ATOM    839  O   ALA A 106      -9.531 -13.939 -27.601   31   0.000 0 1.00
ATOM    840  N   GLU A 107     -11.032 -12.557 -28.580   30   0.000 0 1.00
ATOM    841  CA  GLU A 107     -11.256 -11.752 -27.393   65   0.000 0 1.00
ATOM    842  CB  GLU A 107     -11.575 -10.294 -27.765   69   0.000 0 1.00
ATOM    843  CG  GLU A 107     -11.956  -9.402 -26.537   69   0.000 0 1.00
ATOM    844  CD  GLU A 107     -12.452  -7.975 -26.900   66   0.000 0 1.00
ATOM    845  OE1 GLU A 107     -12.268  -7.541 -28.068   31   0.000 0 1.00
ATOM    846  OE2 GLU A 107     -13.018  -7.284 -26.007   31   0.000 0 1.00
ATOM    847  C   GLU A 107     -12.395 -12.371 -26.555   66   0.000 0 1.00
ATOM    848  O   GLU A 107     -13.500 -12.581 -27.048   31   0.000 0 1.00
ATOM    849  N   LEU A 108     -12.108 -12.643 -25.287   30   0.000 0 1.00
ATOM    850  CA  LEU A 108     -13.029 -13.344 -24.420   65   0.000 0 1.00
ATOM    851  CB  LEU A 108     -12.312 -14.004 -23.231   69   0.000 0 1.00
ATOM    852  CG  LEU A 108     -11.690 -15.371 -23.559   65   0.000 0 1.00
ATOM    853  CD1 LEU A 108     -10.619 -15.200 -24.564   70   0.000 0 1.00
ATOM    854  CD2 LEU A 108     -11.097 -16.045 -22.381   70   0.000 0 1.00
ATOM    855  C   LEU A 108     -14.016 -12.333 -23.944   66   0.000 0 1.00
ATOM    856  O   LEU A 108     -13.673 -11.452 -23.205   31   0.000 0 1.00
ATOM    857  N   THR A 109     -15.252 -12.452 -24.385   30   0.000 0 1.00
ATOM    858  CA  THR A 109     -16.266 -11.502 -24.006   65   0.000 0 1.00
ATOM    859  CB  THR A 109     -16.877 -10.834 -25.240   65   0.005 0 1.00
ATOM    860  OG1 THR A 109     -17.490 -11.801 -26.097   71   0.000 0 1.00
ATOM    861  CG2 THR A 109     -15.789 -10.113 -25.991   70   0.000 0 1.00
ATOM    862  C   THR A 109     -17.277 -12.220 -23.148   66   0.000 0 1.00
ATOM    863  O   THR A 109     -16.910 -13.072 -22.338   31   0.000 0 1.00
ATOM    864  N   ASP A 110     -18.542 -11.863 -23.289   30   5.420 0 1.00
ATOM    865  CA  ASP A 110     -19.614 -12.599 -22.625   65   5.420 0 1.00
ATOM    866  CB  ASP A 110     -20.426 -11.609 -21.799   69   5.420 0 1.00
ATOM    867  CG  ASP A 110     -19.528 -10.899 -20.750   66   5.420 0 1.00
ATOM    868  OD1 ASP A 110     -18.894 -11.629 -19.911   31   5.420 0 1.00
ATOM    869  OD2 ASP A 110     -19.398  -9.636 -20.799   31   5.420 0 1.00
ATOM    870  C   ASP A 110     -20.452 -13.417 -23.618   66   5.420 0 1.00
ATOM    871  O   ASP A 110     -21.320 -14.214 -23.212   31   5.420 0 1.00
ATOM    872  N   ALA A 111     -20.162 -13.227 -24.910   30   0.480 0 1.00
ATOM    873  CA  ALA A 111     -20.659 -14.087 -25.968   65   0.480 0 1.00
ATOM    874  CB  ALA A 111     -21.121 -13.243 -27.102   70   0.480 0 1.00
ATOM    875  C   ALA A 111     -19.579 -15.064 -26.455   66   0.480 0 1.00
ATOM    876  O   ALA A 111     -19.836 -15.898 -27.297   31   0.480 0 1.00
ATOM    877  N   VAL A 112     -18.369 -14.938 -25.930   30   0.290 0 1.00
ATOM    878  CA  VAL A 112     -17.214 -15.751 -26.376   65   0.290 0 1.00
ATOM    879  CB  VAL A 112     -16.331 -15.013 -27.401   65   0.290 0 1.00
ATOM    880  CG1 VAL A 112     -15.100 -15.779 -27.700   70   0.290 0 1.00
ATOM    881  CG2 VAL A 112     -17.089 -14.837 -28.661   70   0.290 0 1.00
ATOM    882  C   VAL A 112     -16.380 -16.179 -25.178   66   0.290 0 1.00
ATOM    883  O   VAL A 112     -15.744 -15.359 -24.510   31   0.290 0 1.00
ATOM    884  N   LYS A 113     -16.412 -17.478 -24.917   30  14.310 0 1.00
ATOM    885  CA  LYS A 113     -15.715 -18.052 -23.791   65  14.310 0 1.00
ATOM    886  CB  LYS A 113     -16.623 -18.143 -22.570   69  14.310 0 1.00
ATOM    887  CG  LYS A 113     -17.152 -16.803 -22.005   69  14.310 0 1.00
ATOM    888  CD  LYS A 113     -17.939 -17.063 -20.723   69  14.310 0 1.00
ATOM    889  CE  LYS A 113     -17.846 -15.956 -19.695   69  14.310 0 1.00
ATOM    890  NZ  LYS A 113     -18.628 -14.743 -20.082   30  14.310 0 1.00
ATOM    891  C   LYS A 113     -15.237 -19.433 -24.111   66  14.310 0 1.00
ATOM    892  O   LYS A 113     -15.747 -20.100 -25.001   31  14.310 0 1.00
ATOM    893  N   VAL A 114     -14.262 -19.853 -23.343   30  13.350 0 1.00
ATOM    894  CA  VAL A 114     -13.690 -21.174 -23.460   65  13.350 0 1.00
ATOM    895  CB  VAL A 114     -12.249 -21.137 -22.953   65  13.350 0 1.00
ATOM    896  CG1 VAL A 114     -11.673 -22.527 -22.824   70  13.350 0 1.00
ATOM    897  CG2 VAL A 114     -11.394 -20.302 -23.922   70  13.350 0 1.00
ATOM    898  C   VAL A 114     -14.504 -22.240 -22.701   66  13.350 0 1.00
ATOM    899  O   VAL A 114     -15.076 -21.960 -21.667   31  13.350 0 1.00
ATOM    900  N   MET A 115     -14.557 -23.460 -23.229   30  17.310 0 1.00
ATOM    901  CA  MET A 115     -15.184 -24.583 -22.531   65  17.310 0 1.00
ATOM    902  CB  MET A 115     -16.051 -25.395 -23.489   69  17.310 0 1.00
ATOM    903  CG  MET A 115     -16.489 -26.762 -22.989   69  17.315 0 1.00
ATOM    904  SD  MET A 115     -17.694 -26.815 -21.630   82  17.310 0 1.00
ATOM    905  CE  MET A 115     -18.917 -25.709 -22.207   70  17.315 0 1.00
ATOM    906  C   MET A 115     -14.116 -25.460 -21.908   66  17.310 0 1.00
ATOM    907  O   MET A 115     -13.138 -25.756 -22.524   31  17.310 0 1.00
ATOM    908  N   ASP A 116     -14.328 -25.872 -20.680   30  50.100 0 1.00
ATOM    909  CA  ASP A 116     -13.392 -26.725 -19.985   65  50.100 0 1.00
ATOM    910  CB  ASP A 116     -13.670 -26.717 -18.481   69  50.100 0 1.00
ATOM    911  CG  ASP A 116     -13.539 -25.352 -17.873   66  50.100 0 1.00
ATOM    912  OD1 ASP A 116     -14.459 -24.527 -18.083   31  50.100 0 1.00
ATOM    913  OD2 ASP A 116     -12.516 -25.111 -17.203   31  50.100 0 1.00
ATOM    914  C   ASP A 116     -13.469 -28.172 -20.421   66  50.100 0 1.00
ATOM    915  O   ASP A 116     -14.546 -28.701 -20.626   31  50.100 0 1.00
ATOM    916  N   LEU A 117     -12.305 -28.805 -20.483   30   2.130 0 1.00
ATOM    917  CA  LEU A 117     -12.189 -30.203 -20.802   65   2.130 0 1.00
ATOM    918  CB  LEU A 117     -10.769 -30.491 -21.323   69   2.130 0 1.00
ATOM    919  CG  LEU A 117     -10.307 -29.965 -22.700   65   2.130 0 1.00
ATOM    920  CD1 LEU A 117     -11.405 -30.107 -23.721   70   2.130 0 1.00
ATOM    921  CD2 LEU A 117      -9.894 -28.511 -22.658   70   2.130 0 1.00
ATOM    922  C   LEU A 117     -12.523 -31.101 -19.587   66   2.130 0 1.00
ATOM    923  O   LEU A 117     -12.449 -30.649 -18.435   31   2.130 0 1.00
ATOM    924  N   PRO A 118     -12.868 -32.390 -19.841   30   0.580 0 1.00
ATOM    925  CA  PRO A 118     -13.279 -33.238 -18.767   65   0.585 0 1.00
ATOM    926  CB  PRO A 118     -14.021 -34.373 -19.482   69   0.580 0 1.00
ATOM    927  CG  PRO A 118     -13.393 -34.491 -20.729   69   0.580 0 1.00
ATOM    928  CD  PRO A 118     -12.844 -33.148 -21.100   69   0.585 0 1.00
ATOM    929  C   PRO A 118     -12.097 -33.786 -17.992   66   0.580 0 1.00
ATOM    930  O   PRO A 118     -10.950 -33.719 -18.416   31   0.580 0 1.00
ATOM    931  N   THR A 119     -12.419 -34.337 -16.844   30   1.260 0 1.00
ATOM    932  CA  THR A 119     -11.464 -34.921 -15.940   65   1.260 0 1.00
ATOM    933  CB  THR A 119     -11.669 -34.269 -14.582   65   1.265 0 1.00
ATOM    934  OG1 THR A 119     -10.765 -33.165 -14.491   71   1.260 0 1.00
ATOM    935  CG2 THR A 119     -11.455 -35.246 -13.387   70   1.260 0 1.00
ATOM    936  C   THR A 119     -11.646 -36.417 -15.815   66   1.260 0 1.00
ATOM    937  O   THR A 119     -10.674 -37.156 -15.621   31   1.260 0 1.00
ATOM    938  N   GLN A 120     -12.897 -36.858 -15.942   30   0.580 0 1.00
ATOM    939  CA  GLN A 120     -13.259 -38.138 -15.460   65   0.580 0 1.00
ATOM    940  CB  GLN A 120     -13.918 -37.962 -14.138   69   0.580 0 1.00
ATOM    941  CG  GLN A 120     -13.782 -39.174 -13.264   69   0.580 0 1.00
ATOM    942  CD  GLN A 120     -15.021 -39.351 -12.387   66   0.580 0 1.00
ATOM    943  OE1 GLN A 120     -15.391 -40.490 -12.032   31   0.580 0 1.00
ATOM    944  NE2 GLN A 120     -15.686 -38.216 -12.036   30   0.580 0 1.00
ATOM    945  C   GLN A 120     -14.146 -38.985 -16.345   66   0.580 0 1.00
ATOM    946  O   GLN A 120     -14.047 -40.224 -16.278   31   0.580 0 1.00
ATOM    947  N   GLU A 121     -15.001 -38.399 -17.170   30   0.000 0 1.00
ATOM    948  CA  GLU A 121     -15.933 -39.233 -18.005   65   0.000 0 1.00
ATOM    949  CB  GLU A 121     -15.322 -40.566 -18.479   69   0.000 0 1.00
ATOM    950  CG  GLU A 121     -15.845 -41.820 -17.774   69   0.000 0 1.00
ATOM    951  CD  GLU A 121     -15.553 -43.079 -18.575   66   0.000 0 1.00
ATOM    952  OE1 GLU A 121     -14.338 -43.402 -18.790   31   0.000 0 1.00
ATOM    953  OE2 GLU A 121     -16.548 -43.723 -18.999   31   0.000 0 1.00
ATOM    954  C   GLU A 121     -17.300 -39.533 -17.351   66   0.000 0 1.00
ATOM    955  O   GLU A 121     -17.381 -40.039 -16.224   31   0.000 0 1.00
ATOM    956  N   PRO A 122     -18.379 -39.315 -18.106   30   0.000 0 1.00
ATOM    957  CA  PRO A 122     -19.658 -39.122 -17.456   65   0.005 0 1.00
ATOM    958  CB  PRO A 122     -20.469 -38.366 -18.511   69   0.000 0 1.00
ATOM    959  CG  PRO A 122     -19.844 -38.742 -19.834   69   0.000 0 1.00
ATOM    960  CD  PRO A 122     -18.493 -39.334 -19.575   69   0.005 0 1.00
ATOM    961  C   PRO A 122     -20.320 -40.424 -17.153   66   0.000 0 1.00
ATOM    962  O   PRO A 122     -20.104 -41.396 -17.866   31   0.000 0 1.00
ATOM    963  N   ALA A 123     -21.159 -40.447 -16.128   30   0.000 0 1.00
ATOM    964  CA  ALA A 123     -21.868 -41.687 -15.819   65   0.000 0 1.00
ATOM    965  CB  ALA A 123     -22.354 -41.698 -14.392   70   0.000 0 1.00
ATOM    966  C   ALA A 123     -23.001 -42.002 -16.782   66   0.000 0 1.00
ATOM    967  O   ALA A 123     -23.540 -41.119 -17.450   31   0.000 0 1.00
ATOM    968  N   LEU A 124     -23.322 -43.284 -16.879   30   0.000 0 1.00
ATOM    969  CA  LEU A 124     -24.427 -43.704 -17.725   65   0.000 0 1.00
ATOM    970  CB  LEU A 124     -24.650 -45.214 -17.710   69   0.000 0 1.00
ATOM    971  CG  LEU A 124     -23.608 -46.010 -18.505   65   0.000 0 1.00
ATOM    972  CD1 LEU A 124     -23.960 -47.485 -18.458   70   0.000 0 1.00
ATOM    973  CD2 LEU A 124     -23.523 -45.571 -19.946   70   0.000 0 1.00
ATOM    974  C   LEU A 124     -25.639 -43.009 -17.184   66   0.000 0 1.00
ATOM    975  O   LEU A 124     -25.794 -42.883 -15.964   31   0.000 0 1.00
ATOM    976  N   GLY A 125     -26.453 -42.489 -18.102   30   0.000 0 1.00
ATOM    977  CA  GLY A 125     -27.694 -41.811 -17.713    1   0.000 0 1.00
ATOM    978  C   GLY A 125     -27.576 -40.333 -17.423   66   0.000 0 1.00
ATOM    979  O   GLY A 125     -28.592 -39.684 -17.243   31   0.000 0 1.00
ATOM    980  N   THR A 126     -26.358 -39.794 -17.410   30   2.130 0 1.00
ATOM    981  CA  THR A 126     -26.143 -38.372 -17.254   65   2.130 0 1.00
ATOM    982  CB  THR A 126     -24.625 -38.049 -17.282   65   2.135 0 1.00
ATOM    983  OG1 THR A 126     -23.975 -38.628 -16.137   71   2.130 0 1.00
ATOM    984  CG2 THR A 126     -24.363 -36.543 -17.259   70   2.130 0 1.00
ATOM    985  C   THR A 126     -26.865 -37.593 -18.372   66   2.130 0 1.00
ATOM    986  O   THR A 126     -26.999 -38.066 -19.489   31   2.130 0 1.00
ATOM    987  N   THR A 127     -27.338 -36.395 -18.066   30  12.280 0 1.00
ATOM    988  CA  THR A 127     -27.967 -35.553 -19.066   65  12.280 0 1.00
ATOM    989  CB  THR A 127     -29.155 -34.775 -18.464   65  12.285 0 1.00
ATOM    990  OG1 THR A 127     -30.200 -35.709 -18.125   71  12.280 0 1.00
ATOM    991  CG2 THR A 127     -29.708 -33.733 -19.444   70  12.280 0 1.00
ATOM    992  C   THR A 127     -26.939 -34.602 -19.646   66  12.280 0 1.00
ATOM    993  O   THR A 127     -26.211 -33.961 -18.905   31  12.280 0 1.00
ATOM    994  N   CYS A 128     -26.886 -34.501 -20.974   30   8.510 0 1.00
ATOM    995  CA  CYS A 128     -25.911 -33.624 -21.653   65   8.510 0 1.00
ATOM    996  CB  CYS A 128     -24.839 -34.458 -22.369   69   8.510 0 1.00
ATOM    997  SG  CYS A 128     -24.085 -35.653 -21.203   82   8.510 0 1.00
ATOM    998  C   CYS A 128     -26.646 -32.752 -22.632   66   8.510 0 1.00
ATOM    999  O   CYS A 128     -27.762 -33.061 -23.005   31   8.510 0 1.00
ATOM   1000  N   TYR A 129     -26.033 -31.645 -23.023   30 100.000 0 1.00
ATOM   1001  CA  TYR A 129     -26.638 -30.751 -23.997   65 100.000 0 1.00
ATOM   1002  CB  TYR A 129     -26.917 -29.376 -23.380   69 100.000 0 1.00
ATOM   1003  CG  TYR A 129     -27.841 -29.507 -22.230   67 100.000 0 1.00
ATOM   1004  CD1 TYR A 129     -29.201 -29.245 -22.365   67 100.000 0 1.00
ATOM   1005  CD2 TYR A 129     -27.378 -30.014 -21.005   67 100.000 0 1.00
ATOM   1006  CE1 TYR A 129     -30.058 -29.431 -21.292   67 100.000 0 1.00
ATOM   1007  CE2 TYR A 129     -28.226 -30.200 -19.941   67 100.000 0 1.00
ATOM   1008  CZ  TYR A 129     -29.550 -29.900 -20.081   66 100.005 0 1.00
ATOM   1009  OH  TYR A 129     -30.365 -30.096 -19.005   71 100.000 0 1.00
ATOM   1010  C   TYR A 129     -25.739 -30.619 -25.197   66 100.000 0 1.00
ATOM   1011  O   TYR A 129     -24.535 -30.558 -25.072   31 100.000 0 1.00
ATOM   1012  N   ALA A 130     -26.345 -30.548 -26.365   30   5.030 0 1.00
ATOM   1013  CA  ALA A 130     -25.618 -30.361 -27.589   65   5.030 0 1.00
ATOM   1014  CB  ALA A 130     -25.560 -31.642 -28.327   70   5.030 0 1.00
ATOM   1015  C   ALA A 130     -26.272 -29.281 -28.435   66   5.030 0 1.00
ATOM   1016  O   ALA A 130     -27.487 -29.152 -28.497   31   5.030 0 1.00
ATOM   1017  N   SER A 131     -25.432 -28.503 -29.087   30   3.380 0 1.00
ATOM   1018  CA  SER A 131     -25.881 -27.330 -29.814   65   3.380 0 1.00
ATOM   1019  CB  SER A 131     -25.450 -26.036 -29.083   69   3.385 0 1.00
ATOM   1020  OG  SER A 131     -24.091 -26.090 -28.660   71   3.380 0 1.00
ATOM   1021  C   SER A 131     -25.338 -27.367 -31.228   66   3.380 0 1.00
ATOM   1022  O   SER A 131     -24.489 -28.172 -31.549   31   3.380 0 1.00
ATOM   1023  N   GLY A 132     -25.854 -26.494 -32.069   30   3.770 0 1.00
ATOM   1024  CA  GLY A 132     -25.405 -26.397 -33.445    1   3.770 0 1.00
ATOM   1025  C   GLY A 132     -26.424 -25.893 -34.453   66   3.770 0 1.00
ATOM   1026  O   GLY A 132     -27.613 -25.837 -34.179   31   3.770 0 1.00
ATOM   1027  N   TRP A 133     -25.921 -25.531 -35.632   30  25.050 0 1.00
ATOM   1028  CA  TRP A 133     -26.753 -25.060 -36.755   65  25.050 0 1.00
ATOM   1029  CB  TRP A 133     -26.097 -23.863 -37.446   69  25.050 0 1.00
ATOM   1030  CG  TRP A 133     -26.006 -22.602 -36.632   68  25.055 0 1.00
ATOM   1031  CD1 TRP A 133     -26.964 -21.600 -36.496   67  25.050 0 1.00
ATOM   1032  CD2 TRP A 133     -24.876 -22.174 -35.887   68  25.055 0 1.00
ATOM   1033  NE1 TRP A 133     -26.484 -20.588 -35.683   30  25.050 0 1.00
ATOM   1034  CE2 TRP A 133     -25.207 -20.919 -35.294   68  25.050 0 1.00
ATOM   1035  CE3 TRP A 133     -23.611 -22.724 -35.653   67  25.050 0 1.00
ATOM   1036  CZ2 TRP A 133     -24.315 -20.224 -34.495   67  25.050 0 1.00
ATOM   1037  CZ3 TRP A 133     -22.735 -22.035 -34.855   67  25.050 0 1.00
ATOM   1038  CH2 TRP A 133     -23.089 -20.798 -34.278   67  25.050 0 1.00
ATOM   1039  C   TRP A 133     -27.030 -26.170 -37.779   66  25.050 0 1.00
ATOM   1040  O   TRP A 133     -27.308 -25.918 -38.929   31  25.050 0 1.00
ATOM   1041  N   GLY A 134     -26.978 -27.408 -37.343   30   7.830 0 1.00
ATOM   1042  CA  GLY A 134     -27.298 -28.508 -38.227    1   7.830 0 1.00
ATOM   1043  C   GLY A 134     -28.764 -28.536 -38.542   66   7.830 0 1.00
ATOM   1044  O   GLY A 134     -29.502 -27.653 -38.095   31   7.830 0 1.00
ATOM   1045  N   SER A 135     -29.193 -29.568 -39.268   30   0.480 0 1.00
ATOM   1046  CA  SER A 135     -30.559 -29.591 -39.775   65   0.480 0 1.00
ATOM   1047  CB  SER A 135     -30.797 -30.685 -40.812   69   0.485 0 1.00
ATOM   1048  OG  SER A 135     -32.196 -30.832 -41.082   71   0.480 0 1.00
ATOM   1049  C   SER A 135     -31.560 -29.736 -38.660   66   0.480 0 1.00
ATOM   1050  O   SER A 135     -31.292 -30.393 -37.659   31   0.480 0 1.00
ATOM   1051  N   ILE A 136     -32.721 -29.122 -38.864   30  71.860 0 1.00
ATOM   1052  CA  ILE A 136     -33.892 -29.292 -37.988   65  71.860 0 1.00
ATOM   1053  CB  ILE A 136     -34.735 -28.032 -37.942   65  71.860 0 1.00
ATOM   1054  CG1 ILE A 136     -33.867 -26.838 -37.649   69  71.860 0 1.00
ATOM   1055  CG2 ILE A 136     -35.812 -28.149 -36.863   70  71.860 0 1.00
ATOM   1056  CD1 ILE A 136     -32.986 -27.047 -36.405   70  71.860 0 1.00
ATOM   1057  C   ILE A 136     -34.852 -30.351 -38.482   66  71.860 0 1.00
ATOM   1058  O   ILE A 136     -35.779 -30.698 -37.776   31  71.860 0 1.00
ATOM   1059  N   GLU A 137     -34.678 -30.811 -39.712   30  29.880 0 1.00
ATOM   1060  CA  GLU A 137     -35.586 -31.778 -40.290   65  29.880 0 1.00
ATOM   1061  CB  GLU A 137     -35.915 -31.391 -41.732   69  29.880 0 1.00
ATOM   1062  CG  GLU A 137     -36.670 -30.056 -41.939   69  29.880 0 1.00
ATOM   1063  CD  GLU A 137     -38.138 -30.233 -42.265   66  29.880 0 1.00
ATOM   1064  OE1 GLU A 137     -38.724 -29.265 -42.823   31  29.880 0 1.00
ATOM   1065  OE2 GLU A 137     -38.697 -31.326 -41.968   31  29.880 0 1.00
ATOM   1066  C   GLU A 137     -34.843 -33.065 -40.327   66  29.880 0 1.00
ATOM   1067  O   GLU A 137     -33.678 -33.046 -40.638   31  29.880 0 1.00
ATOM   1068  N   PRO A 138     -35.520 -34.188 -40.051   30   1.640 0 1.00
ATOM   1069  CA  PRO A 138     -34.907 -35.512 -40.045   65   1.645 0 1.00
ATOM   1070  CB  PRO A 138     -36.066 -36.421 -39.636   69   1.640 0 1.00
ATOM   1071  CG  PRO A 138     -37.012 -35.567 -38.995   69   1.640 0 1.00
ATOM   1072  CD  PRO A 138     -36.934 -34.274 -39.678   69   1.645 0 1.00
ATOM   1073  C   PRO A 138     -34.310 -36.006 -41.377   66   1.640 0 1.00
ATOM   1074  O   PRO A 138     -33.226 -36.624 -41.371   31   1.640 0 1.00
ATOM   1075  N   GLU A 139     -35.015 -35.761 -42.497   30   0.000 0 1.00
ATOM   1076  CA  GLU A 139     -34.683 -36.390 -43.821   65   0.000 0 1.00
ATOM   1077  CB  GLU A 139     -35.591 -37.599 -44.096   69   0.000 0 1.00
ATOM   1078  CG  GLU A 139     -37.092 -37.298 -43.944   69   0.000 0 1.00
ATOM   1079  CD  GLU A 139     -37.910 -38.548 -43.588   66   0.000 0 1.00
ATOM   1080  OE1 GLU A 139     -39.096 -38.390 -43.205   31   0.000 0 1.00
ATOM   1081  OE2 GLU A 139     -37.365 -39.684 -43.684   31   0.000 0 1.00
ATOM   1082  C   GLU A 139     -34.764 -35.420 -44.991   66   0.000 0 1.00
ATOM   1083  O   GLU A 139     -35.204 -35.770 -46.083   31   0.000 0 1.00
ATOM   1084  N   GLU A 140     -34.299 -34.203 -44.752   30   0.770 0 1.00
ATOM   1085  CA  GLU A 140     -34.376 -33.113 -45.708   65   0.770 0 1.00
ATOM   1086  CB  GLU A 140     -35.836 -32.674 -45.890   69   0.770 0 1.00
ATOM   1087  CG  GLU A 140     -36.082 -31.315 -46.577   69   0.770 0 1.00
ATOM   1088  CD  GLU A 140     -37.349 -30.572 -46.020   66   0.770 0 1.00
ATOM   1089  OE1 GLU A 140     -38.495 -30.868 -46.491   31   0.770 0 1.00
ATOM   1090  OE2 GLU A 140     -37.184 -29.691 -45.116   31   0.770 0 1.00
ATOM   1091  C   GLU A 140     -33.569 -32.081 -44.977   66   0.770 0 1.00
ATOM   1092  O   GLU A 140     -33.870 -31.796 -43.814   31   0.770 0 1.00
ATOM   1093  N   PHE A 141     -32.515 -31.565 -45.600   30  27.950 0 1.00
ATOM   1094  CA  PHE A 141     -31.608 -30.665 -44.896   65  27.950 0 1.00
ATOM   1095  CB  PHE A 141     -30.252 -30.565 -45.599   69  27.950 0 1.00
ATOM   1096  CG  PHE A 141     -29.226 -29.775 -44.810   67  27.950 0 1.00
ATOM   1097  CD1 PHE A 141     -28.302 -30.423 -43.990   67  27.950 0 1.00
ATOM   1098  CD2 PHE A 141     -29.213 -28.376 -44.854   67  27.950 0 1.00
ATOM   1099  CE1 PHE A 141     -27.392 -29.690 -43.238   67  27.950 0 1.00
ATOM   1100  CE2 PHE A 141     -28.293 -27.643 -44.114   67  27.950 0 1.00
ATOM   1101  CZ  PHE A 141     -27.386 -28.298 -43.302   67  27.950 0 1.00
ATOM   1102  C   PHE A 141     -32.225 -29.284 -44.764   66  27.950 0 1.00
ATOM   1103  O   PHE A 141     -32.436 -28.635 -45.749   31  27.950 0 1.00
ATOM   1104  N   LEU A 142     -32.504 -28.834 -43.545   30  17.600 0 1.00
ATOM   1105  CA  LEU A 142     -33.016 -27.492 -43.325   65  17.600 0 1.00
ATOM   1106  CB  LEU A 142     -34.520 -27.545 -43.085   69  17.600 0 1.00
ATOM   1107  CG  LEU A 142     -35.405 -26.287 -43.202   65  17.600 0 1.00
ATOM   1108  CD1 LEU A 142     -36.776 -26.595 -42.643   70  17.600 0 1.00
ATOM   1109  CD2 LEU A 142     -34.884 -25.058 -42.494   70  17.600 0 1.00
ATOM   1110  C   LEU A 142     -32.316 -26.815 -42.143   66  17.600 0 1.00
ATOM   1111  O   LEU A 142     -32.415 -27.249 -40.989   31  17.600 0 1.00
ATOM   1112  N   THR A 143     -31.681 -25.694 -42.463   30  23.690 0 1.00
ATOM   1113  CA  THR A 143     -30.944 -24.855 -41.511   65  23.690 0 1.00
ATOM   1114  CB  THR A 143     -29.931 -23.998 -42.283   65  23.695 0 1.00
ATOM   1115  OG1 THR A 143     -28.974 -24.881 -42.865   71  23.690 0 1.00
ATOM   1116  CG2 THR A 143     -29.232 -22.960 -41.373   70  23.690 0 1.00
ATOM   1117  C   THR A 143     -31.760 -23.862 -40.692   66  23.690 0 1.00
ATOM   1118  O   THR A 143     -32.509 -23.085 -41.244   31  23.690 0 1.00
ATOM   1119  N   PRO A 144     -31.544 -23.831 -39.383   30  36.070 0 1.00
ATOM   1120  CA  PRO A 144     -32.174 -22.856 -38.565   65  36.075 0 1.00
ATOM   1121  CB  PRO A 144     -32.017 -23.436 -37.175   69  36.070 0 1.00
ATOM   1122  CG  PRO A 144     -30.772 -24.085 -37.224   69  36.070 0 1.00
ATOM   1123  CD  PRO A 144     -30.678 -24.698 -38.591   69  36.075 0 1.00
ATOM   1124  C   PRO A 144     -31.466 -21.528 -38.622   66  36.070 0 1.00
ATOM   1125  O   PRO A 144     -30.249 -21.471 -38.754   31  36.070 0 1.00
ATOM   1126  N   LYS A 145     -32.232 -20.452 -38.491   30  37.140 0 1.00
ATOM   1127  CA  LYS A 145     -31.650 -19.120 -38.414   65  37.140 0 1.00
ATOM   1128  CB  LYS A 145     -32.693 -18.001 -38.671   69  37.140 0 1.00
ATOM   1129  CG  LYS A 145     -34.064 -18.183 -37.933   69  37.140 0 1.00
ATOM   1130  CD  LYS A 145     -34.866 -16.828 -37.754   69  37.140 0 1.00
ATOM   1131  CE  LYS A 145     -35.205 -16.095 -39.100   69  37.140 0 1.00
ATOM   1132  NZ  LYS A 145     -36.044 -14.869 -38.842   30  37.140 0 1.00
ATOM   1133  C   LYS A 145     -30.978 -18.943 -37.059   66  37.140 0 1.00
ATOM   1134  O   LYS A 145     -30.001 -18.219 -36.968   31  37.140 0 1.00
ATOM   1135  N   LYS A 146     -31.480 -19.591 -36.012   30   5.130 0 1.00
ATOM   1136  CA  LYS A 146     -30.869 -19.436 -34.693   65   5.130 0 1.00
ATOM   1137  CB  LYS A 146     -31.915 -18.930 -33.707   69   5.130 0 1.00
ATOM   1138  CG  LYS A 146     -32.795 -17.788 -34.210   69   5.130 0 1.00
ATOM   1139  CD  LYS A 146     -32.261 -16.428 -33.831   69   5.130 0 1.00
ATOM   1140  CE  LYS A 146     -33.247 -15.275 -34.217   69   5.130 0 1.00
ATOM   1141  NZ  LYS A 146     -32.809 -14.416 -35.433   30   5.130 0 1.00
ATOM   1142  C   LYS A 146     -30.171 -20.724 -34.164   66   5.130 0 1.00
ATOM   1143  O   LYS A 146     -30.529 -21.841 -34.529   31   5.130 0 1.00
ATOM   1144  N   LEU A 147     -29.145 -20.533 -33.334   30   0.000 0 1.00
ATOM   1145  CA  LEU A 147     -28.498 -21.633 -32.626   65   0.000 0 1.00
ATOM   1146  CB  LEU A 147     -27.533 -21.154 -31.552   69   0.000 0 1.00
ATOM   1147  CG  LEU A 147     -26.144 -21.809 -31.472   65   0.000 0 1.00
ATOM   1148  CD1 LEU A 147     -25.711 -21.945 -30.052   70   0.000 0 1.00
ATOM   1149  CD2 LEU A 147     -26.027 -23.122 -32.114   70   0.000 0 1.00
ATOM   1150  C   LEU A 147     -29.527 -22.470 -31.925   66   0.000 0 1.00
ATOM   1151  O   LEU A 147     -30.401 -21.938 -31.260   31   0.000 0 1.00
ATOM   1152  N   GLN A 148     -29.400 -23.781 -32.074   30  25.820 0 1.00
ATOM   1153  CA  GLN A 148     -30.321 -24.726 -31.477   65  25.820 0 1.00
ATOM   1154  CB  GLN A 148     -30.832 -25.680 -32.532   69  25.820 0 1.00
ATOM   1155  CG  GLN A 148     -31.694 -25.030 -33.572   69  25.820 0 1.00
ATOM   1156  CD  GLN A 148     -32.953 -24.491 -32.975   66  25.820 0 1.00
ATOM   1157  OE1 GLN A 148     -33.098 -23.276 -32.811   31  25.820 0 1.00
ATOM   1158  NE2 GLN A 148     -33.864 -25.388 -32.600   30  25.820 0 1.00
ATOM   1159  C   GLN A 148     -29.647 -25.533 -30.407   66  25.820 0 1.00
ATOM   1160  O   GLN A 148     -28.450 -25.733 -30.447   31  25.820 0 1.00
ATOM   1161  N   CYS A 149     -30.448 -26.003 -29.462   30  16.830 0 1.00
ATOM   1162  CA  CYS A 149     -29.955 -26.786 -28.322   65  16.830 0 1.00
ATOM   1163  CB  CYS A 149     -29.897 -25.938 -27.068   69  16.830 0 1.00
ATOM   1164  SG  CYS A 149     -28.449 -24.802 -26.922   82  16.830 0 1.00
ATOM   1165  C   CYS A 149     -30.868 -27.974 -28.069   66  16.830 0 1.00
ATOM   1166  O   CYS A 149     -32.054 -27.936 -28.323   31  16.830 0 1.00
ATOM   1167  N   VAL A 150     -30.301 -29.050 -27.580   30   4.350 0 1.00
ATOM   1168  CA  VAL A 150     -31.114 -30.170 -27.198   65   4.350 0 1.00
ATOM   1169  CB  VAL A 150     -31.425 -31.051 -28.398   65   4.350 0 1.00
ATOM   1170  CG1 VAL A 150     -30.169 -31.745 -28.889   70   4.350 0 1.00
ATOM   1171  CG2 VAL A 150     -32.538 -32.043 -28.080   70   4.350 0 1.00
ATOM   1172  C   VAL A 150     -30.447 -30.958 -26.071   66   4.350 0 1.00
ATOM   1173  O   VAL A 150     -29.228 -30.905 -25.891   31   4.350 0 1.00
ATOM   1174  N   ASP A 151     -31.288 -31.657 -25.309   30   3.870 0 1.00
ATOM   1175  CA  ASP A 151     -30.847 -32.483 -24.179   65   3.870 0 1.00
ATOM   1176  CB  ASP A 151     -31.669 -32.195 -22.912   69   3.870 0 1.00
ATOM   1177  CG  ASP A 151     -33.170 -32.362 -23.109   66   3.870 0 1.00
ATOM   1178  OD1 ASP A 151     -33.822 -32.751 -22.117   31   3.870 0 1.00
ATOM   1179  OD2 ASP A 151     -33.696 -32.065 -24.206   31   3.870 0 1.00
ATOM   1180  C   ASP A 151     -30.861 -33.971 -24.463   66   3.870 0 1.00
ATOM   1181  O   ASP A 151     -31.891 -34.534 -24.713   31   3.870 0 1.00
ATOM   1182  N   LEU A 152     -29.699 -34.590 -24.361   30   0.000 0 1.00
ATOM   1183  CA  LEU A 152     -29.552 -35.994 -24.611   65   0.000 0 1.00
ATOM   1184  CB  LEU A 152     -28.571 -36.187 -25.757   69   0.000 0 1.00
ATOM   1185  CG  LEU A 152     -28.983 -35.334 -26.956   65   0.000 0 1.00
ATOM   1186  CD1 LEU A 152     -27.875 -35.253 -28.015   70   0.000 0 1.00
ATOM   1187  CD2 LEU A 152     -30.294 -35.845 -27.558   70   0.000 0 1.00
ATOM   1188  C   LEU A 152     -29.095 -36.707 -23.333   66   0.000 0 1.00
ATOM   1189  O   LEU A 152     -28.685 -36.049 -22.363   31   0.000 0 1.00
ATOM   1190  N   HIS A 153     -29.218 -38.038 -23.331   30   0.000 0 1.00
ATOM   1191  CA  HIS A 153     -28.767 -38.836 -22.229   65   0.000 0 1.00
ATOM   1192  CB  HIS A 153     -29.851 -39.755 -21.692   69   0.000 0 1.00
ATOM   1193  CG  HIS A 153     -31.085 -39.043 -21.236   68   0.000 0 1.00
ATOM   1194  ND1 HIS A 153     -31.051 -37.854 -20.541   30   0.000 0 1.00
ATOM   1195  CD2 HIS A 153     -32.389 -39.367 -21.359   67   0.000 0 1.00
ATOM   1196  CE1 HIS A 153     -32.284 -37.461 -20.286   68   0.000 0 1.00
ATOM   1197  NE2 HIS A 153     -33.115 -38.357 -20.781   30   0.000 0 1.00
ATOM   1198  C   HIS A 153     -27.640 -39.689 -22.700   66   0.000 0 1.00
ATOM   1199  O   HIS A 153     -27.591 -40.086 -23.868   31   0.000 0 1.00
ATOM   1200  N   VAL A 154     -26.739 -39.985 -21.763   30   0.000 0 1.00
ATOM   1201  CA  VAL A 154     -25.637 -40.887 -22.002   65   0.000 0 1.00
ATOM   1202  CB  VAL A 154     -24.484 -40.697 -20.984   65   0.000 0 1.00
ATOM   1203  CG1 VAL A 154     -23.368 -41.741 -21.225   70   0.000 0 1.00
ATOM   1204  CG2 VAL A 154     -23.906 -39.319 -21.089   70   0.000 0 1.00
ATOM   1205  C   VAL A 154     -26.159 -42.312 -21.885   66   0.000 0 1.00
ATOM   1206  O   VAL A 154     -26.564 -42.752 -20.806   31   0.000 0 1.00
ATOM   1207  N   ILE A 155     -26.111 -43.002 -23.016   30   0.000 0 1.00
ATOM   1208  CA  ILE A 155     -26.460 -44.401 -23.127   65   0.000 0 1.00
ATOM   1209  CB  ILE A 155     -27.291 -44.687 -24.413   65   0.000 0 1.00
ATOM   1210  CG1 ILE A 155     -28.228 -43.512 -24.812   69   0.000 0 1.00
ATOM   1211  CG2 ILE A 155     -27.984 -46.040 -24.291   70   0.000 0 1.00
ATOM   1212  CD1 ILE A 155     -29.610 -43.582 -24.365   70   0.000 0 1.00
ATOM   1213  C   ILE A 155     -25.170 -45.266 -23.232   66   0.000 0 1.00
ATOM   1214  O   ILE A 155     -24.172 -44.862 -23.816   31   0.000 0 1.00
ATOM   1215  N   SER A 156     -25.243 -46.483 -22.702   30   0.000 0 1.00
ATOM   1216  CA  SER A 156     -24.140 -47.444 -22.771   65   0.000 0 1.00
ATOM   1217  CB  SER A 156     -24.526 -48.705 -22.014   69   0.005 0 1.00
ATOM   1218  OG  SER A 156     -24.204 -49.806 -22.828   71   0.000 0 1.00
ATOM   1219  C   SER A 156     -23.698 -47.841 -24.203   66   0.000 0 1.00
ATOM   1220  O   SER A 156     -24.523 -47.907 -25.092   31   0.000 0 1.00
ATOM   1221  N   ASN A 157     -22.410 -48.139 -24.402   30   0.000 0 1.00
ATOM   1222  CA  ASN A 157     -21.878 -48.410 -25.753   65   0.000 0 1.00
ATOM   1223  CB  ASN A 157     -20.339 -48.390 -25.786   69   0.000 0 1.00
ATOM   1224  CG  ASN A 157     -19.774 -47.012 -26.027   66   0.000 0 1.00
ATOM   1225  OD1 ASN A 157     -20.381 -46.034 -25.635   31   0.000 0 1.00
ATOM   1226  ND2 ASN A 157     -18.617 -46.922 -26.690   30   0.000 0 1.00
ATOM   1227  C   ASN A 157     -22.362 -49.724 -26.338   66   0.000 0 1.00
ATOM   1228  O   ASN A 157     -22.418 -49.899 -27.548   31   0.000 0 1.00
ATOM   1229  N   ASP A 158     -22.701 -50.664 -25.470   30   0.000 0 1.00
ATOM   1230  CA  ASP A 158     -23.214 -51.960 -25.931   65   0.000 0 1.00
ATOM   1231  CB  ASP A 158     -23.359 -52.866 -24.749   69   0.000 0 1.00
ATOM   1232  CG  ASP A 158     -22.059 -53.102 -24.120   66   0.000 0 1.00
ATOM   1233  OD1 ASP A 158     -21.842 -52.640 -22.964   31   0.000 0 1.00
ATOM   1234  OD2 ASP A 158     -21.204 -53.667 -24.847   31   0.000 0 1.00
ATOM   1235  C   ASP A 158     -24.545 -51.821 -26.639   66   0.000 0 1.00
ATOM   1236  O   ASP A 158     -24.802 -52.479 -27.660   31   0.000 0 1.00
ATOM   1237  N   VAL A 159     -25.378 -50.953 -26.078   30   0.000 0 1.00
ATOM   1238  CA  VAL A 159     -26.646 -50.657 -26.654   65   0.000 0 1.00
ATOM   1239  CB  VAL A 159     -27.446 -49.718 -25.722   65   0.000 0 1.00
ATOM   1240  CG1 VAL A 159     -28.706 -49.229 -26.388   70   0.000 0 1.00
ATOM   1241  CG2 VAL A 159     -27.785 -50.400 -24.415   70   0.000 0 1.00
ATOM   1242  C   VAL A 159     -26.383 -50.049 -28.034   66   0.000 0 1.00
ATOM   1243  O   VAL A 159     -26.955 -50.466 -29.028   31   0.000 0 1.00
ATOM   1244  N   CYS A 160     -25.494 -49.075 -28.109   30   0.000 0 1.00
ATOM   1245  CA  CYS A 160     -25.248 -48.419 -29.377   65   0.000 0 1.00
ATOM   1246  CB  CYS A 160     -24.240 -47.295 -29.218   69   0.000 0 1.00
ATOM   1247  SG  CYS A 160     -24.939 -45.649 -29.364   82   0.000 0 1.00
ATOM   1248  C   CYS A 160     -24.709 -49.417 -30.369   66   0.000 0 1.00
ATOM   1249  O   CYS A 160     -25.023 -49.346 -31.549   31   0.000 0 1.00
ATOM   1250  N   ALA A 161     -23.890 -50.347 -29.884   30   0.000 0 1.00
ATOM   1251  CA  ALA A 161     -23.216 -51.326 -30.769   65   0.000 0 1.00
ATOM   1252  CB  ALA A 161     -22.235 -52.186 -29.992   70   0.000 0 1.00
ATOM   1253  C   ALA A 161     -24.244 -52.208 -31.431   66   0.000 0 1.00
ATOM   1254  O   ALA A 161     -24.115 -52.550 -32.595   31   0.000 0 1.00
ATOM   1255  N   GLN A 162     -25.281 -52.527 -30.659   30   0.000 0 1.00
ATOM   1256  CA  GLN A 162     -26.319 -53.467 -31.073   65   0.000 0 1.00
ATOM   1257  CB  GLN A 162     -27.059 -53.997 -29.855   69   0.000 0 1.00
ATOM   1258  CG  GLN A 162     -26.235 -55.007 -29.072   69   0.000 0 1.00
ATOM   1259  CD  GLN A 162     -26.698 -55.079 -27.636   66   0.000 0 1.00
ATOM   1260  OE1 GLN A 162     -27.910 -54.997 -27.366   31   0.000 0 1.00
ATOM   1261  NE2 GLN A 162     -25.734 -55.176 -26.686   30   0.000 0 1.00
ATOM   1262  C   GLN A 162     -27.303 -52.890 -32.080   66   0.000 0 1.00
ATOM   1263  O   GLN A 162     -27.947 -53.615 -32.819   31   0.000 0 1.00
ATOM   1264  N   VAL A 163     -27.377 -51.581 -32.139   30   0.000 0 1.00
ATOM   1265  CA  VAL A 163     -28.394 -50.925 -32.909   65   0.000 0 1.00
ATOM   1266  CB  VAL A 163     -29.141 -50.026 -31.927   65   0.000 0 1.00
ATOM   1267  CG1 VAL A 163     -28.581 -48.615 -31.922   70   0.000 0 1.00
ATOM   1268  CG2 VAL A 163     -30.595 -50.063 -32.232   70   0.000 0 1.00
ATOM   1269  C   VAL A 163     -27.835 -50.182 -34.150   66   0.000 0 1.00
ATOM   1270  O   VAL A 163     -28.598 -49.572 -34.898   31   0.000 0 1.00
ATOM   1271  N   HIS A 164     -26.500 -50.238 -34.328   30   0.000 0 1.00
ATOM   1272  CA  HIS A 164     -25.765 -49.751 -35.515   65   0.000 0 1.00
ATOM   1273  CB  HIS A 164     -24.850 -48.576 -35.179   69   0.000 0 1.00
ATOM   1274  CG  HIS A 164     -25.555 -47.353 -34.682   68   0.000 0 1.00
ATOM   1275  ND1 HIS A 164     -26.136 -46.437 -35.529   30   0.000 0 1.00
ATOM   1276  CD2 HIS A 164     -25.710 -46.859 -33.431   67   0.000 0 1.00
ATOM   1277  CE1 HIS A 164     -26.652 -45.451 -34.819   68   0.000 0 1.00
ATOM   1278  NE2 HIS A 164     -26.408 -45.685 -33.545   30   0.000 0 1.00
ATOM   1279  C   HIS A 164     -24.818 -50.833 -36.027   66   0.000 0 1.00
ATOM   1280  O   HIS A 164     -24.117 -51.463 -35.236   31   0.000 0 1.00
ATOM   1281  N   PRO A 165     -24.758 -51.026 -37.352   30   0.000 0 1.00
ATOM   1282  CA  PRO A 165     -23.805 -51.951 -37.986   65   0.005 0 1.00
ATOM   1283  CB  PRO A 165     -24.369 -52.107 -39.393   69   0.000 0 1.00
ATOM   1284  CG  PRO A 165     -25.028 -50.833 -39.657   69   0.000 0 1.00
ATOM   1285  CD  PRO A 165     -25.623 -50.384 -38.354   69   0.005 0 1.00
ATOM   1286  C   PRO A 165     -22.384 -51.421 -38.097   66   0.000 0 1.00
ATOM   1287  O   PRO A 165     -21.452 -52.211 -38.251   31   0.000 0 1.00
ATOM   1288  N   GLN A 166     -22.227 -50.097 -38.065   30   3.480 0 1.00
ATOM   1289  CA  GLN A 166     -20.914 -49.499 -38.018   65   3.480 0 1.00
ATOM   1290  CB  GLN A 166     -20.976 -47.986 -38.038   69   3.480 0 1.00
ATOM   1291  CG  GLN A 166     -21.447 -47.361 -39.321   69   3.480 0 1.00
ATOM   1292  CD  GLN A 166     -22.919 -47.579 -39.580   66   3.480 0 1.00
ATOM   1293  OE1 GLN A 166     -23.751 -47.759 -38.653   31   3.480 0 1.00
ATOM   1294  NE2 GLN A 166     -23.261 -47.572 -40.854   30   3.480 0 1.00
ATOM   1295  C   GLN A 166     -20.263 -49.908 -36.714   66   3.480 0 1.00
ATOM   1296  O   GLN A 166     -20.942 -50.274 -35.731   31   3.480 0 1.00
ATOM   1297  N   LYS A 167     -18.939 -49.814 -36.688   30   0.000 0 1.00
ATOM   1298  CA  LYS A 167     -18.183 -50.261 -35.525   65   0.000 0 1.00
ATOM   1299  CB  LYS A 167     -16.756 -50.601 -35.942   69   0.000 0 1.00
ATOM   1300  CG  LYS A 167     -16.013 -51.372 -34.901   69   0.000 0 1.00
ATOM   1301  CD  LYS A 167     -14.691 -51.947 -35.414   69   0.000 0 1.00
ATOM   1302  CE  LYS A 167     -14.052 -52.777 -34.285   69   0.000 0 1.00
ATOM   1303  NZ  LYS A 167     -12.650 -53.248 -34.547   30   0.000 0 1.00
ATOM   1304  C   LYS A 167     -18.225 -49.197 -34.436   66   0.000 0 1.00
ATOM   1305  O   LYS A 167     -18.033 -48.016 -34.723   31   0.000 0 1.00
ATOM   1306  N   VAL A 168     -18.512 -49.633 -33.213   30   0.000 0 1.00
ATOM   1307  CA  VAL A 168     -18.577 -48.758 -32.035   65   0.000 0 1.00
ATOM   1308  CB  VAL A 168     -19.935 -48.903 -31.300   65   0.000 0 1.00
ATOM   1309  CG1 VAL A 168     -19.987 -48.068 -30.007   70   0.000 0 1.00
ATOM   1310  CG2 VAL A 168     -21.040 -48.476 -32.222   70   0.000 0 1.00
ATOM   1311  C   VAL A 168     -17.463 -49.090 -31.025   66   0.000 0 1.00
ATOM   1312  O   VAL A 168     -17.399 -50.228 -30.589   31   0.000 0 1.00
ATOM   1313  N   THR A 169     -16.624 -48.116 -30.624   30   0.000 0 1.00
ATOM   1314  CA  THR A 169     -15.455 -48.431 -29.822   65   0.000 0 1.00
ATOM   1315  CB  THR A 169     -14.168 -48.213 -30.603   65   0.005 0 1.00
ATOM   1316  OG1 THR A 169     -13.869 -46.825 -30.657   71   0.000 0 1.00
ATOM   1317  CG2 THR A 169     -14.277 -48.676 -32.006   70   0.000 0 1.00
ATOM   1318  C   THR A 169     -15.426 -47.633 -28.511   66   0.000 0 1.00
ATOM   1319  O   THR A 169     -16.322 -46.819 -28.243   31   0.000 0 1.00
ATOM   1320  N   LYS A 170     -14.406 -47.888 -27.678   30   0.000 0 1.00
ATOM   1321  CA  LYS A 170     -14.265 -47.174 -26.412   65   0.000 0 1.00
ATOM   1322  CB  LYS A 170     -13.236 -47.842 -25.508   69   0.000 0 1.00
ATOM   1323  CG  LYS A 170     -11.760 -47.736 -25.943   69   0.000 0 1.00
ATOM   1324  CD  LYS A 170     -10.828 -48.102 -24.739   69   0.000 0 1.00
ATOM   1325  CE  LYS A 170      -9.329 -48.145 -25.083   69   0.000 0 1.00
ATOM   1326  NZ  LYS A 170      -8.517 -47.909 -23.840   30   0.000 0 1.00
ATOM   1327  C   LYS A 170     -13.920 -45.694 -26.601   66   0.000 0 1.00
ATOM   1328  O   LYS A 170     -14.117 -44.882 -25.708   31   0.000 0 1.00
ATOM   1329  N   PHE A 171     -13.413 -45.338 -27.770   30   0.000 0 1.00
ATOM   1330  CA  PHE A 171     -13.087 -43.946 -28.069   65   0.000 0 1.00
ATOM   1331  CB  PHE A 171     -12.050 -43.887 -29.193   69   0.000 0 1.00
ATOM   1332  CG  PHE A 171     -10.836 -44.760 -28.949   67   0.000 0 1.00
ATOM   1333  CD1 PHE A 171     -10.650 -45.913 -29.660   67   0.000 0 1.00
ATOM   1334  CD2 PHE A 171      -9.881 -44.405 -28.013   67   0.000 0 1.00
ATOM   1335  CE1 PHE A 171      -9.540 -46.712 -29.431   67   0.000 0 1.00
ATOM   1336  CE2 PHE A 171      -8.786 -45.206 -27.781   67   0.000 0 1.00
ATOM   1337  CZ  PHE A 171      -8.626 -46.380 -28.491   67   0.000 0 1.00
ATOM   1338  C   PHE A 171     -14.327 -43.164 -28.479   66   0.000 0 1.00
ATOM   1339  O   PHE A 171     -14.206 -42.062 -28.997   31   0.000 0 1.00
ATOM   1340  N   MET A 172     -15.509 -43.740 -28.272   30   0.000 0 1.00
ATOM   1341  CA  MET A 172     -16.771 -43.081 -28.597   65   0.000 0 1.00
ATOM   1342  CB  MET A 172     -17.508 -43.776 -29.736   69   0.000 0 1.00
ATOM   1343  CG  MET A 172     -16.827 -43.692 -31.063   69   0.005 0 1.00
ATOM   1344  SD  MET A 172     -17.456 -44.869 -32.294   82   0.000 0 1.00
ATOM   1345  CE  MET A 172     -15.950 -45.591 -32.832   70   0.005 0 1.00
ATOM   1346  C   MET A 172     -17.683 -43.104 -27.394   66   0.000 0 1.00
ATOM   1347  O   MET A 172     -17.652 -44.025 -26.591   31   0.000 0 1.00
ATOM   1348  N   LEU A 173     -18.509 -42.076 -27.319   30   0.000 0 1.00
ATOM   1349  CA  LEU A 173     -19.524 -41.914 -26.332   65   0.000 0 1.00
ATOM   1350  CB  LEU A 173     -19.359 -40.548 -25.716   69   0.000 0 1.00
ATOM   1351  CG  LEU A 173     -19.732 -40.300 -24.269   65   0.000 0 1.00
ATOM   1352  CD1 LEU A 173     -19.814 -38.824 -24.074   70   0.000 0 1.00
ATOM   1353  CD2 LEU A 173     -21.028 -40.885 -23.997   70   0.000 0 1.00
ATOM   1354  C   LEU A 173     -20.847 -41.962 -27.069   66   0.000 0 1.00
ATOM   1355  O   LEU A 173     -21.047 -41.269 -28.068   31   0.000 0 1.00
ATOM   1356  N   CYS A 174     -21.741 -42.795 -26.569   30   0.000 0 1.00
ATOM   1357  CA  CYS A 174     -23.056 -42.990 -27.133   65   0.000 0 1.00
ATOM   1358  CB  CYS A 174     -23.432 -44.468 -26.982   69   0.000 0 1.00
ATOM   1359  SG  CYS A 174     -25.158 -44.917 -27.441   82   0.000 0 1.00
ATOM   1360  C   CYS A 174     -24.025 -42.107 -26.373   66   0.000 0 1.00
ATOM   1361  O   CYS A 174     -24.080 -42.158 -25.151   31   0.000 0 1.00
ATOM   1362  N   ALA A 175     -24.780 -41.276 -27.074   30   0.000 0 1.00
ATOM   1363  CA  ALA A 175     -25.800 -40.435 -26.416   65   0.000 0 1.00
ATOM   1364  CB  ALA A 175     -25.213 -39.135 -26.017   70   0.000 0 1.00
ATOM   1365  C   ALA A 175     -27.032 -40.187 -27.293   66   0.000 0 1.00
ATOM   1366  O   ALA A 175     -26.935 -40.171 -28.513   31   0.000 0 1.00
ATOM   1367  N   GLY A 176     -28.188 -40.013 -26.655   30   0.000 0 1.00
ATOM   1368  CA  GLY A 176     -29.444 -39.836 -27.375    1   0.000 0 1.00
ATOM   1369  C   GLY A 176     -30.675 -39.862 -26.504   66   0.000 0 1.00
ATOM   1370  O   GLY A 176     -30.586 -39.747 -25.287   31   0.000 0 1.00
ATOM   1371  N   ARG A 177     -31.828 -39.996 -27.148   30   0.000 0 1.00
ATOM   1372  CA  ARG A 177     -33.106 -40.206 -26.474   65   0.000 0 1.00
ATOM   1373  CB  ARG A 177     -34.031 -38.992 -26.660   69   0.000 0 1.00
ATOM   1374  CG  ARG A 177     -33.466 -37.639 -26.231   69   0.000 0 1.00
ATOM   1375  CD  ARG A 177     -32.976 -37.586 -24.773   69   0.000 0 1.00
ATOM   1376  NE  ARG A 177     -34.083 -37.618 -23.832   30   0.000 0 1.00
ATOM   1377  CZ  ARG A 177     -34.800 -36.564 -23.458   66   0.000 0 1.00
ATOM   1378  NH1 ARG A 177     -35.805 -36.736 -22.607   30   0.000 0 1.00
ATOM   1379  NH2 ARG A 177     -34.531 -35.340 -23.925   30   0.000 0 1.00
ATOM   1380  C   ARG A 177     -33.751 -41.466 -27.051   66   0.000 0 1.00
ATOM   1381  O   ARG A 177     -34.275 -41.453 -28.142   31   0.000 0 1.00
ATOM   1382  N   TRP A 178     -33.684 -42.552 -26.292   30   0.000 0 1.00
ATOM   1383  CA  TRP A 178     -34.116 -43.885 -26.749   65   0.000 0 1.00
ATOM   1384  CB  TRP A 178     -34.225 -44.817 -25.532   69   0.000 0 1.00
ATOM   1385  CG  TRP A 178     -34.336 -46.249 -25.899   68   0.005 0 1.00
ATOM   1386  CD1 TRP A 178     -35.390 -47.086 -25.652   67   0.000 0 1.00
ATOM   1387  CD2 TRP A 178     -33.358 -47.030 -26.609   68   0.005 0 1.00
ATOM   1388  NE1 TRP A 178     -35.127 -48.346 -26.185   30   0.000 0 1.00
ATOM   1389  CE2 TRP A 178     -33.884 -48.325 -26.773   68   0.000 0 1.00
ATOM   1390  CE3 TRP A 178     -32.099 -46.758 -27.129   67   0.000 0 1.00
ATOM   1391  CZ2 TRP A 178     -33.183 -49.325 -27.423   67   0.000 0 1.00
ATOM   1392  CZ3 TRP A 178     -31.428 -47.754 -27.782   67   0.000 0 1.00
ATOM   1393  CH2 TRP A 178     -31.966 -49.018 -27.913   67   0.000 0 1.00
ATOM   1394  C   TRP A 178     -35.446 -43.890 -27.534   66   0.000 0 1.00
ATOM   1395  O   TRP A 178     -35.542 -44.411 -28.662   31   0.000 0 1.00
ATOM   1396  N   THR A 179     -36.468 -43.311 -26.897   30   0.000 0 1.00
ATOM   1397  CA  THR A 179     -37.826 -43.062 -27.468   65   0.000 0 1.00
ATOM   1398  CB  THR A 179     -38.644 -42.310 -26.408   65   0.005 0 1.00
ATOM   1399  OG1 THR A 179     -39.113 -43.263 -25.467   71   0.000 0 1.00
ATOM   1400  CG2 THR A 179     -39.806 -41.554 -26.957   70   0.000 0 1.00
ATOM   1401  C   THR A 179     -37.840 -42.287 -28.781   66   0.000 0 1.00
ATOM   1402  O   THR A 179     -38.820 -42.271 -29.471   31   0.000 0 1.00
ATOM   1403  N   GLY A 180     -36.760 -41.616 -29.122   30   0.000 0 1.00
ATOM   1404  CA  GLY A 180     -36.666 -40.946 -30.420    1   0.000 0 1.00
ATOM   1405  C   GLY A 180     -37.274 -39.575 -30.361   66   0.000 0 1.00
ATOM   1406  O   GLY A 180     -37.909 -39.207 -29.364   31   0.000 0 1.00
ATOM   1407  N   GLY A 181     -37.049 -38.825 -31.434   30   0.000 0 1.00
ATOM   1408  CA  GLY A 181     -37.653 -37.516 -31.621    1   0.000 0 1.00
ATOM   1409  C   GLY A 181     -36.718 -36.343 -31.396   66   0.000 0 1.00
ATOM   1410  O   GLY A 181     -37.010 -35.204 -31.780   31   0.000 0 1.00
ATOM   1411  N   LYS A 182     -35.594 -36.596 -30.754   30   0.390 0 1.00
ATOM   1412  CA  LYS A 182     -34.631 -35.514 -30.542   65   0.390 0 1.00
ATOM   1413  CB  LYS A 182     -34.855 -34.773 -29.213   69   0.390 0 1.00
ATOM   1414  CG  LYS A 182     -35.565 -35.538 -28.161   69   0.390 0 1.00
ATOM   1415  CD  LYS A 182     -35.764 -34.712 -26.893   69   0.390 0 1.00
ATOM   1416  CE  LYS A 182     -36.918 -33.765 -26.990   69   0.390 0 1.00
ATOM   1417  NZ  LYS A 182     -37.025 -33.064 -25.663   30   0.390 0 1.00
ATOM   1418  C   LYS A 182     -33.192 -35.979 -30.689   66   0.390 0 1.00
ATOM   1419  O   LYS A 182     -32.776 -36.967 -30.101   31   0.390 0 1.00
ATOM   1420  N   SER A 183     -32.445 -35.300 -31.535   30   0.000 0 1.00
ATOM   1421  CA  SER A 183     -31.063 -35.669 -31.685   65   0.000 0 1.00
ATOM   1422  CB  SER A 183     -30.877 -37.061 -32.358   69   0.005 0 1.00
ATOM   1423  OG  SER A 183     -30.881 -36.992 -33.771   71   0.000 0 1.00
ATOM   1424  C   SER A 183     -30.225 -34.639 -32.389   66   0.000 0 1.00
ATOM   1425  O   SER A 183     -30.683 -33.640 -32.926   31   0.000 0 1.00
ATOM   1426  N   THR A 184     -28.954 -34.944 -32.311   30   0.000 0 1.00
ATOM   1427  CA  THR A 184     -27.943 -34.240 -32.995   65   0.000 0 1.00
ATOM   1428  CB  THR A 184     -26.579 -34.634 -32.434   65   0.005 0 1.00
ATOM   1429  OG1 THR A 184     -25.676 -33.603 -32.753   71   0.000 0 1.00
ATOM   1430  CG2 THR A 184     -26.074 -35.945 -33.008   70   0.000 0 1.00
ATOM   1431  C   THR A 184     -28.131 -34.584 -34.465   66   0.000 0 1.00
ATOM   1432  O   THR A 184     -28.731 -35.588 -34.814   31   0.000 0 1.00
ATOM   1433  N   CYS A 185     -27.667 -33.759 -35.361   30   0.870 0 1.00
ATOM   1434  CA  CYS A 185     -28.086 -34.006 -36.699   65   0.870 0 1.00
ATOM   1435  CB  CYS A 185     -29.483 -33.396 -36.830   69   0.870 0 1.00
ATOM   1436  SG  CYS A 185     -30.456 -33.956 -38.207   82   0.870 0 1.00
ATOM   1437  C   CYS A 185     -27.083 -33.470 -37.728   66   0.870 0 1.00
ATOM   1438  O   CYS A 185     -26.315 -32.566 -37.448   31   0.870 0 1.00
ATOM   1439  N   SER A 186     -27.077 -34.078 -38.908   30  11.900 0 1.00
ATOM   1440  CA  SER A 186     -26.306 -33.610 -40.080   65  11.900 0 1.00
ATOM   1441  CB  SER A 186     -27.029 -34.090 -41.345   69  11.905 0 1.00
ATOM   1442  OG  SER A 186     -26.348 -33.660 -42.488   71  11.900 0 1.00
ATOM   1443  C   SER A 186     -26.119 -32.084 -40.160   66  11.900 0 1.00
ATOM   1444  O   SER A 186     -27.056 -31.347 -40.421   31  11.900 0 1.00
ATOM   1445  N   GLY A 187     -24.897 -31.619 -39.938   30  20.990 0 1.00
ATOM   1446  CA  GLY A 187     -24.629 -30.186 -39.896    1  20.990 0 1.00
ATOM   1447  C   GLY A 187     -24.051 -29.844 -38.545   66  20.990 0 1.00
ATOM   1448  O   GLY A 187     -23.303 -28.895 -38.421   31  20.990 0 1.00
ATOM   1449  N   ASP A 188     -24.389 -30.643 -37.531   30   5.130 0 1.00
ATOM   1450  CA  ASP A 188     -23.995 -30.433 -36.145   65   5.130 0 1.00
ATOM   1451  CB  ASP A 188     -25.048 -31.042 -35.192   69   5.130 0 1.00
ATOM   1452  CG  ASP A 188     -26.390 -30.274 -35.226   66   5.130 0 1.00
ATOM   1453  OD1 ASP A 188     -26.314 -29.017 -35.160   31   5.130 0 1.00
ATOM   1454  OD2 ASP A 188     -27.478 -30.901 -35.322   31   5.130 0 1.00
ATOM   1455  C   ASP A 188     -22.655 -30.996 -35.801   66   5.130 0 1.00
ATOM   1456  O   ASP A 188     -22.110 -30.622 -34.793   31   5.130 0 1.00
ATOM   1457  N   SER A 189     -22.126 -31.864 -36.645   30   4.740 0 1.00
ATOM   1458  CA  SER A 189     -20.877 -32.589 -36.394   65   4.740 0 1.00
ATOM   1459  CB  SER A 189     -20.412 -33.279 -37.655   69   4.745 0 1.00
ATOM   1460  OG  SER A 189     -21.520 -33.567 -38.468   71   4.740 0 1.00
ATOM   1461  C   SER A 189     -19.783 -31.666 -36.008   66   4.740 0 1.00
ATOM   1462  O   SER A 189     -19.655 -30.637 -36.602   31   4.740 0 1.00
ATOM   1463  N   GLY A 190     -18.983 -32.036 -35.029   30   0.000 0 1.00
ATOM   1464  CA  GLY A 190     -17.881 -31.201 -34.605    1   0.000 0 1.00
ATOM   1465  C   GLY A 190     -18.235 -30.250 -33.473   66   0.000 0 1.00
ATOM   1466  O   GLY A 190     -17.347 -29.605 -32.887   31   0.000 0 1.00
ATOM   1467  N   GLY A 191     -19.512 -30.173 -33.132   30   0.000 0 1.00
ATOM   1468  CA  GLY A 191     -19.923 -29.301 -32.062    1   0.000 0 1.00
ATOM   1469  C   GLY A 191     -19.971 -30.025 -30.756   66   0.000 0 1.00
ATOM   1470  O   GLY A 191     -19.773 -31.237 -30.716   31   0.000 0 1.00
ATOM   1471  N   PRO A 192     -20.311 -29.298 -29.686   30   3.090 0 1.00
ATOM   1472  CA  PRO A 192     -20.165 -29.787 -28.343   65   3.095 0 1.00
ATOM   1473  CB  PRO A 192     -20.134 -28.502 -27.519   69   3.090 0 1.00
ATOM   1474  CG  PRO A 192     -20.869 -27.528 -28.290   69   3.090 0 1.00
ATOM   1475  CD  PRO A 192     -20.883 -27.943 -29.698   69   3.095 0 1.00
ATOM   1476  C   PRO A 192     -21.271 -30.714 -27.838   66   3.090 0 1.00
ATOM   1477  O   PRO A 192     -22.390 -30.660 -28.273   31   3.090 0 1.00
ATOM   1478  N   LEU A 193     -20.886 -31.603 -26.944   30   0.970 0 1.00
ATOM   1479  CA  LEU A 193     -21.791 -32.306 -26.047   65   0.970 0 1.00
ATOM   1480  CB  LEU A 193     -21.844 -33.777 -26.385   69   0.970 0 1.00
ATOM   1481  CG  LEU A 193     -22.722 -34.643 -25.519   65   0.970 0 1.00
ATOM   1482  CD1 LEU A 193     -24.119 -34.202 -25.680   70   0.970 0 1.00
ATOM   1483  CD2 LEU A 193     -22.590 -36.074 -25.911   70   0.970 0 1.00
ATOM   1484  C   LEU A 193     -21.189 -32.085 -24.661   66   0.970 0 1.00
ATOM   1485  O   LEU A 193     -20.037 -32.431 -24.411   31   0.970 0 1.00
ATOM   1486  N   VAL A 194     -21.966 -31.472 -23.783   30  31.910 0 1.00
ATOM   1487  CA  VAL A 194     -21.508 -30.969 -22.501   65  31.910 0 1.00
ATOM   1488  CB  VAL A 194     -21.760 -29.484 -22.477   65  31.910 0 1.00
ATOM   1489  CG1 VAL A 194     -21.362 -28.934 -21.193   70  31.910 0 1.00
ATOM   1490  CG2 VAL A 194     -21.013 -28.801 -23.580   70  31.910 0 1.00
ATOM   1491  C   VAL A 194     -22.318 -31.610 -21.371   66  31.910 0 1.00
ATOM   1492  O   VAL A 194     -23.533 -31.667 -21.458   31  31.910 0 1.00
ATOM   1493  N   CYS A 195     -21.649 -32.117 -20.338   30  12.670 0 1.00
ATOM   1494  CA  CYS A 195     -22.314 -32.695 -19.138   65  12.670 0 1.00
ATOM   1495  CB  CYS A 195     -22.213 -34.203 -19.093   69  12.670 0 1.00
ATOM   1496  SG  CYS A 195     -22.191 -34.922 -20.764   82  12.670 0 1.00
ATOM   1497  C   CYS A 195     -21.680 -32.163 -17.881   66  12.670 0 1.00
ATOM   1498  O   CYS A 195     -20.449 -32.090 -17.783   31  12.670 0 1.00
ATOM   1499  N   ASN A 196     -22.537 -31.761 -16.937   30  88.490 0 1.00
ATOM   1500  CA  ASN A 196     -22.116 -31.130 -15.698   65  88.490 0 1.00
ATOM   1501  CB  ASN A 196     -21.563 -32.182 -14.762   69  88.490 0 1.00
ATOM   1502  CG  ASN A 196     -22.459 -33.404 -14.709   66  88.490 0 1.00
ATOM   1503  OD1 ASN A 196     -23.617 -33.280 -14.285   31  88.490 0 1.00
ATOM   1504  ND2 ASN A 196     -21.964 -34.583 -15.203   30  88.490 0 1.00
ATOM   1505  C   ASN A 196     -21.096 -30.086 -16.026   66  88.490 0 1.00
ATOM   1506  O   ASN A 196     -20.044 -30.026 -15.422   31  88.490 0 1.00
ATOM   1507  N   GLY A 197     -21.413 -29.304 -17.050   30  84.330 0 1.00
ATOM   1508  CA  GLY A 197     -20.567 -28.199 -17.528    1  84.330 0 1.00
ATOM   1509  C   GLY A 197     -19.130 -28.536 -17.843   66  84.330 0 1.00
ATOM   1510  O   GLY A 197     -18.210 -27.911 -17.339   31  84.330 0 1.00
ATOM   1511  N   VAL A 198     -18.944 -29.532 -18.686   30  35.300 0 1.00
ATOM   1512  CA  VAL A 198     -17.620 -29.949 -19.054   65  35.300 0 1.00
ATOM   1513  CB  VAL A 198     -17.007 -30.774 -17.861   65  35.300 0 1.00
ATOM   1514  CG1 VAL A 198     -16.597 -32.164 -18.255   70  35.300 0 1.00
ATOM   1515  CG2 VAL A 198     -15.851 -30.024 -17.257   70  35.300 0 1.00
ATOM   1516  C   VAL A 198     -17.767 -30.665 -20.393   66  35.300 0 1.00
ATOM   1517  O   VAL A 198     -18.748 -31.345 -20.610   31  35.300 0 1.00
ATOM   1518  N   LEU A 199     -16.818 -30.494 -21.290   30   0.000 0 1.00
ATOM   1519  CA  LEU A 199     -16.940 -31.048 -22.627   65   0.000 0 1.00
ATOM   1520  CB  LEU A 199     -15.940 -30.397 -23.571   69   0.000 0 1.00
ATOM   1521  CG  LEU A 199     -16.097 -30.764 -25.045   65   0.000 0 1.00
ATOM   1522  CD1 LEU A 199     -17.491 -30.458 -25.595   70   0.000 0 1.00
ATOM   1523  CD2 LEU A 199     -15.078 -30.014 -25.809   70   0.000 0 1.00
ATOM   1524  C   LEU A 199     -16.686 -32.523 -22.629   66   0.000 0 1.00
ATOM   1525  O   LEU A 199     -15.588 -32.939 -22.406   31   0.000 0 1.00
ATOM   1526  N   GLN A 200     -17.701 -33.334 -22.883   30   0.190 0 1.00
ATOM   1527  CA  GLN A 200     -17.511 -34.793 -22.884   65   0.190 0 1.00
ATOM   1528  CB  GLN A 200     -18.593 -35.485 -22.068   69   0.190 0 1.00
ATOM   1529  CG  GLN A 200     -18.485 -35.216 -20.578   69   0.190 0 1.00
ATOM   1530  CD  GLN A 200     -17.325 -35.942 -19.924   66   0.190 0 1.00
ATOM   1531  OE1 GLN A 200     -16.421 -36.493 -20.590   31   0.190 0 1.00
ATOM   1532  NE2 GLN A 200     -17.345 -35.960 -18.616   30   0.190 0 1.00
ATOM   1533  C   GLN A 200     -17.443 -35.372 -24.282   66   0.190 0 1.00
ATOM   1534  O   GLN A 200     -16.849 -36.443 -24.507   31   0.190 0 1.00
ATOM   1535  N   GLY A 201     -18.028 -34.660 -25.232   30   0.000 0 1.00
ATOM   1536  CA  GLY A 201     -18.154 -35.193 -26.570    1   0.000 0 1.00
ATOM   1537  C   GLY A 201     -18.075 -34.158 -27.650   66   0.000 0 1.00
ATOM   1538  O   GLY A 201     -18.501 -33.026 -27.458   31   0.000 0 1.00
ATOM   1539  N   ILE A 202     -17.480 -34.555 -28.772   30   0.000 0 1.00
ATOM   1540  CA  ILE A 202     -17.579 -33.809 -30.021   65   0.000 0 1.00
ATOM   1541  CB  ILE A 202     -16.218 -33.602 -30.680   65   0.000 0 1.00
ATOM   1542  CG1 ILE A 202     -15.328 -32.779 -29.783   69   0.000 0 1.00
ATOM   1543  CG2 ILE A 202     -16.357 -32.911 -31.995   70   0.000 0 1.00
ATOM   1544  CD1 ILE A 202     -15.754 -31.345 -29.692   70   0.000 0 1.00
ATOM   1545  C   ILE A 202     -18.494 -34.656 -30.890   66   0.000 0 1.00
ATOM   1546  O   ILE A 202     -18.331 -35.856 -30.947   31   0.000 0 1.00
ATOM   1547  N   THR A 203     -19.469 -34.027 -31.524   30   0.000 0 1.00
ATOM   1548  CA  THR A 203     -20.437 -34.730 -32.367   65   0.000 0 1.00
ATOM   1549  CB  THR A 203     -21.572 -33.734 -32.780   65   0.005 0 1.00
ATOM   1550  OG1 THR A 203     -22.229 -33.293 -31.593   71   0.000 0 1.00
ATOM   1551  CG2 THR A 203     -22.571 -34.370 -33.643   70   0.000 0 1.00
ATOM   1552  C   THR A 203     -19.770 -35.366 -33.582   66   0.000 0 1.00
ATOM   1553  O   THR A 203     -19.127 -34.680 -34.320   31   0.000 0 1.00
ATOM   1554  N   SER A 204     -19.910 -36.667 -33.791   30   3.680 0 1.00
ATOM   1555  CA  SER A 204     -19.295 -37.270 -34.983   65   3.680 0 1.00
ATOM   1556  CB  SER A 204     -18.145 -38.178 -34.593   69   3.685 0 1.00
ATOM   1557  OG  SER A 204     -18.368 -39.484 -34.973   71   3.680 0 1.00
ATOM   1558  C   SER A 204     -20.251 -37.913 -36.020   66   3.680 0 1.00
ATOM   1559  O   SER A 204     -20.167 -37.613 -37.235   31   3.680 0 1.00
ATOM   1560  N   TRP A 205     -21.166 -38.761 -35.562   30  23.500 0 1.00
ATOM   1561  CA  TRP A 205     -22.104 -39.407 -36.474   65  23.500 0 1.00
ATOM   1562  CB  TRP A 205     -21.368 -40.389 -37.423   69  23.500 0 1.00
ATOM   1563  CG  TRP A 205     -20.883 -41.630 -36.759   68  23.505 0 1.00
ATOM   1564  CD1 TRP A 205     -19.687 -41.812 -36.129   67  23.500 0 1.00
ATOM   1565  CD2 TRP A 205     -21.579 -42.870 -36.652   68  23.505 0 1.00
ATOM   1566  NE1 TRP A 205     -19.601 -43.080 -35.626   30  23.500 0 1.00
ATOM   1567  CE2 TRP A 205     -20.747 -43.755 -35.945   68  23.500 0 1.00
ATOM   1568  CE3 TRP A 205     -22.833 -43.317 -37.076   67  23.500 0 1.00
ATOM   1569  CZ2 TRP A 205     -21.135 -45.055 -35.646   67  23.500 0 1.00
ATOM   1570  CZ3 TRP A 205     -23.212 -44.601 -36.783   67  23.500 0 1.00
ATOM   1571  CH2 TRP A 205     -22.369 -45.459 -36.072   67  23.500 0 1.00
ATOM   1572  C   TRP A 205     -23.238 -40.153 -35.775   66  23.500 0 1.00
ATOM   1573  O   TRP A 205     -23.078 -40.610 -34.638   31  23.500 0 1.00
ATOM   1574  N   GLY A 206     -24.359 -40.280 -36.502   30  14.510 0 1.00
ATOM   1575  CA  GLY A 206     -25.476 -41.189 -36.183    1  14.510 0 1.00
ATOM   1576  C   GLY A 206     -26.255 -41.717 -37.398   66  14.510 0 1.00
ATOM   1577  O   GLY A 206     -25.804 -41.628 -38.507   31  14.510 0 1.00
ATOM   1578  N   SER A 207     -27.442 -42.261 -37.177   30   5.710 0 1.00
ATOM   1579  CA  SER A 207     -28.240 -42.868 -38.250   65   5.710 0 1.00
ATOM   1580  CB  SER A 207     -29.417 -43.658 -37.666   69   5.715 0 1.00
ATOM   1581  OG  SER A 207     -28.987 -44.728 -36.861   71   5.710 0 1.00
ATOM   1582  C   SER A 207     -28.850 -41.874 -39.210   66   5.710 0 1.00
ATOM   1583  O   SER A 207     -28.970 -40.699 -38.908   31   5.710 0 1.00
ATOM   1584  N   GLU A 208     -29.276 -42.391 -40.355   30   2.610 0 1.00
ATOM   1585  CA  GLU A 208     -30.162 -41.668 -41.268   65   2.610 0 1.00
ATOM   1586  CB  GLU A 208     -29.516 -41.584 -42.648   69   2.610 0 1.00
ATOM   1587  CG  GLU A 208     -29.822 -40.282 -43.332   69   2.610 0 1.00
ATOM   1588  CD  GLU A 208     -29.070 -39.132 -42.692   66   2.610 0 1.00
ATOM   1589  OE1 GLU A 208     -29.330 -38.822 -41.518   31   2.610 0 1.00
ATOM   1590  OE2 GLU A 208     -28.210 -38.524 -43.365   31   2.610 0 1.00
ATOM   1591  C   GLU A 208     -31.541 -42.351 -41.402   66   2.610 0 1.00
ATOM   1592  O   GLU A 208     -31.615 -43.532 -41.744   31   2.610 0 1.00
ATOM   1593  N   PRO A 209     -32.637 -41.619 -41.154   30   0.000 0 1.00
ATOM   1594  CA  PRO A 209     -32.774 -40.236 -40.770   65   0.005 0 1.00
ATOM   1595  CB  PRO A 209     -34.264 -39.954 -41.048   69   0.000 0 1.00
ATOM   1596  CG  PRO A 209     -34.791 -41.137 -41.762   69   0.000 0 1.00
ATOM   1597  CD  PRO A 209     -33.962 -42.242 -41.301   69   0.005 0 1.00
ATOM   1598  C   PRO A 209     -32.503 -39.990 -39.293   66   0.000 0 1.00
ATOM   1599  O   PRO A 209     -32.574 -40.927 -38.492   31   0.000 0 1.00
ATOM   1600  N   CYS A 210     -32.215 -38.724 -38.964   30   0.000 0 1.00
ATOM   1601  CA  CYS A 210     -32.129 -38.230 -37.591   65   0.000 0 1.00
ATOM   1602  CB  CYS A 210     -32.060 -36.684 -37.558   69   0.000 0 1.00
ATOM   1603  SG  CYS A 210     -30.521 -36.074 -38.173   82   0.000 0 1.00
ATOM   1604  C   CYS A 210     -33.338 -38.612 -36.750   66   0.000 0 1.00
ATOM   1605  O   CYS A 210     -34.426 -38.821 -37.257   31   0.000 0 1.00
ATOM   1606  N   ALA A 211     -33.106 -38.653 -35.444   30   0.000 0 1.00
ATOM   1607  CA  ALA A 211     -34.144 -38.688 -34.417   65   0.000 0 1.00
ATOM   1608  CB  ALA A 211     -35.028 -37.464 -34.510   70   0.000 0 1.00
ATOM   1609  C   ALA A 211     -34.972 -39.936 -34.398   66   0.000 0 1.00
ATOM   1610  O   ALA A 211     -36.006 -39.965 -33.741   31   0.000 0 1.00
ATOM   1611  N   LEU A 212     -34.499 -40.989 -35.060   30   0.000 0 1.00
ATOM   1612  CA  LEU A 212     -35.172 -42.273 -34.987   65   0.000 0 1.00
ATOM   1613  CB  LEU A 212     -34.619 -43.265 -35.983   69   0.000 0 1.00
ATOM   1614  CG  LEU A 212     -35.148 -43.160 -37.412   65   0.000 0 1.00
ATOM   1615  CD1 LEU A 212     -34.509 -44.317 -38.188   70   0.000 0 1.00
ATOM   1616  CD2 LEU A 212     -36.694 -43.173 -37.545   70   0.000 0 1.00
ATOM   1617  C   LEU A 212     -35.065 -42.880 -33.604   66   0.000 0 1.00
ATOM   1618  O   LEU A 212     -34.045 -42.717 -32.927   31   0.000 0 1.00
ATOM   1619  N   PRO A 213     -36.124 -43.595 -33.179   30   0.000 0 1.00
ATOM   1620  CA  PRO A 213     -36.127 -44.321 -31.906   65   0.005 0 1.00
ATOM   1621  CB  PRO A 213     -37.526 -44.931 -31.859   69   0.000 0 1.00
ATOM   1622  CG  PRO A 213     -38.337 -44.097 -32.778   69   0.000 0 1.00
ATOM   1623  CD  PRO A 213     -37.409 -43.756 -33.877   69   0.005 0 1.00
ATOM   1624  C   PRO A 213     -35.121 -45.432 -31.909   66   0.000 0 1.00
ATOM   1625  O   PRO A 213     -34.906 -46.031 -32.931   31   0.000 0 1.00
ATOM   1626  N   GLU A 214     -34.527 -45.720 -30.774   30   0.000 0 1.00
ATOM   1627  CA  GLU A 214     -33.602 -46.848 -30.673   65   0.000 0 1.00
ATOM   1628  CB  GLU A 214     -34.318 -48.177 -31.031   69   0.000 0 1.00
ATOM   1629  CG  GLU A 214     -35.684 -48.280 -30.343   69   0.000 0 1.00
ATOM   1630  CD  GLU A 214     -36.128 -49.691 -29.912   66   0.000 0 1.00
ATOM   1631  OE1 GLU A 214     -36.464 -50.520 -30.759   31   0.000 0 1.00
ATOM   1632  OE2 GLU A 214     -36.223 -49.954 -28.690   31   0.000 0 1.00
ATOM   1633  C   GLU A 214     -32.306 -46.610 -31.503   66   0.000 0 1.00
ATOM   1634  O   GLU A 214     -31.652 -47.549 -31.906   31   0.000 0 1.00
ATOM   1635  N   ARG A 215     -31.944 -45.337 -31.703   30   0.000 0 1.00
ATOM   1636  CA  ARG A 215     -30.790 -44.936 -32.504   65   0.000 0 1.00
ATOM   1637  CB  ARG A 215     -31.230 -44.590 -33.926   69   0.000 0 1.00
ATOM   1638  CG  ARG A 215     -31.882 -45.719 -34.682   69   0.000 0 1.00
ATOM   1639  CD  ARG A 215     -30.903 -46.851 -34.886   69   0.000 0 1.00
ATOM   1640  NE  ARG A 215     -31.564 -48.115 -34.613   30   0.000 0 1.00
ATOM   1641  CZ  ARG A 215     -32.145 -48.870 -35.522   66   0.000 0 1.00
ATOM   1642  NH1 ARG A 215     -32.127 -48.490 -36.800   30   0.000 0 1.00
ATOM   1643  NH2 ARG A 215     -32.732 -50.012 -35.145   30   0.000 0 1.00
ATOM   1644  C   ARG A 215     -30.034 -43.724 -31.936   66   0.000 0 1.00
ATOM   1645  O   ARG A 215     -30.004 -42.650 -32.584   31   0.000 0 1.00
ATOM   1646  N   PRO A 216     -29.387 -43.896 -30.757   30   0.000 0 1.00
ATOM   1647  CA  PRO A 216     -28.567 -42.814 -30.181   65   0.005 0 1.00
ATOM   1648  CB  PRO A 216     -28.038 -43.374 -28.867   69   0.000 0 1.00
ATOM   1649  CG  PRO A 216     -28.346 -44.851 -28.898   69   0.000 0 1.00
ATOM   1650  CD  PRO A 216     -29.408 -45.099 -29.917   69   0.005 0 1.00
ATOM   1651  C   PRO A 216     -27.451 -42.600 -31.113   66   0.000 0 1.00
ATOM   1652  O   PRO A 216     -27.154 -43.508 -31.850   31   0.000 0 1.00
ATOM   1653  N   SER A 217     -26.870 -41.412 -31.105   30   0.000 0 1.00
ATOM   1654  CA  SER A 217     -25.752 -41.075 -31.974   65   0.000 0 1.00
ATOM   1655  CB  SER A 217     -25.831 -39.606 -32.353   69   0.005 0 1.00
ATOM   1656  OG  SER A 217     -26.802 -39.399 -33.343   71   0.000 0 1.00
ATOM   1657  C   SER A 217     -24.432 -41.312 -31.262   66   0.000 0 1.00
ATOM   1658  O   SER A 217     -24.406 -41.701 -30.114   31   0.000 0 1.00
ATOM   1659  N   LEU A 218     -23.328 -41.057 -31.956   30   0.000 0 1.00
ATOM   1660  CA  LEU A 218     -21.979 -41.143 -31.346   65   0.000 0 1.00
ATOM   1661  CB  LEU A 218     -21.162 -42.301 -31.917   69   0.000 0 1.00
ATOM   1662  CG  LEU A 218     -22.036 -43.529 -31.743   65   0.000 0 1.00
ATOM   1663  CD1 LEU A 218     -22.522 -43.958 -33.107   70   0.000 0 1.00
ATOM   1664  CD2 LEU A 218     -21.316 -44.600 -30.996   70   0.000 0 1.00
ATOM   1665  C   LEU A 218     -21.174 -39.867 -31.439   66   0.000 0 1.00
ATOM   1666  O   LEU A 218     -21.284 -39.079 -32.383   31   0.000 0 1.00
ATOM   1667  N   TYR A 219     -20.366 -39.718 -30.400   30   0.000 0 1.00
ATOM   1668  CA  TYR A 219     -19.642 -38.499 -30.106   65   0.000 0 1.00
ATOM   1669  CB  TYR A 219     -20.302 -37.770 -28.893   69   0.000 0 1.00
ATOM   1670  CG  TYR A 219     -21.734 -37.407 -29.202   67   0.000 0 1.00
ATOM   1671  CD1 TYR A 219     -22.722 -38.348 -29.092   67   0.000 0 1.00
ATOM   1672  CD2 TYR A 219     -22.080 -36.148 -29.692   67   0.000 0 1.00
ATOM   1673  CE1 TYR A 219     -24.045 -38.069 -29.454   67   0.000 0 1.00
ATOM   1674  CE2 TYR A 219     -23.395 -35.846 -30.039   67   0.000 0 1.00
ATOM   1675  CZ  TYR A 219     -24.376 -36.830 -29.911   66   0.005 0 1.00
ATOM   1676  OH  TYR A 219     -25.690 -36.609 -30.221   71   0.000 0 1.00
ATOM   1677  C   TYR A 219     -18.237 -38.956 -29.814   66   0.000 0 1.00
ATOM   1678  O   TYR A 219     -18.052 -39.948 -29.130   31   0.000 0 1.00
ATOM   1679  N   THR A 220     -17.254 -38.298 -30.394   30   0.000 0 1.00
ATOM   1680  CA  THR A 220     -15.880 -38.547 -29.981   65   0.000 0 1.00
ATOM   1681  CB  THR A 220     -14.903 -37.710 -30.793   65   0.005 0 1.00
ATOM   1682  OG1 THR A 220     -15.139 -37.920 -32.189   71   0.000 0 1.00
ATOM   1683  CG2 THR A 220     -13.463 -38.075 -30.420   70   0.000 0 1.00
ATOM   1684  C   THR A 220     -15.662 -38.246 -28.464   66   0.000 0 1.00
ATOM   1685  O   THR A 220     -15.827 -37.121 -28.007   31   0.000 0 1.00
ATOM   1686  N   LYS A 221     -15.254 -39.267 -27.716   30   0.000 0 1.00
ATOM   1687  CA  LYS A 221     -15.164 -39.195 -26.268   65   0.000 0 1.00
ATOM   1688  CB  LYS A 221     -15.173 -40.602 -25.664   69   0.000 0 1.00
ATOM   1689  CG  LYS A 221     -15.376 -40.570 -24.156   69   0.000 0 1.00
ATOM   1690  CD  LYS A 221     -15.019 -41.858 -23.461   69   0.000 0 1.00
ATOM   1691  CE  LYS A 221     -16.171 -42.828 -23.264   69   0.000 0 1.00
ATOM   1692  NZ  LYS A 221     -16.066 -43.328 -21.855   30   0.000 0 1.00
ATOM   1693  C   LYS A 221     -13.917 -38.424 -25.844   66   0.000 0 1.00
ATOM   1694  O   LYS A 221     -12.844 -38.980 -25.740   31   0.000 0 1.00
ATOM   1695  N   VAL A 222     -14.098 -37.147 -25.557   30   0.000 0 1.00
ATOM   1696  CA  VAL A 222     -13.010 -36.164 -25.431   65   0.000 0 1.00
ATOM   1697  CB  VAL A 222     -13.637 -34.760 -25.169   65   0.000 0 1.00
ATOM   1698  CG1 VAL A 222     -12.609 -33.748 -24.710   70   0.000 0 1.00
ATOM   1699  CG2 VAL A 222     -14.304 -34.251 -26.402   70   0.000 0 1.00
ATOM   1700  C   VAL A 222     -11.978 -36.418 -24.319   66   0.000 0 1.00
ATOM   1701  O   VAL A 222     -10.829 -35.955 -24.418   31   0.000 0 1.00
ATOM   1702  N   VAL A 223     -12.406 -37.104 -23.251   30   0.000 0 1.00
ATOM   1703  CA  VAL A 223     -11.554 -37.365 -22.093   65   0.000 0 1.00
ATOM   1704  CB  VAL A 223     -12.354 -37.993 -20.862   65   0.000 0 1.00
ATOM   1705  CG1 VAL A 223     -12.790 -39.423 -21.096   70   0.000 0 1.00
ATOM   1706  CG2 VAL A 223     -11.537 -37.951 -19.633   70   0.000 0 1.00
ATOM   1707  C   VAL A 223     -10.371 -38.221 -22.520   66   0.000 0 1.00
ATOM   1708  O   VAL A 223      -9.277 -38.068 -21.969   31   0.000 0 1.00
ATOM   1709  N   HIS A 224     -10.566 -39.081 -23.525   30   0.000 0 1.00
ATOM   1710  CA  HIS A 224      -9.431 -39.807 -24.137   65   0.000 0 1.00
ATOM   1711  CB  HIS A 224      -9.917 -40.852 -25.140   69   0.000 0 1.00
ATOM   1712  CG  HIS A 224     -10.546 -42.015 -24.483   68   0.000 0 1.00
ATOM   1713  ND1 HIS A 224     -11.791 -42.477 -24.829   30   0.000 0 1.00
ATOM   1714  CD2 HIS A 224     -10.162 -42.730 -23.406   67   0.000 0 1.00
ATOM   1715  CE1 HIS A 224     -12.119 -43.467 -24.019   68   0.000 0 1.00
ATOM   1716  NE2 HIS A 224     -11.153 -43.628 -23.143   30   0.000 0 1.00
ATOM   1717  C   HIS A 224      -8.355 -38.985 -24.826   66   0.000 0 1.00
ATOM   1718  O   HIS A 224      -7.328 -39.552 -25.144   31   0.000 0 1.00
ATOM   1719  N   TYR A 225      -8.584 -37.687 -25.049   30   0.000 0 1.00
ATOM   1720  CA  TYR A 225      -7.715 -36.862 -25.879   65   0.000 0 1.00
ATOM   1721  CB  TYR A 225      -8.488 -36.481 -27.126   69   0.000 0 1.00
ATOM   1722  CG  TYR A 225      -8.999 -37.692 -27.857   67   0.000 0 1.00
ATOM   1723  CD1 TYR A 225      -8.228 -38.327 -28.795   67   0.000 0 1.00
ATOM   1724  CD2 TYR A 225     -10.244 -38.204 -27.599   67   0.000 0 1.00
ATOM   1725  CE1 TYR A 225      -8.685 -39.413 -29.468   67   0.000 0 1.00
ATOM   1726  CE2 TYR A 225     -10.714 -39.306 -28.272   67   0.000 0 1.00
ATOM   1727  CZ  TYR A 225      -9.921 -39.916 -29.191   66   0.005 0 1.00
ATOM   1728  OH  TYR A 225     -10.366 -41.030 -29.864   71   0.000 0 1.00
ATOM   1729  C   TYR A 225      -7.070 -35.633 -25.205   66   0.000 0 1.00
ATOM   1730  O   TYR A 225      -6.485 -34.775 -25.840   31   0.000 0 1.00
ATOM   1731  N   ARG A 226      -7.106 -35.597 -23.897   30   0.000 0 1.00
ATOM   1732  CA  ARG A 226      -6.573 -34.464 -23.172   65   0.000 0 1.00
ATOM   1733  CB  ARG A 226      -6.843 -34.670 -21.720   69   0.000 0 1.00
ATOM   1734  CG  ARG A 226      -8.278 -34.818 -21.431   69   0.000 0 1.00
ATOM   1735  CD  ARG A 226      -8.591 -34.090 -20.186   69   0.000 0 1.00
ATOM   1736  NE  ARG A 226      -8.052 -32.719 -20.259   30   0.000 0 1.00
ATOM   1737  CZ  ARG A 226      -7.907 -31.904 -19.212   66   0.000 0 1.00
ATOM   1738  NH1 ARG A 226      -8.279 -32.310 -17.999   30   0.000 0 1.00
ATOM   1739  NH2 ARG A 226      -7.384 -30.689 -19.375   30   0.000 0 1.00
ATOM   1740  C   ARG A 226      -5.092 -34.294 -23.340   66   0.000 0 1.00
ATOM   1741  O   ARG A 226      -4.618 -33.188 -23.544   31   0.000 0 1.00
ATOM   1742  N   LYS A 227      -4.338 -35.378 -23.196   30   0.000 0 1.00
ATOM   1743  CA  LYS A 227      -2.890 -35.305 -23.451   65   0.000 0 1.00
ATOM   1744  CB  LYS A 227      -2.136 -36.580 -23.067   69   0.000 0 1.00
ATOM   1745  CG  LYS A 227      -0.643 -36.308 -22.819   69   0.000 0 1.00
ATOM   1746  CD  LYS A 227       0.190 -37.574 -22.620   69   0.000 0 1.00
ATOM   1747  CE  LYS A 227       0.740 -38.107 -23.963   69   0.000 0 1.00
ATOM   1748  NZ  LYS A 227       1.477 -39.432 -23.935   30   0.000 0 1.00
ATOM   1749  C   LYS A 227      -2.589 -34.896 -24.907   66   0.000 0 1.00
ATOM   1750  O   LYS A 227      -1.741 -34.096 -25.129   31   0.000 0 1.00
ATOM   1751  N   TRP A 228      -3.321 -35.390 -25.887   30   0.000 0 1.00
ATOM   1752  CA  TRP A 228      -3.039 -35.030 -27.282   65   0.000 0 1.00
ATOM   1753  CB  TRP A 228      -3.799 -35.902 -28.278   69   0.000 0 1.00
ATOM   1754  CG  TRP A 228      -3.733 -35.434 -29.712   68   0.005 0 1.00
ATOM   1755  CD1 TRP A 228      -2.716 -35.629 -30.583   67   0.000 0 1.00
ATOM   1756  CD2 TRP A 228      -4.738 -34.711 -30.423   68   0.005 0 1.00
ATOM   1757  NE1 TRP A 228      -3.009 -35.059 -31.789   30   0.000 0 1.00
ATOM   1758  CE2 TRP A 228      -4.248 -34.492 -31.722   68   0.000 0 1.00
ATOM   1759  CE3 TRP A 228      -6.019 -34.227 -30.085   67   0.000 0 1.00
ATOM   1760  CZ2 TRP A 228      -4.992 -33.821 -32.703   67   0.000 0 1.00
ATOM   1761  CZ3 TRP A 228      -6.768 -33.540 -31.059   67   0.000 0 1.00
ATOM   1762  CH2 TRP A 228      -6.251 -33.357 -32.355   67   0.000 0 1.00
ATOM   1763  C   TRP A 228      -3.376 -33.609 -27.569   66   0.000 0 1.00
ATOM   1764  O   TRP A 228      -2.661 -32.966 -28.332   31   0.000 0 1.00
ATOM   1765  N   ILE A 229      -4.473 -33.122 -26.989   30   0.000 0 1.00
ATOM   1766  CA  ILE A 229      -4.878 -31.720 -27.167   65   0.000 0 1.00
ATOM   1767  CB  ILE A 229      -6.148 -31.410 -26.432   65   0.000 0 1.00
ATOM   1768  CG1 ILE A 229      -7.311 -32.020 -27.188   69   0.000 0 1.00
ATOM   1769  CG2 ILE A 229      -6.379 -29.919 -26.361   70   0.000 0 1.00
ATOM   1770  CD1 ILE A 229      -8.572 -32.177 -26.355   70   0.000 0 1.00
ATOM   1771  C   ILE A 229      -3.799 -30.793 -26.679   66   0.000 0 1.00
ATOM   1772  O   ILE A 229      -3.415 -29.864 -27.357   31   0.000 0 1.00
ATOM   1773  N   LYS A 230      -3.300 -31.104 -25.501   30   0.000 0 1.00
ATOM   1774  CA  LYS A 230      -2.329 -30.281 -24.828   65   0.000 0 1.00
ATOM   1775  CB  LYS A 230      -2.137 -30.801 -23.421   69   0.000 0 1.00
ATOM   1776  CG  LYS A 230      -1.292 -29.868 -22.537   69   0.000 0 1.00
ATOM   1777  CD  LYS A 230      -0.177 -30.666 -21.826   69   0.000 0 1.00
ATOM   1778  CE  LYS A 230       0.933 -31.044 -22.785   69   0.000 0 1.00
ATOM   1779  NZ  LYS A 230       2.154 -31.455 -22.052   30   0.000 0 1.00
ATOM   1780  C   LYS A 230      -0.992 -30.308 -25.505   66   0.000 0 1.00
ATOM   1781  O   LYS A 230      -0.319 -29.283 -25.622   31   0.000 0 1.00
ATOM   1782  N   ASP A 231      -0.582 -31.500 -25.917   30   0.000 0 1.00
ATOM   1783  CA  ASP A 231       0.697 -31.646 -26.586   65   0.000 0 1.00
ATOM   1784  CB  ASP A 231       1.017 -33.108 -26.825   69   0.000 0 1.00
ATOM   1785  CG  ASP A 231       1.334 -33.842 -25.525   66   0.000 0 1.00
ATOM   1786  OD1 ASP A 231       1.615 -33.182 -24.497   31   0.000 0 1.00
ATOM   1787  OD2 ASP A 231       1.276 -35.092 -25.497   31   0.000 0 1.00
ATOM   1788  C   ASP A 231       0.669 -30.832 -27.862   66   0.000 0 1.00
ATOM   1789  O   ASP A 231       1.582 -30.053 -28.147   31   0.000 0 1.00
ATOM   1790  N   THR A 232      -0.428 -30.949 -28.585   30   0.000 0 1.00
ATOM   1791  CA  THR A 232      -0.533 -30.294 -29.869   65   0.000 0 1.00
ATOM   1792  CB  THR A 232      -1.796 -30.706 -30.569   65   0.005 0 1.00
ATOM   1793  OG1 THR A 232      -1.922 -32.138 -30.533   71   0.000 0 1.00
ATOM   1794  CG2 THR A 232      -1.748 -30.251 -31.974   70   0.000 0 1.00
ATOM   1795  C   THR A 232      -0.463 -28.774 -29.731   66   0.000 0 1.00
ATOM   1796  O   THR A 232       0.215 -28.104 -30.502   31   0.000 0 1.00
ATOM   1797  N   ILE A 233      -1.119 -28.241 -28.719   30   0.000 0 1.00
ATOM   1798  CA  ILE A 233      -1.160 -26.805 -28.528   65   0.000 0 1.00
ATOM   1799  CB  ILE A 233      -2.212 -26.437 -27.508   65   0.000 0 1.00
ATOM   1800  CG1 ILE A 233      -3.588 -26.756 -28.072   69   0.000 0 1.00
ATOM   1801  CG2 ILE A 233      -2.126 -24.983 -27.202   70   0.000 0 1.00
ATOM   1802  CD1 ILE A 233      -4.680 -26.735 -27.070   70   0.000 0 1.00
ATOM   1803  C   ILE A 233       0.176 -26.255 -28.050   66   0.000 0 1.00
ATOM   1804  O   ILE A 233       0.651 -25.247 -28.545   31   0.000 0 1.00
ATOM   1805  N   VAL A 234       0.762 -26.903 -27.059   30   0.000 0 1.00
ATOM   1806  CA  VAL A 234       2.070 -26.501 -26.553   65   0.000 0 1.00
ATOM   1807  CB  VAL A 234       2.520 -27.455 -25.424   65   0.000 0 1.00
ATOM   1808  CG1 VAL A 234       3.999 -27.317 -25.120   70   0.000 0 1.00
ATOM   1809  CG2 VAL A 234       1.701 -27.191 -24.161   70   0.000 0 1.00
ATOM   1810  C   VAL A 234       3.148 -26.510 -27.641   66   0.000 0 1.00
ATOM   1811  O   VAL A 234       3.977 -25.608 -27.715   31   0.000 0 1.00
ATOM   1812  N   ALA A 235       3.118 -27.528 -28.483   30   0.000 0 1.00
ATOM   1813  CA  ALA A 235       4.121 -27.690 -29.525   65   0.000 0 1.00
ATOM   1814  CB  ALA A 235       4.281 -29.169 -29.827   70   0.000 0 1.00
ATOM   1815  C   ALA A 235       3.833 -26.932 -30.837   66   0.000 0 1.00
ATOM   1816  O   ALA A 235       4.432 -27.249 -31.858   31   0.000 0 1.00
ATOM   1817  N   ASN A 236       2.938 -25.948 -30.812   30   0.000 0 1.00
ATOM   1818  CA  ASN A 236       2.437 -25.312 -32.040   65   0.000 0 1.00
ATOM   1819  CB  ASN A 236       1.343 -26.158 -32.669   69   0.000 0 1.00
ATOM   1820  CG  ASN A 236       1.867 -27.383 -33.322   66   0.000 0 1.00
ATOM   1821  OD1 ASN A 236       2.435 -27.294 -34.397   31   0.000 0 1.00
ATOM   1822  ND2 ASN A 236       1.670 -28.548 -32.702   30   0.000 0 1.00
ATOM   1823  C   ASN A 236       1.855 -23.948 -31.737   66   0.000 0 1.00
ATOM   1824  O   ASN A 236       0.742 -23.626 -32.148   31   0.000 0 1.00
ATOM   1825  N   PRO A 237       2.601 -23.131 -31.003   30   0.000 0 1.00
ATOM   1826  CA  PRO A 237       2.048 -21.862 -30.589   65   0.005 0 1.00
ATOM   1827  CB  PRO A 237       3.156 -21.256 -29.736   69   0.000 0 1.00
ATOM   1828  CG  PRO A 237       4.367 -21.847 -30.277   69   0.000 0 1.00
ATOM   1829  CD  PRO A 237       3.991 -23.277 -30.578   69   0.005 0 1.00
ATOM   1830  C   PRO A 237       1.798 -20.983 -31.802   66   0.000 0 1.00
ATOM   1831  O   PRO A 237       2.479 -21.164 -32.832   31   0.000 0 1.00
TER
ATOM      1  N   ALA B   1     -21.823 -18.857 -42.839   30  -0.300 0 1.00
ATOM      2  CA  ALA B   1     -23.239 -18.974 -43.177   65   0.310 0 1.00
ATOM      3  CB  ALA B   1     -23.446 -18.865 -44.679   70   0.000 0 1.00
ATOM      4  C   ALA B   1     -23.812 -20.292 -42.681   66   0.500 0 1.00
ATOM      5  O   ALA B   1     -23.560 -20.696 -41.546   31  -0.500 0 1.00
ATOM      6  HT1 ALA B   1     -21.709 -18.899 -41.844   80   0.330 0 1.00
ATOM      7  HT2 ALA B   1     -21.311 -19.608 -43.263   80   0.330 0 1.00
ATOM      8  HT3 ALA B   1     -21.467 -17.983 -43.176   80   0.330 0 1.00
ATOM      9  N   VAL B   2     -24.584 -20.963 -43.531   30  -0.570 0 1.00
ATOM     10  HN  VAL B   2     -24.715 -20.512 -44.454   80   0.370 0 1.00
ATOM     11  CA  VAL B   2     -25.188 -22.240 -43.161   65   0.200 0 1.00
ATOM     12  CB  VAL B   2     -26.638 -22.080 -42.735   65   0.000 0 1.00
ATOM     13  CG1 VAL B   2     -27.262 -23.438 -42.421   70   0.000 0 1.00
ATOM     14  CG2 VAL B   2     -26.730 -21.218 -41.478   70  -0.000 0 1.00
ATOM     15  C   VAL B   2     -25.108 -23.205 -44.333   66   0.500 0 1.00
ATOM     16  O   VAL B   2     -24.067 -23.320 -44.978   31  -0.500 0 1.00
ATOM     17  N   ARG B   3     -26.208 -23.900 -44.610   30  -0.570 0 1.00
ATOM     18  HN  ARG B   3     -27.015 -23.708 -43.989   80   0.370 0 1.00
ATOM     19  CA  ARG B   3     -26.247 -24.855 -45.714   65   0.200 0 1.00
ATOM     20  CB  ARG B   3     -26.049 -26.275 -45.209   69   0.000 0 1.00
ATOM     21  CG  ARG B   3     -24.676 -26.528 -44.606   69   0.070 0 1.00
ATOM     22  CD  ARG B   3     -24.522 -27.964 -44.135   69   0.310 0 1.00
ATOM     23  NE  ARG B   3     -23.208 -28.199 -43.543   30  -0.700 0 1.00
ATOM     24  HE  ARG B   3     -22.572 -27.416 -43.488   80   0.440 0 1.00
ATOM     25  CZ  ARG B   3     -22.788 -29.369 -43.069   66   0.640 0 1.00
ATOM     26  NH1 ARG B   3     -23.576 -30.439 -43.109   30  -0.800 0 1.00
ATOM     27 HH11 ARG B   3     -24.485 -30.380 -43.512   80   0.460 0 1.00
ATOM     28 HH12 ARG B   3     -23.248 -31.310 -42.729   80   0.460 0 1.00
ATOM     29  NH2 ARG B   3     -21.568 -29.468 -42.549   30  -0.800 0 1.00
ATOM     30 HH21 ARG B   3     -20.964 -28.668 -42.535   80   0.460 0 1.00
ATOM     31 HH22 ARG B   3     -21.251 -30.337 -42.175   80   0.460 0 1.00
ATOM     32  C   ARG B   3     -27.563 -24.763 -46.467   66   0.500 0 1.00
ATOM     33  O   ARG B   3     -28.035 -23.669 -46.769   31  -0.500 0 1.00
ATOM     34  N   ASP B   4     -28.157 -25.914 -46.772   30  -0.570 0 1.00
ATOM     35  HN  ASP B   4     -27.653 -26.763 -46.460   80   0.370 0 1.00
ATOM     36  CA  ASP B   4     -29.426 -25.946 -47.494   65   0.200 0 1.00
ATOM     37  CB  ASP B   4     -29.201 -26.217 -48.973   69  -0.100 0 1.00
ATOM     38  CG  ASP B   4     -28.469 -25.087 -49.681   66   0.700 0 1.00
ATOM     39  OD1 ASP B   4     -28.838 -23.908 -49.490   31  -0.800 0 1.00
ATOM     40  OD2 ASP B   4     -27.517 -25.381 -50.434   31  -0.800 0 1.00
ATOM     41  C   ASP B   4     -30.353 -27.004 -46.920   66   0.500 0 1.00
ATOM     42  O   ASP B   4     -30.497 -27.116 -45.704   31  -0.500 0 1.00
ATOM     43  N   LYS B   5     -30.985 -27.782 -47.795   30  -0.570 0 1.00
ATOM     44  HN  LYS B   5     -30.776 -27.583 -48.789   80   0.370 0 1.00
ATOM     45  CA  LYS B   5     -31.900 -28.832 -47.357   65   0.200 0 1.00
ATOM     46  CB  LYS B   5     -33.343 -28.364 -47.448   69   0.000 0 1.00
ATOM     47  CG  LYS B   5     -33.676 -27.211 -46.516   69   0.000 0 1.00
ATOM     48  CD  LYS B   5     -35.139 -26.811 -46.612   69   0.000 0 1.00
ATOM     49  CE  LYS B   5     -35.454 -25.698 -45.722   69   0.310 0 1.00
ATOM     50  NZ  LYS B   5     -36.653 -25.136 -45.604   30  -0.300 0 1.00
ATOM     51  HZ1 LYS B   5     -37.236 -25.231 -46.447   80   0.330 0 1.00
ATOM     52  HZ2 LYS B   5     -36.617 -24.125 -45.416   80   0.330 0 1.00
ATOM     53  HZ3 LYS B   5     -37.218 -25.531 -44.841   80   0.330 0 1.00
ATOM     54  C   LYS B   5     -31.722 -30.094 -48.186   66   0.500 0 1.00
ATOM     55  O   LYS B   5     -30.597 -30.521 -48.440   31  -0.500 0 1.00
ATOM     56  N   VAL B   6     -32.832 -30.691 -48.609   30  -0.570 0 1.00
ATOM     57  HN  VAL B   6     -33.715 -30.228 -48.325   80   0.370 0 1.00
ATOM     58  CA  VAL B   6     -32.782 -31.909 -49.412   65   0.200 0 1.00
ATOM     59  CB  VAL B   6     -33.016 -33.153 -48.571   65   0.000 0 1.00
ATOM     60  CG1 VAL B   6     -33.026 -34.403 -49.448   70   0.000 0 1.00
ATOM     61  CG2 VAL B   6     -31.906 -33.313 -47.536   70  -0.000 0 1.00
ATOM     62  C   VAL B   6     -33.823 -31.839 -50.518   66   0.500 0 1.00
ATOM     63  O   VAL B   6     -33.959 -30.814 -51.183   31  -0.500 0 1.00
ATOM     64  N   GLY B   7     -34.557 -32.931 -50.714   30  -0.570 0 1.00
ATOM     65  HN  GLY B   7     -34.340 -33.724 -50.084   80   0.370 0 1.00
ATOM     66  CA  GLY B   7     -35.587 -32.978 -51.749    1   0.100 0 1.00
ATOM     67  C   GLY B   7     -36.831 -33.690 -51.243   66   0.700 0 1.00
ATOM     68  O   GLY B   7     -37.810 -33.830 -51.974   31  -0.800 0 1.00
ATOM     69  OXT GLY B   7     -37.063 -34.198 -50.145   31  -0.800 0 1.00
TER
