# Supplementary material for: Targeting Tumor Markers with Antisense Peptides: An Example of Human Prostate Specific Antigen
Source: Int J Mol Sci. 2019 Apr 28;20(9):2090. doi: 10.3390/ijms20092090 (PMC6540241; doi:10.3390/ijms20092090)
Supplement: Supplementary file 1 [file ijms-20-02090-s001.zip › Scheme S6_de47d20be470dff_model_5.pdb]

REMARK   1 secondary structure assigned by stride 
REMARK   2 stride output converted by stride2pdb version 0.01
HELIX    1   1 TYR P  234  ILE P  238  1                                   5
SHEET    1   1 1 HIS P  87  PRO P  92  0
SHEET    2   2 1 GLY P  96  SER P 100  0
EXPDTA    THEORETICAL MODEL, MODELLER 9.14 2018/05/08 20:58:33
ATOM      1  N   ILE P  16     -37.782 -35.867 -11.834  1.00  1.00           N
ATOM      2  CA  ILE P  16     -38.693 -36.601 -10.927  1.00  1.00           C
ATOM      3  CB  ILE P  16     -38.596 -38.093 -11.080  1.00  1.00           C
ATOM      4  CG1 ILE P  16     -39.394 -38.577 -12.247  1.00  1.00           C
ATOM      5  CG2 ILE P  16     -39.055 -38.865  -9.846  1.00  1.00           C
ATOM      6  CD1 ILE P  16     -39.256 -40.084 -12.237  1.00  1.00           C
ATOM      7  C   ILE P  16     -38.568 -36.344  -9.467  1.00  1.00           C
ATOM      8  O   ILE P  16     -37.484 -36.093  -8.946  1.00  1.00           O
ATOM      9  N   VAL P  17     -39.725 -36.391  -8.775  4.00  1.00           N
ATOM     10  CA  VAL P  17     -39.719 -36.375  -7.359  4.00  1.00           C
ATOM     11  CB  VAL P  17     -40.385 -35.237  -6.651  4.00  1.00           C
ATOM     12  CG1 VAL P  17     -39.449 -34.052  -6.745  4.00  1.00           C
ATOM     13  CG2 VAL P  17     -41.735 -34.933  -7.286  4.00  1.00           C
ATOM     14  C   VAL P  17     -40.307 -37.635  -6.876  4.00  1.00           C
ATOM     15  O   VAL P  17     -40.590 -38.568  -7.623  4.00  1.00           O
ATOM     16  N   GLY P  18     -40.553 -37.679  -5.576  1.00  1.00           N
ATOM     17  CA  GLY P  18     -40.827 -38.946  -5.015  1.00  1.00           C
ATOM     18  C   GLY P  18     -39.677 -39.035  -4.075  1.00  1.00           C
ATOM     19  O   GLY P  18     -39.613 -39.880  -3.184  1.00  1.00           O
ATOM     20  N   GLY P  19     -38.723 -38.115  -4.324  1.00  1.00           N
ATOM     21  CA  GLY P  19     -37.622 -37.789  -3.473  1.00  1.00           C
ATOM     22  C   GLY P  19     -37.976 -36.383  -3.158  1.00  1.00           C
ATOM     23  O   GLY P  19     -37.189 -35.451  -3.313  1.00  1.00           O
ATOM     24  N   TRP P  20     -39.223 -36.229  -2.678  4.00  1.00           N
ATOM     25  CA  TRP P  20     -39.790 -34.936  -2.512  4.00  1.00           C
ATOM     26  CB  TRP P  20     -41.133 -34.936  -1.777  4.00  1.00           C
ATOM     27  CG  TRP P  20     -42.236 -35.734  -2.410  4.00  1.00           C
ATOM     28  CD2 TRP P  20     -43.480 -35.974  -1.742  4.00  1.00           C
ATOM     29  CD1 TRP P  20     -42.306 -36.377  -3.612  4.00  1.00           C
ATOM     30  NE1 TRP P  20     -43.523 -37.010  -3.729  4.00  1.00           N
ATOM     31  CE2 TRP P  20     -44.254 -36.769  -2.583  4.00  1.00           C
ATOM     32  CE3 TRP P  20     -43.934 -35.564  -0.522  4.00  1.00           C
ATOM     33  CZ2 TRP P  20     -45.507 -37.169  -2.215  4.00  1.00           C
ATOM     34  CZ3 TRP P  20     -45.198 -35.967  -0.154  4.00  1.00           C
ATOM     35  CH2 TRP P  20     -45.967 -36.754  -0.985  4.00  1.00           C
ATOM     36  C   TRP P  20     -38.910 -34.169  -1.610  4.00  1.00           C
ATOM     37  O   TRP P  20     -38.810 -34.468  -0.423  4.00  1.00           O
ATOM     38  N   GLU P  21     -38.267 -33.147  -2.184  4.00  1.00           N
ATOM     39  CA  GLU P  21     -37.425 -32.255  -1.464  4.00  1.00           C
ATOM     40  CB  GLU P  21     -36.285 -32.872  -0.626  4.00  1.00           C
ATOM     41  CG  GLU P  21     -36.651 -33.322   0.790  4.00  1.00           C
ATOM     42  CD  GLU P  21     -35.350 -33.572   1.542  4.00  1.00           C
ATOM     43  OE1 GLU P  21     -34.381 -34.065   0.903  4.00  1.00           O
ATOM     44  OE2 GLU P  21     -35.303 -33.264   2.761  4.00  1.00           O
ATOM     45  C   GLU P  21     -36.719 -31.415  -2.476  4.00  1.00           C
ATOM     46  O   GLU P  21     -36.984 -31.492  -3.675  4.00  1.00           O
ATOM     47  N   CYS P  22     -35.792 -30.574  -1.977  1.00  1.00           N
ATOM     48  CA  CYS P  22     -34.955 -29.740  -2.784  1.00  1.00           C
ATOM     49  CB  CYS P  22     -33.770 -30.485  -3.424  1.00  1.00           C
ATOM     50  SG  CYS P  22     -32.567 -31.030  -2.173  1.00  1.00           S
ATOM     51  C   CYS P  22     -35.739 -29.051  -3.824  1.00  1.00           C
ATOM     52  O   CYS P  22     -35.603 -29.299  -5.021  1.00  1.00           O
ATOM     53  N   GLU P  23     -36.598 -28.154  -3.341  1.00  1.00           N
ATOM     54  CA  GLU P  23     -37.467 -27.398  -4.164  1.00  1.00           C
ATOM     55  CB  GLU P  23     -38.402 -26.523  -3.320  1.00  1.00           C
ATOM     56  CG  GLU P  23     -37.624 -25.563  -2.417  1.00  1.00           C
ATOM     57  CD  GLU P  23     -38.610 -24.822  -1.530  1.00  1.00           C
ATOM     58  OE1 GLU P  23     -39.789 -25.259  -1.455  1.00  1.00           O
ATOM     59  OE2 GLU P  23     -38.193 -23.807  -0.909  1.00  1.00           O
ATOM     60  C   GLU P  23     -36.728 -26.491  -5.060  1.00  1.00           C
ATOM     61  O   GLU P  23     -36.998 -26.427  -6.259  1.00  1.00           O
ATOM     62  N   LYS P  24     -35.743 -25.775  -4.522  3.00  1.00           N
ATOM     63  CA  LYS P  24     -35.229 -24.789  -5.400  3.00  1.00           C
ATOM     64  CB  LYS P  24     -35.494 -23.371  -4.873  3.00  1.00           C
ATOM     65  CG  LYS P  24     -36.974 -23.095  -4.603  3.00  1.00           C
ATOM     66  CD  LYS P  24     -37.215 -21.839  -3.766  3.00  1.00           C
ATOM     67  CE  LYS P  24     -36.512 -21.860  -2.407  3.00  1.00           C
ATOM     68  NZ  LYS P  24     -36.600 -20.529  -1.770  3.00  1.00           N
ATOM     69  C   LYS P  24     -33.766 -24.935  -5.492  3.00  1.00           C
ATOM     70  O   LYS P  24     -33.101 -25.494  -4.622  3.00  1.00           O
ATOM     71  N   HIS P  25     -33.256 -24.427  -6.615  3.00  1.00           N
ATOM     72  CA  HIS P  25     -31.862 -24.315  -6.833  3.00  1.00           C
ATOM     73  ND1 HIS P  25     -32.869 -22.202  -4.330  3.00  1.00           N
ATOM     74  CG  HIS P  25     -32.005 -22.223  -5.402  3.00  1.00           C
ATOM     75  CB  HIS P  25     -31.190 -23.428  -5.770  3.00  1.00           C
ATOM     76  NE2 HIS P  25     -32.992 -20.196  -5.277  3.00  1.00           N
ATOM     77  CD2 HIS P  25     -32.091 -20.987  -5.969  3.00  1.00           C
ATOM     78  CE1 HIS P  25     -33.432 -20.970  -4.301  3.00  1.00           C
ATOM     79  C   HIS P  25     -31.190 -25.657  -6.734  3.00  1.00           C
ATOM     80  O   HIS P  25     -30.083 -25.751  -6.208  3.00  1.00           O
ATOM     81  N   SER P  26     -31.838 -26.739  -7.204  1.00  1.00           N
ATOM     82  CA  SER P  26     -31.260 -28.053  -7.120  1.00  1.00           C
ATOM     83  CB  SER P  26     -32.327 -29.147  -7.267  1.00  1.00           C
ATOM     84  OG  SER P  26     -33.276 -29.056  -6.215  1.00  1.00           O
ATOM     85  C   SER P  26     -30.154 -28.306  -8.082  1.00  1.00           C
ATOM     86  O   SER P  26     -29.070 -28.677  -7.631  1.00  1.00           O
ATOM     87  N   GLN P  27     -30.371 -28.158  -9.416  1.00  1.00           N
ATOM     88  CA  GLN P  27     -29.207 -28.469 -10.189  1.00  1.00           C
ATOM     89  CB  GLN P  27     -29.204 -28.499 -11.713  1.00  1.00           C
ATOM     90  CG  GLN P  27     -27.824 -28.994 -12.171  1.00  1.00           C
ATOM     91  CD  GLN P  27     -27.451 -30.240 -11.354  1.00  1.00           C
ATOM     92  OE1 GLN P  27     -27.035 -30.144 -10.201  1.00  1.00           O
ATOM     93  NE2 GLN P  27     -27.584 -31.452 -11.952  1.00  1.00           N
ATOM     94  C   GLN P  27     -28.276 -27.347  -9.863  1.00  1.00           C
ATOM     95  O   GLN P  27     -27.091 -27.645  -9.816  1.00  1.00           O
ATOM     96  N   PRO P  28     -28.618 -26.072  -9.687  3.00  1.00           N
ATOM     97  CA  PRO P  28     -29.775 -25.378 -10.179  3.00  1.00           C
ATOM     98  CD  PRO P  28     -28.310 -25.532  -8.388  3.00  1.00           C
ATOM     99  CB  PRO P  28     -30.035 -24.166  -9.284  3.00  1.00           C
ATOM    100  CG  PRO P  28     -28.797 -24.084  -8.397  3.00  1.00           C
ATOM    101  C   PRO P  28     -29.513 -25.015 -11.552  3.00  1.00           C
ATOM    102  O   PRO P  28     -30.356 -24.319 -12.117  3.00  1.00           O
ATOM    103  N   TRP P  29     -28.362 -25.387 -12.146  3.00  1.00           N
ATOM    104  CA  TRP P  29     -28.616 -25.010 -13.475  3.00  1.00           C
ATOM    105  CB  TRP P  29     -27.538 -24.253 -14.305  3.00  1.00           C
ATOM    106  CG  TRP P  29     -28.273 -23.265 -15.221  3.00  1.00           C
ATOM    107  CD2 TRP P  29     -27.797 -22.013 -15.781  3.00  1.00           C
ATOM    108  CD1 TRP P  29     -29.594 -23.332 -15.558  3.00  1.00           C
ATOM    109  NE1 TRP P  29     -29.976 -22.207 -16.251  3.00  1.00           N
ATOM    110  CE2 TRP P  29     -28.879 -21.388 -16.401  3.00  1.00           C
ATOM    111  CE3 TRP P  29     -26.576 -21.408 -15.773  3.00  1.00           C
ATOM    112  CZ2 TRP P  29     -28.745 -20.163 -16.997  3.00  1.00           C
ATOM    113  CZ3 TRP P  29     -26.432 -20.190 -16.401  3.00  1.00           C
ATOM    114  CH2 TRP P  29     -27.502 -19.572 -17.006  3.00  1.00           C
ATOM    115  C   TRP P  29     -29.194 -26.180 -14.135  3.00  1.00           C
ATOM    116  O   TRP P  29     -28.507 -26.939 -14.808  3.00  1.00           O
ATOM    117  N   GLN P  30     -30.500 -26.288 -13.807  4.00  1.00           N
ATOM    118  CA  GLN P  30     -31.650 -27.036 -14.140  4.00  1.00           C
ATOM    119  CB  GLN P  30     -32.535 -27.279 -12.909  4.00  1.00           C
ATOM    120  CG  GLN P  30     -32.924 -25.981 -12.202  4.00  1.00           C
ATOM    121  CD  GLN P  30     -34.287 -25.548 -12.714  4.00  1.00           C
ATOM    122  OE1 GLN P  30     -35.168 -26.378 -12.925  4.00  1.00           O
ATOM    123  NE2 GLN P  30     -34.465 -24.215 -12.919  4.00  1.00           N
ATOM    124  C   GLN P  30     -32.245 -25.976 -15.007  4.00  1.00           C
ATOM    125  O   GLN P  30     -32.442 -24.828 -14.606  4.00  1.00           O
ATOM    126  N   VAL P  31     -32.442 -26.272 -16.282  4.00  1.00           N
ATOM    127  CA  VAL P  31     -32.867 -25.193 -17.077  4.00  1.00           C
ATOM    128  CB  VAL P  31     -31.766 -24.648 -17.951  4.00  1.00           C
ATOM    129  CG1 VAL P  31     -31.069 -25.804 -18.698  4.00  1.00           C
ATOM    130  CG2 VAL P  31     -32.363 -23.580 -18.879  4.00  1.00           C
ATOM    131  C   VAL P  31     -33.938 -25.703 -17.876  4.00  1.00           C
ATOM    132  O   VAL P  31     -33.694 -26.560 -18.694  4.00  1.00           O
ATOM    133  N   LEU P  32     -35.125 -25.126 -17.733  4.00  1.00           N
ATOM    134  CA  LEU P  32     -36.254 -25.827 -18.219  4.00  1.00           C
ATOM    135  CB  LEU P  32     -37.433 -25.572 -17.288  4.00  1.00           C
ATOM    136  CG  LEU P  32     -37.234 -25.915 -15.791  4.00  1.00           C
ATOM    137  CD1 LEU P  32     -37.068 -27.422 -15.573  4.00  1.00           C
ATOM    138  CD2 LEU P  32     -36.153 -25.056 -15.118  4.00  1.00           C
ATOM    139  C   LEU P  32     -36.713 -25.313 -19.546  4.00  1.00           C
ATOM    140  O   LEU P  32     -37.063 -24.142 -19.694  4.00  1.00           O
ATOM    141  N   VAL P  33     -36.794 -26.234 -20.520  4.00  1.00           N
ATOM    142  CA  VAL P  33     -37.226 -25.977 -21.857  4.00  1.00           C
ATOM    143  CB  VAL P  33     -36.774 -27.023 -22.859  4.00  1.00           C
ATOM    144  CG1 VAL P  33     -37.631 -26.971 -24.135  4.00  1.00           C
ATOM    145  CG2 VAL P  33     -35.308 -26.717 -23.212  4.00  1.00           C
ATOM    146  C   VAL P  33     -38.692 -25.837 -21.881  4.00  1.00           C
ATOM    147  O   VAL P  33     -39.394 -26.301 -20.995  4.00  1.00           O
ATOM    148  N   ALA P  34     -39.220 -25.076 -22.834  4.00  1.00           N
ATOM    149  CA  ALA P  34     -40.619 -25.238 -22.958  4.00  1.00           C
ATOM    150  CB  ALA P  34     -41.441 -24.212 -22.161  4.00  1.00           C
ATOM    151  C   ALA P  34     -40.888 -25.000 -24.388  4.00  1.00           C
ATOM    152  O   ALA P  34     -40.485 -23.975 -24.935  4.00  1.00           O
ATOM    153  N   SER P  35     -41.534 -25.964 -25.056  1.00  1.00           N
ATOM    154  CA  SER P  35     -41.765 -25.699 -26.431  1.00  1.00           C
ATOM    155  CB  SER P  35     -42.366 -26.890 -27.198  1.00  1.00           C
ATOM    156  OG  SER P  35     -41.459 -27.983 -27.200  1.00  1.00           O
ATOM    157  C   SER P  35     -42.734 -24.569 -26.561  1.00  1.00           C
ATOM    158  O   SER P  35     -42.361 -23.398 -26.537  1.00  1.00           O
ATOM    159  N   ARG P  36     -44.031 -24.918 -26.701  1.00  1.00           N
ATOM    160  CA  ARG P  36     -45.058 -23.927 -26.836  1.00  1.00           C
ATOM    161  CB  ARG P  36     -46.409 -24.501 -27.292  1.00  1.00           C
ATOM    162  CG  ARG P  36     -46.320 -25.094 -28.700  1.00  1.00           C
ATOM    163  CD  ARG P  36     -47.668 -25.254 -29.402  1.00  1.00           C
ATOM    164  NE  ARG P  36     -48.162 -23.881 -29.697  1.00  1.00           N
ATOM    165  CZ  ARG P  36     -47.708 -23.206 -30.793  1.00  1.00           C
ATOM    166  NH1 ARG P  36     -46.791 -23.786 -31.624  1.00  1.00           N
ATOM    167  NH2 ARG P  36     -48.161 -21.946 -31.053  1.00  1.00           N
ATOM    168  C   ARG P  36     -45.221 -23.240 -25.525  1.00  1.00           C
ATOM    169  O   ARG P  36     -45.323 -22.016 -25.453  1.00  1.00           O
ATOM    170  N   GLY P  37     -45.233 -24.036 -24.444  1.00  1.00           N
ATOM    171  CA  GLY P  37     -45.358 -23.516 -23.118  1.00  1.00           C
ATOM    172  C   GLY P  37     -45.645 -24.695 -22.258  1.00  1.00           C
ATOM    173  O   GLY P  37     -46.763 -25.207 -22.226  1.00  1.00           O
ATOM    174  N   ARG P  38     -44.617 -25.142 -21.526  1.00  1.00           N
ATOM    175  CA  ARG P  38     -44.721 -26.290 -20.685  1.00  1.00           C
ATOM    176  CB  ARG P  38     -44.664 -27.616 -21.459  1.00  1.00           C
ATOM    177  CG  ARG P  38     -45.903 -27.833 -22.331  1.00  1.00           C
ATOM    178  CD  ARG P  38     -45.851 -29.091 -23.199  1.00  1.00           C
ATOM    179  NE  ARG P  38     -45.883 -30.273 -22.294  1.00  1.00           N
ATOM    180  CZ  ARG P  38     -46.495 -31.422 -22.700  1.00  1.00           C
ATOM    181  NH1 ARG P  38     -47.107 -31.474 -23.921  1.00  1.00           N
ATOM    182  NH2 ARG P  38     -46.497 -32.520 -21.889  1.00  1.00           N
ATOM    183  C   ARG P  38     -43.546 -26.198 -19.816  1.00  1.00           C
ATOM    184  O   ARG P  38     -43.082 -25.116 -19.465  1.00  1.00           O
ATOM    185  N   ALA P  39     -43.057 -27.364 -19.420  4.00  1.00           N
ATOM    186  CA  ALA P  39     -41.959 -27.356 -18.537  4.00  1.00           C
ATOM    187  CB  ALA P  39     -42.521 -27.723 -17.157  4.00  1.00           C
ATOM    188  C   ALA P  39     -41.148 -28.505 -18.963  4.00  1.00           C
ATOM    189  O   ALA P  39     -41.599 -29.648 -18.899  4.00  1.00           O
ATOM    190  N   VAL P  41     -39.911 -28.224 -19.365  4.00  1.00           N
ATOM    191  CA  VAL P  41     -39.079 -29.263 -19.829  4.00  1.00           C
ATOM    192  CB  VAL P  41     -39.292 -29.775 -21.230  4.00  1.00           C
ATOM    193  CG1 VAL P  41     -40.660 -30.468 -21.323  4.00  1.00           C
ATOM    194  CG2 VAL P  41     -39.127 -28.697 -22.286  4.00  1.00           C
ATOM    195  C   VAL P  41     -37.646 -28.947 -19.511  4.00  1.00           C
ATOM    196  O   VAL P  41     -37.396 -28.267 -18.522  4.00  1.00           O
ATOM    197  N   CYS P  42     -36.672 -29.494 -20.274  4.00  1.00           N
ATOM    198  CA  CYS P  42     -35.251 -29.322 -20.051  4.00  1.00           C
ATOM    199  CB  CYS P  42     -34.679 -28.059 -20.685  4.00  1.00           C
ATOM    200  SG  CYS P  42     -32.882 -28.105 -20.928  4.00  1.00           S
ATOM    201  C   CYS P  42     -34.960 -29.611 -18.614  4.00  1.00           C
ATOM    202  O   CYS P  42     -34.750 -30.773 -18.280  4.00  1.00           O
ATOM    203  N   GLY P  43     -34.928 -28.602 -17.719  4.00  1.00           N
ATOM    204  CA  GLY P  43     -34.587 -28.801 -16.333  4.00  1.00           C
ATOM    205  C   GLY P  43     -33.176 -28.991 -16.319  4.00  1.00           C
ATOM    206  O   GLY P  43     -32.610 -29.329 -15.292  4.00  1.00           O
ATOM    207  N   GLY P  44     -32.580 -28.698 -17.472  4.00  1.00           N
ATOM    208  CA  GLY P  44     -31.316 -29.241 -17.737  4.00  1.00           C
ATOM    209  C   GLY P  44     -30.219 -28.441 -17.337  4.00  1.00           C
ATOM    210  O   GLY P  44     -30.268 -27.639 -16.422  4.00  1.00           O
ATOM    211  N   VAL P  45     -29.142 -28.698 -18.042  4.00  1.00           N
ATOM    212  CA  VAL P  45     -27.990 -28.126 -17.527  4.00  1.00           C
ATOM    213  CB  VAL P  45     -26.921 -29.165 -17.511  4.00  1.00           C
ATOM    214  CG1 VAL P  45     -26.898 -29.874 -18.876  4.00  1.00           C
ATOM    215  CG2 VAL P  45     -25.610 -28.464 -17.240  4.00  1.00           C
ATOM    216  C   VAL P  45     -27.550 -27.021 -18.348  4.00  1.00           C
ATOM    217  O   VAL P  45     -27.185 -27.179 -19.511  4.00  1.00           O
ATOM    218  N   LEU P  46     -27.596 -25.838 -17.746  4.00  1.00           N
ATOM    219  CA  LEU P  46     -26.997 -24.853 -18.530  4.00  1.00           C
ATOM    220  CB  LEU P  46     -27.451 -23.400 -18.351  4.00  1.00           C
ATOM    221  CG  LEU P  46     -28.853 -23.276 -18.986  4.00  1.00           C
ATOM    222  CD1 LEU P  46     -29.236 -21.837 -19.346  4.00  1.00           C
ATOM    223  CD2 LEU P  46     -28.982 -24.231 -20.183  4.00  1.00           C
ATOM    224  C   LEU P  46     -25.555 -25.066 -18.521  4.00  1.00           C
ATOM    225  O   LEU P  46     -24.872 -24.620 -19.436  4.00  1.00           O
ATOM    226  N   VAL P  47     -25.013 -25.728 -17.487  4.00  1.00           N
ATOM    227  CA  VAL P  47     -23.626 -25.832 -17.717  4.00  1.00           C
ATOM    228  CB  VAL P  47     -22.815 -25.027 -16.756  4.00  1.00           C
ATOM    229  CG1 VAL P  47     -21.311 -25.231 -17.021  4.00  1.00           C
ATOM    230  CG2 VAL P  47     -23.273 -23.578 -16.998  4.00  1.00           C
ATOM    231  C   VAL P  47     -23.077 -27.171 -17.918  4.00  1.00           C
ATOM    232  O   VAL P  47     -22.401 -27.740 -17.066  4.00  1.00           O
ATOM    233  N   HIS P  48     -23.434 -27.719 -19.079  4.00  1.00           N
ATOM    234  CA  HIS P  48     -22.783 -28.864 -19.587  4.00  1.00           C
ATOM    235  ND1 HIS P  48     -21.837 -30.875 -21.792  4.00  1.00           N
ATOM    236  CG  HIS P  48     -23.092 -30.312 -21.766  4.00  1.00           C
ATOM    237  CB  HIS P  48     -23.670 -29.416 -20.719  4.00  1.00           C
ATOM    238  NE2 HIS P  48     -22.810 -31.388 -23.727  4.00  1.00           N
ATOM    239  CD2 HIS P  48     -23.672 -30.646 -22.944  4.00  1.00           C
ATOM    240  CE1 HIS P  48     -21.721 -31.500 -22.995  4.00  1.00           C
ATOM    241  C   HIS P  48     -21.426 -28.412 -20.032  4.00  1.00           C
ATOM    242  O   HIS P  48     -20.411 -28.828 -19.475  4.00  1.00           O
ATOM    243  N   PRO P  49     -21.380 -27.559 -21.029  3.00  1.00           N
ATOM    244  CA  PRO P  49     -20.758 -26.273 -20.874  3.00  1.00           C
ATOM    245  CD  PRO P  49     -21.081 -28.091 -22.353  3.00  1.00           C
ATOM    246  CB  PRO P  49     -19.941 -26.005 -22.140  3.00  1.00           C
ATOM    247  CG  PRO P  49     -20.575 -26.915 -23.192  3.00  1.00           C
ATOM    248  C   PRO P  49     -21.873 -25.289 -20.704  3.00  1.00           C
ATOM    249  O   PRO P  49     -23.019 -25.726 -20.730  3.00  1.00           O
ATOM    250  N   GLN P  50     -21.572 -23.972 -20.600  3.00  1.00           N
ATOM    251  CA  GLN P  50     -22.568 -22.941 -20.420  3.00  1.00           C
ATOM    252  CB  GLN P  50     -21.943 -21.539 -20.515  3.00  1.00           C
ATOM    253  CG  GLN P  50     -22.839 -20.393 -20.047  3.00  1.00           C
ATOM    254  CD  GLN P  50     -22.581 -20.187 -18.560  3.00  1.00           C
ATOM    255  OE1 GLN P  50     -21.441 -20.266 -18.101  3.00  1.00           O
ATOM    256  NE2 GLN P  50     -23.663 -19.917 -17.782  3.00  1.00           N
ATOM    257  C   GLN P  50     -23.522 -23.071 -21.578  3.00  1.00           C
ATOM    258  O   GLN P  50     -24.742 -23.053 -21.423  3.00  1.00           O
ATOM    259  N   TRP P  51     -22.945 -23.197 -22.784  4.00  1.00           N
ATOM    260  CA  TRP P  51     -23.584 -23.284 -24.071  4.00  1.00           C
ATOM    261  CB  TRP P  51     -22.460 -23.248 -25.129  4.00  1.00           C
ATOM    262  CG  TRP P  51     -22.788 -23.195 -26.602  4.00  1.00           C
ATOM    263  CD2 TRP P  51     -22.575 -22.026 -27.409  4.00  1.00           C
ATOM    264  CD1 TRP P  51     -23.181 -24.186 -27.455  4.00  1.00           C
ATOM    265  NE1 TRP P  51     -23.231 -23.703 -28.742  4.00  1.00           N
ATOM    266  CE2 TRP P  51     -22.856 -22.377 -28.729  4.00  1.00           C
ATOM    267  CE3 TRP P  51     -22.157 -20.769 -27.080  4.00  1.00           C
ATOM    268  CZ2 TRP P  51     -22.723 -21.470 -29.743  4.00  1.00           C
ATOM    269  CZ3 TRP P  51     -22.043 -19.851 -28.101  4.00  1.00           C
ATOM    270  CH2 TRP P  51     -22.321 -20.196 -29.407  4.00  1.00           C
ATOM    271  C   TRP P  51     -24.334 -24.552 -24.298  4.00  1.00           C
ATOM    272  O   TRP P  51     -25.529 -24.531 -24.586  4.00  1.00           O
ATOM    273  N   VAL P  52     -23.639 -25.699 -24.177  4.00  1.00           N
ATOM    274  CA  VAL P  52     -24.260 -26.944 -24.520  4.00  1.00           C
ATOM    275  CB  VAL P  52     -23.255 -27.999 -24.880  4.00  1.00           C
ATOM    276  CG1 VAL P  52     -23.975 -29.201 -25.509  4.00  1.00           C
ATOM    277  CG2 VAL P  52     -22.226 -27.356 -25.820  4.00  1.00           C
ATOM    278  C   VAL P  52     -25.025 -27.301 -23.343  4.00  1.00           C
ATOM    279  O   VAL P  52     -24.666 -26.977 -22.212  4.00  1.00           O
ATOM    280  N   LEU P  53     -26.133 -27.980 -23.588  4.00  1.00           N
ATOM    281  CA  LEU P  53     -26.969 -28.001 -22.467  4.00  1.00           C
ATOM    282  CB  LEU P  53     -28.176 -27.085 -22.715  4.00  1.00           C
ATOM    283  CG  LEU P  53     -27.750 -25.678 -23.192  4.00  1.00           C
ATOM    284  CD1 LEU P  53     -28.960 -24.802 -23.529  4.00  1.00           C
ATOM    285  CD2 LEU P  53     -26.797 -25.005 -22.193  4.00  1.00           C
ATOM    286  C   LEU P  53     -27.479 -29.333 -22.268  4.00  1.00           C
ATOM    287  O   LEU P  53     -26.807 -30.275 -21.851  4.00  1.00           O
ATOM    288  N   THR P  54     -28.757 -29.378 -22.591  4.00  1.00           N
ATOM    289  CA  THR P  54     -29.534 -30.479 -22.262  4.00  1.00           C
ATOM    290  CB  THR P  54     -30.941 -30.094 -22.167  4.00  1.00           C
ATOM    291  OG1 THR P  54     -31.619 -31.091 -21.453  4.00  1.00           O
ATOM    292  CG2 THR P  54     -31.521 -29.963 -23.583  4.00  1.00           C
ATOM    293  C   THR P  54     -29.461 -31.545 -23.240  4.00  1.00           C
ATOM    294  O   THR P  54     -28.986 -31.409 -24.367  4.00  1.00           O
ATOM    295  N   ALA P  55     -29.953 -32.676 -22.741  1.00  1.00           N
ATOM    296  CA  ALA P  55     -30.102 -33.806 -23.537  1.00  1.00           C
ATOM    297  CB  ALA P  55     -30.336 -35.079 -22.724  1.00  1.00           C
ATOM    298  C   ALA P  55     -31.244 -33.519 -24.424  1.00  1.00           C
ATOM    299  O   ALA P  55     -32.150 -32.763 -24.072  1.00  1.00           O
ATOM    300  N   ALA P  56     -31.211 -34.098 -25.627  2.00  1.00           N
ATOM    301  CA  ALA P  56     -32.213 -33.708 -26.549  2.00  1.00           C
ATOM    302  CB  ALA P  56     -32.035 -34.367 -27.928  2.00  1.00           C
ATOM    303  C   ALA P  56     -33.590 -34.075 -26.059  2.00  1.00           C
ATOM    304  O   ALA P  56     -34.446 -33.211 -25.920  2.00  1.00           O
ATOM    305  N   HIS P  57     -33.823 -35.345 -25.682  2.00  1.00           N
ATOM    306  CA  HIS P  57     -35.125 -35.922 -25.396  2.00  1.00           C
ATOM    307  ND1 HIS P  57     -36.267 -38.034 -23.407  2.00  1.00           N
ATOM    308  CG  HIS P  57     -36.776 -36.793 -23.721  2.00  1.00           C
ATOM    309  CB  HIS P  57     -35.919 -35.591 -24.107  2.00  1.00           C
ATOM    310  NE2 HIS P  57     -38.471 -38.282 -23.533  2.00  1.00           N
ATOM    311  CD2 HIS P  57     -38.131 -36.966 -23.790  2.00  1.00           C
ATOM    312  CE1 HIS P  57     -37.319 -38.888 -23.311  2.00  1.00           C
ATOM    313  C   HIS P  57     -36.098 -35.564 -26.469  2.00  1.00           C
ATOM    314  O   HIS P  57     -35.906 -34.721 -27.344  2.00  1.00           O
ATOM    315  N   CYS P  58     -37.189 -36.317 -26.390  2.00  1.00           N
ATOM    316  CA  CYS P  58     -38.424 -36.197 -27.014  2.00  1.00           C
ATOM    317  CB  CYS P  58     -39.393 -37.350 -26.696  2.00  1.00           C
ATOM    318  SG  CYS P  58     -40.930 -37.227 -27.662  2.00  1.00           S
ATOM    319  C   CYS P  58     -39.041 -34.949 -26.557  2.00  1.00           C
ATOM    320  O   CYS P  58     -39.755 -34.276 -27.297  2.00  1.00           O
ATOM    321  N   ILE P  59     -38.766 -34.623 -25.293  1.00  1.00           N
ATOM    322  CA  ILE P  59     -39.226 -33.392 -24.783  1.00  1.00           C
ATOM    323  CB  ILE P  59     -38.762 -33.141 -23.416  1.00  1.00           C
ATOM    324  CG1 ILE P  59     -39.736 -33.805 -22.439  1.00  1.00           C
ATOM    325  CG2 ILE P  59     -38.512 -31.643 -23.314  1.00  1.00           C
ATOM    326  CD1 ILE P  59     -41.168 -33.275 -22.531  1.00  1.00           C
ATOM    327  C   ILE P  59     -38.645 -32.359 -25.686  1.00  1.00           C
ATOM    328  O   ILE P  59     -39.320 -31.376 -25.988  1.00  1.00           O
ATOM    329  N   ARG P  60     -37.375 -32.524 -26.137  1.00  1.00           N
ATOM    330  CA  ARG P  60     -37.008 -31.553 -27.122  1.00  1.00           C
ATOM    331  CB  ARG P  60     -35.580 -31.502 -27.683  1.00  1.00           C
ATOM    332  CG  ARG P  60     -35.471 -30.503 -28.839  1.00  1.00           C
ATOM    333  CD  ARG P  60     -34.060 -29.976 -29.103  1.00  1.00           C
ATOM    334  NE  ARG P  60     -33.768 -28.969 -28.043  1.00  1.00           N
ATOM    335  CZ  ARG P  60     -33.195 -29.351 -26.864  1.00  1.00           C
ATOM    336  NH1 ARG P  60     -32.809 -30.645 -26.675  1.00  1.00           N
ATOM    337  NH2 ARG P  60     -32.991 -28.426 -25.881  1.00  1.00           N
ATOM    338  C   ARG P  60     -37.890 -31.829 -28.274  1.00  1.00           C
ATOM    339  O   ARG P  60     -38.049 -32.978 -28.680  1.00  1.00           O
ATOM    340  N   ASN P  61     -38.504 -30.776 -28.834  1.00  1.00           N
ATOM    341  CA  ASN P  61     -39.441 -31.097 -29.852  1.00  1.00           C
ATOM    342  CB  ASN P  61     -40.908 -31.051 -29.391  1.00  1.00           C
ATOM    343  CG  ASN P  61     -41.687 -32.019 -30.277  1.00  1.00           C
ATOM    344  OD1 ASN P  61     -41.593 -31.986 -31.503  1.00  1.00           O
ATOM    345  ND2 ASN P  61     -42.459 -32.934 -29.631  1.00  1.00           N
ATOM    346  C   ASN P  61     -39.268 -30.150 -31.012  1.00  1.00           C
ATOM    347  O   ASN P  61     -38.140 -29.845 -31.399  1.00  1.00           O
ATOM    348  N   LYS P  62     -40.385 -29.659 -31.604  1.00  1.00           N
ATOM    349  CA  LYS P  62     -40.313 -28.885 -32.823  1.00  1.00           C
ATOM    350  CB  LYS P  62     -41.683 -28.366 -33.299  1.00  1.00           C
ATOM    351  CG  LYS P  62     -41.616 -27.653 -34.653  1.00  1.00           C
ATOM    352  CD  LYS P  62     -42.982 -27.288 -35.248  1.00  1.00           C
ATOM    353  CE  LYS P  62     -43.723 -28.451 -35.912  1.00  1.00           C
ATOM    354  NZ  LYS P  62     -44.976 -27.960 -36.531  1.00  1.00           N
ATOM    355  C   LYS P  62     -39.417 -27.690 -32.657  1.00  1.00           C
ATOM    356  O   LYS P  62     -38.419 -27.572 -33.365  1.00  1.00           O
ATOM    357  N   SER P  63     -39.724 -26.777 -31.716  1.00  1.00           N
ATOM    358  CA  SER P  63     -38.852 -25.655 -31.483  1.00  1.00           C
ATOM    359  CB  SER P  63     -39.423 -24.299 -31.932  1.00  1.00           C
ATOM    360  OG  SER P  63     -38.424 -23.295 -31.834  1.00  1.00           O
ATOM    361  C   SER P  63     -38.716 -25.653 -29.994  1.00  1.00           C
ATOM    362  O   SER P  63     -39.708 -25.770 -29.276  1.00  1.00           O
ATOM    363  N   VAL P  64     -37.479 -25.532 -29.485  4.00  1.00           N
ATOM    364  CA  VAL P  64     -37.247 -25.678 -28.075  4.00  1.00           C
ATOM    365  CB  VAL P  64     -36.319 -26.829 -27.820  4.00  1.00           C
ATOM    366  CG1 VAL P  64     -35.776 -26.745 -26.391  4.00  1.00           C
ATOM    367  CG2 VAL P  64     -37.076 -28.130 -28.127  4.00  1.00           C
ATOM    368  C   VAL P  64     -36.567 -24.456 -27.557  4.00  1.00           C
ATOM    369  O   VAL P  64     -35.815 -23.798 -28.273  4.00  1.00           O
ATOM    370  N   ILE P  65     -36.855 -24.107 -26.287  4.00  1.00           N
ATOM    371  CA  ILE P  65     -36.193 -22.991 -25.684  4.00  1.00           C
ATOM    372  CB  ILE P  65     -37.003 -21.721 -25.718  4.00  1.00           C
ATOM    373  CG1 ILE P  65     -38.329 -21.888 -24.961  4.00  1.00           C
ATOM    374  CG2 ILE P  65     -37.179 -21.298 -27.186  4.00  1.00           C
ATOM    375  CD1 ILE P  65     -39.107 -20.582 -24.816  4.00  1.00           C
ATOM    376  C   ILE P  65     -35.857 -23.323 -24.267  4.00  1.00           C
ATOM    377  O   ILE P  65     -36.651 -23.934 -23.560  4.00  1.00           O
ATOM    378  N   LEU P  66     -34.655 -22.901 -23.829  4.00  1.00           N
ATOM    379  CA  LEU P  66     -34.056 -23.285 -22.581  4.00  1.00           C
ATOM    380  CB  LEU P  66     -32.541 -23.069 -22.549  4.00  1.00           C
ATOM    381  CG  LEU P  66     -31.821 -24.155 -23.360  4.00  1.00           C
ATOM    382  CD1 LEU P  66     -31.993 -25.535 -22.700  4.00  1.00           C
ATOM    383  CD2 LEU P  66     -32.269 -24.143 -24.829  4.00  1.00           C
ATOM    384  C   LEU P  66     -34.598 -22.825 -21.258  4.00  1.00           C
ATOM    385  O   LEU P  66     -34.682 -23.652 -20.354  4.00  1.00           O
ATOM    386  N   LEU P  67     -34.944 -21.538 -21.062  4.00  1.00           N
ATOM    387  CA  LEU P  67     -35.451 -21.069 -19.788  4.00  1.00           C
ATOM    388  CB  LEU P  67     -36.950 -21.393 -19.612  4.00  1.00           C
ATOM    389  CG  LEU P  67     -37.684 -20.665 -18.463  4.00  1.00           C
ATOM    390  CD1 LEU P  67     -39.180 -21.008 -18.495  4.00  1.00           C
ATOM    391  CD2 LEU P  67     -37.074 -20.935 -17.078  4.00  1.00           C
ATOM    392  C   LEU P  67     -34.637 -21.550 -18.608  4.00  1.00           C
ATOM    393  O   LEU P  67     -35.018 -22.517 -17.953  4.00  1.00           O
ATOM    394  N   GLY P  68     -33.479 -20.885 -18.354  1.00  1.00           N
ATOM    395  CA  GLY P  68     -32.506 -21.077 -17.288  1.00  1.00           C
ATOM    396  C   GLY P  68     -33.145 -21.501 -15.983  1.00  1.00           C
ATOM    397  O   GLY P  68     -33.619 -22.628 -15.857  1.00  1.00           O
ATOM    398  N   ARG P  69     -33.132 -20.629 -14.939  1.00  0.50           N
ATOM    399  CA  ARG P  69     -33.616 -21.119 -13.670  1.00  0.50           C
ATOM    400  CB  ARG P  69     -32.603 -21.093 -12.511  1.00  0.50           C
ATOM    401  CG  ARG P  69     -33.190 -21.768 -11.267  1.00  0.50           C
ATOM    402  CD  ARG P  69     -32.282 -21.807 -10.037  1.00  0.50           C
ATOM    403  NE  ARG P  69     -33.108 -22.387  -8.942  1.00  0.50           N
ATOM    404  CZ  ARG P  69     -33.984 -21.577  -8.279  1.00  0.50           C
ATOM    405  NH1 ARG P  69     -34.024 -20.245  -8.565  1.00  0.50           N
ATOM    406  NH2 ARG P  69     -34.839 -22.101  -7.354  1.00  0.50           N
ATOM    407  C   ARG P  69     -34.868 -20.455 -13.156  1.00  0.50           C
ATOM    408  O   ARG P  69     -35.126 -19.282 -13.411  1.00  0.50           O
ATOM    409  N   HIS P  70     -35.709 -21.262 -12.454  1.00  0.50           N
ATOM    410  CA  HIS P  70     -36.857 -20.863 -11.668  1.00  0.50           C
ATOM    411  ND1 HIS P  70     -38.776 -19.255 -10.241  1.00  0.50           N
ATOM    412  CG  HIS P  70     -39.089 -20.033 -11.332  1.00  0.50           C
ATOM    413  CB  HIS P  70     -38.104 -20.372 -12.402  1.00  0.50           C
ATOM    414  NE2 HIS P  70     -40.852 -19.972  -9.930  1.00  0.50           N
ATOM    415  CD2 HIS P  70     -40.361 -20.454 -11.128  1.00  0.50           C
ATOM    416  CE1 HIS P  70     -39.866 -19.259  -9.433  1.00  0.50           C
ATOM    417  C   HIS P  70     -37.237 -22.075 -10.854  1.00  0.50           C
ATOM    418  O   HIS P  70     -37.053 -23.203 -11.302  1.00  0.50           O
ATOM    419  N   SER P  71     -37.737 -21.876  -9.612  4.00  0.50           N
ATOM    420  CA  SER P  71     -38.089 -22.955  -8.721  4.00  0.50           C
ATOM    421  CB  SER P  71     -38.346 -22.480  -7.282  4.00  0.50           C
ATOM    422  OG  SER P  71     -39.538 -21.711  -7.231  4.00  0.50           O
ATOM    423  C   SER P  71     -39.319 -23.672  -9.162  4.00  0.50           C
ATOM    424  O   SER P  71     -39.382 -24.897  -9.074  4.00  0.50           O
ATOM    425  N   LEU P  72     -40.331 -22.947  -9.675  1.00  0.50           N
ATOM    426  CA  LEU P  72     -41.563 -23.663  -9.802  1.00  0.50           C
ATOM    427  CB  LEU P  72     -42.596 -23.192  -8.770  1.00  0.50           C
ATOM    428  CG  LEU P  72     -42.071 -23.243  -7.326  1.00  0.50           C
ATOM    429  CD1 LEU P  72     -43.137 -22.768  -6.325  1.00  0.50           C
ATOM    430  CD2 LEU P  72     -41.493 -24.624  -6.993  1.00  0.50           C
ATOM    431  C   LEU P  72     -42.235 -23.486 -11.133  1.00  0.50           C
ATOM    432  O   LEU P  72     -42.037 -22.516 -11.858  1.00  0.50           O
ATOM    433  N   PHE P  73     -43.059 -24.483 -11.496  1.00  0.50           N
ATOM    434  CA  PHE P  73     -43.880 -24.441 -12.673  1.00  0.50           C
ATOM    435  CB  PHE P  73     -44.447 -25.819 -13.055  1.00  0.50           C
ATOM    436  CG  PHE P  73     -45.240 -25.645 -14.303  1.00  0.50           C
ATOM    437  CD1 PHE P  73     -44.604 -25.414 -15.502  1.00  0.50           C
ATOM    438  CD2 PHE P  73     -46.612 -25.730 -14.281  1.00  0.50           C
ATOM    439  CE1 PHE P  73     -45.326 -25.254 -16.660  1.00  0.50           C
ATOM    440  CE2 PHE P  73     -47.339 -25.572 -15.437  1.00  0.50           C
ATOM    441  CZ  PHE P  73     -46.697 -25.332 -16.627  1.00  0.50           C
ATOM    442  C   PHE P  73     -45.013 -23.510 -12.418  1.00  0.50           C
ATOM    443  O   PHE P  73     -45.551 -22.893 -13.335  1.00  0.50           O
ATOM    444  N   HIS P  75     -45.385 -23.437 -11.129  1.00  0.50           N
ATOM    445  CA  HIS P  75     -46.468 -22.731 -10.507  1.00  0.50           C
ATOM    446  ND1 HIS P  75     -46.224 -24.855  -7.637  1.00  0.50           N
ATOM    447  CG  HIS P  75     -46.914 -23.827  -8.240  1.00  0.50           C
ATOM    448  CB  HIS P  75     -46.288 -22.678  -8.971  1.00  0.50           C
ATOM    449  NE2 HIS P  75     -48.386 -25.238  -7.273  1.00  0.50           N
ATOM    450  CD2 HIS P  75     -48.231 -24.078  -8.009  1.00  0.50           C
ATOM    451  CE1 HIS P  75     -47.153 -25.670  -7.073  1.00  0.50           C
ATOM    452  C   HIS P  75     -46.680 -21.338 -10.980  1.00  0.50           C
ATOM    453  O   HIS P  75     -46.112 -20.855 -11.956  1.00  0.50           O
ATOM    454  N   PRO P  76     -47.542 -20.671 -10.238  1.00  0.50           N
ATOM    455  CA  PRO P  76     -47.813 -19.308 -10.540  1.00  0.50           C
ATOM    456  CD  PRO P  76     -48.795 -21.278  -9.807  1.00  0.50           C
ATOM    457  CB  PRO P  76     -48.897 -18.863  -9.553  1.00  0.50           C
ATOM    458  CG  PRO P  76     -49.415 -20.179  -8.930  1.00  0.50           C
ATOM    459  C   PRO P  76     -46.529 -18.556 -10.487  1.00  0.50           C
ATOM    460  O   PRO P  76     -46.457 -17.467 -11.052  1.00  0.50           O
ATOM    461  N   GLU P  77     -45.504 -19.102  -9.806  1.00  1.00           N
ATOM    462  CA  GLU P  77     -44.265 -18.412  -9.824  1.00  1.00           C
ATOM    463  CB  GLU P  77     -43.534 -18.381  -8.467  1.00  1.00           C
ATOM    464  CG  GLU P  77     -44.263 -17.492  -7.451  1.00  1.00           C
ATOM    465  CD  GLU P  77     -43.451 -17.418  -6.166  1.00  1.00           C
ATOM    466  OE1 GLU P  77     -42.203 -17.580  -6.238  1.00  1.00           O
ATOM    467  OE2 GLU P  77     -44.070 -17.184  -5.094  1.00  1.00           O
ATOM    468  C   GLU P  77     -43.361 -18.945 -10.871  1.00  1.00           C
ATOM    469  O   GLU P  77     -43.198 -20.150 -11.058  1.00  1.00           O
ATOM    470  N   ASP P  78     -42.833 -17.975 -11.631  3.00  1.00           N
ATOM    471  CA  ASP P  78     -41.802 -18.072 -12.610  3.00  1.00           C
ATOM    472  CB  ASP P  78     -42.303 -17.829 -14.044  3.00  1.00           C
ATOM    473  CG  ASP P  78     -41.109 -17.943 -14.976  3.00  1.00           C
ATOM    474  OD1 ASP P  78     -39.983 -18.164 -14.458  3.00  1.00           O
ATOM    475  OD2 ASP P  78     -41.302 -17.799 -16.213  3.00  1.00           O
ATOM    476  C   ASP P  78     -40.981 -16.875 -12.232  3.00  1.00           C
ATOM    477  O   ASP P  78     -41.314 -15.753 -12.611  3.00  1.00           O
ATOM    478  N   THR P  79     -39.898 -17.061 -11.455  3.00  1.00           N
ATOM    479  CA  THR P  79     -39.180 -15.908 -10.985  3.00  1.00           C
ATOM    480  CB  THR P  79     -38.022 -16.235 -10.052  3.00  1.00           C
ATOM    481  OG1 THR P  79     -38.505 -16.834  -8.864  3.00  1.00           O
ATOM    482  CG2 THR P  79     -37.227 -14.976  -9.663  3.00  1.00           C
ATOM    483  C   THR P  79     -38.643 -15.165 -12.154  3.00  1.00           C
ATOM    484  O   THR P  79     -38.467 -15.707 -13.240  3.00  1.00           O
ATOM    485  N   GLY P  80     -38.409 -13.862 -11.941  1.00  1.00           N
ATOM    486  CA  GLY P  80     -37.867 -13.002 -12.931  1.00  1.00           C
ATOM    487  C   GLY P  80     -36.509 -13.482 -13.275  1.00  1.00           C
ATOM    488  O   GLY P  80     -36.059 -13.276 -14.400  1.00  1.00           O
ATOM    489  N   GLN P  81     -35.797 -14.074 -12.296  4.00  1.00           N
ATOM    490  CA  GLN P  81     -34.491 -14.548 -12.627  4.00  1.00           C
ATOM    491  CB  GLN P  81     -33.596 -14.890 -11.425  4.00  1.00           C
ATOM    492  CG  GLN P  81     -33.156 -13.667 -10.618  4.00  1.00           C
ATOM    493  CD  GLN P  81     -32.089 -14.120  -9.630  4.00  1.00           C
ATOM    494  OE1 GLN P  81     -31.086 -14.719 -10.013  4.00  1.00           O
ATOM    495  NE2 GLN P  81     -32.308 -13.830  -8.320  4.00  1.00           N
ATOM    496  C   GLN P  81     -34.650 -15.787 -13.442  4.00  1.00           C
ATOM    497  O   GLN P  81     -34.486 -16.891 -12.932  4.00  1.00           O
ATOM    498  N   VAL P  82     -34.974 -15.614 -14.739  4.00  1.00           N
ATOM    499  CA  VAL P  82     -35.102 -16.658 -15.711  4.00  1.00           C
ATOM    500  CB  VAL P  82     -36.511 -16.934 -16.153  4.00  1.00           C
ATOM    501  CG1 VAL P  82     -36.473 -17.914 -17.338  4.00  1.00           C
ATOM    502  CG2 VAL P  82     -37.297 -17.485 -14.959  4.00  1.00           C
ATOM    503  C   VAL P  82     -34.397 -16.108 -16.916  4.00  1.00           C
ATOM    504  O   VAL P  82     -34.461 -14.906 -17.169  4.00  1.00           O
ATOM    505  N   PHE P  83     -33.679 -16.952 -17.683  4.00  1.00           N
ATOM    506  CA  PHE P  83     -33.028 -16.436 -18.858  4.00  1.00           C
ATOM    507  CB  PHE P  83     -31.493 -16.505 -18.794  4.00  1.00           C
ATOM    508  CG  PHE P  83     -30.966 -15.599 -19.853  4.00  1.00           C
ATOM    509  CD1 PHE P  83     -30.928 -14.240 -19.633  4.00  1.00           C
ATOM    510  CD2 PHE P  83     -30.504 -16.091 -21.051  4.00  1.00           C
ATOM    511  CE1 PHE P  83     -30.443 -13.382 -20.592  4.00  1.00           C
ATOM    512  CE2 PHE P  83     -30.017 -15.239 -22.013  4.00  1.00           C
ATOM    513  CZ  PHE P  83     -29.991 -13.881 -21.790  4.00  1.00           C
ATOM    514  C   PHE P  83     -33.505 -17.323 -19.980  4.00  1.00           C
ATOM    515  O   PHE P  83     -33.785 -18.500 -19.758  4.00  1.00           O
ATOM    516  N   GLN P  84     -33.626 -16.787 -21.216  4.00  1.00           N
ATOM    517  CA  GLN P  84     -34.185 -17.553 -22.306  4.00  1.00           C
ATOM    518  CB  GLN P  84     -35.373 -16.830 -22.972  4.00  1.00           C
ATOM    519  CG  GLN P  84     -36.637 -16.691 -22.119  4.00  1.00           C
ATOM    520  CD  GLN P  84     -37.690 -17.637 -22.675  4.00  1.00           C
ATOM    521  OE1 GLN P  84     -37.810 -17.803 -23.888  4.00  1.00           O
ATOM    522  NE2 GLN P  84     -38.487 -18.263 -21.770  4.00  1.00           N
ATOM    523  C   GLN P  84     -33.185 -17.672 -23.410  4.00  1.00           C
ATOM    524  O   GLN P  84     -32.422 -16.744 -23.671  4.00  1.00           O
ATOM    525  N   VAL P  85     -33.161 -18.843 -24.080  4.00  1.00           N
ATOM    526  CA  VAL P  85     -32.343 -19.002 -25.247  4.00  1.00           C
ATOM    527  CB  VAL P  85     -30.924 -19.404 -24.952  4.00  1.00           C
ATOM    528  CG1 VAL P  85     -30.910 -20.826 -24.370  4.00  1.00           C
ATOM    529  CG2 VAL P  85     -30.097 -19.248 -26.240  4.00  1.00           C
ATOM    530  C   VAL P  85     -32.978 -20.071 -26.079  4.00  1.00           C
ATOM    531  O   VAL P  85     -33.528 -21.037 -25.551  4.00  1.00           O
ATOM    532  N   SER P  86     -32.927 -19.913 -27.415  4.00  1.00           N
ATOM    533  CA  SER P  86     -33.502 -20.885 -28.300  4.00  1.00           C
ATOM    534  CB  SER P  86     -33.805 -20.326 -29.702  4.00  1.00           C
ATOM    535  OG  SER P  86     -34.749 -19.269 -29.606  4.00  1.00           O
ATOM    536  C   SER P  86     -32.485 -21.967 -28.447  4.00  1.00           C
ATOM    537  O   SER P  86     -31.368 -21.843 -27.948  4.00  1.00           O
ATOM    538  N   HIS P  87     -32.841 -23.070 -29.132  4.00  1.00           N
ATOM    539  CA  HIS P  87     -31.897 -24.145 -29.195  4.00  1.00           C
ATOM    540  ND1 HIS P  87     -34.696 -25.734 -30.075  4.00  1.00           N
ATOM    541  CG  HIS P  87     -33.380 -26.092 -29.883  4.00  1.00           C
ATOM    542  CB  HIS P  87     -32.491 -25.515 -28.820  4.00  1.00           C
ATOM    543  NE2 HIS P  87     -34.225 -27.274 -31.608  4.00  1.00           N
ATOM    544  CD2 HIS P  87     -33.109 -27.034 -30.828  4.00  1.00           C
ATOM    545  CE1 HIS P  87     -35.153 -26.471 -31.120  4.00  1.00           C
ATOM    546  C   HIS P  87     -31.351 -24.275 -30.570  4.00  1.00           C
ATOM    547  O   HIS P  87     -32.059 -24.100 -31.561  4.00  1.00           O
ATOM    548  N   SER P  88     -30.038 -24.565 -30.648  4.00  1.00           N
ATOM    549  CA  SER P  88     -29.404 -24.716 -31.918  4.00  1.00           C
ATOM    550  CB  SER P  88     -27.886 -24.924 -31.816  4.00  1.00           C
ATOM    551  OG  SER P  88     -27.329 -25.064 -33.115  4.00  1.00           O
ATOM    552  C   SER P  88     -29.980 -25.887 -32.650  4.00  1.00           C
ATOM    553  O   SER P  88     -30.721 -25.718 -33.618  4.00  1.00           O
ATOM    554  N   PHE P  89     -29.657 -27.118 -32.195  4.00  1.00           N
ATOM    555  CA  PHE P  89     -30.159 -28.283 -32.870  4.00  1.00           C
ATOM    556  CB  PHE P  89     -29.257 -28.819 -33.992  4.00  1.00           C
ATOM    557  CG  PHE P  89     -29.432 -27.946 -35.181  4.00  1.00           C
ATOM    558  CD1 PHE P  89     -28.767 -26.748 -35.281  4.00  1.00           C
ATOM    559  CD2 PHE P  89     -30.267 -28.339 -36.201  4.00  1.00           C
ATOM    560  CE1 PHE P  89     -28.935 -25.948 -36.385  4.00  1.00           C
ATOM    561  CE2 PHE P  89     -30.439 -27.542 -37.308  4.00  1.00           C
ATOM    562  CZ  PHE P  89     -29.773 -26.344 -37.400  4.00  1.00           C
ATOM    563  C   PHE P  89     -30.312 -29.399 -31.912  4.00  1.00           C
ATOM    564  O   PHE P  89     -29.608 -29.530 -30.909  4.00  1.00           O
ATOM    565  N   PRO P  90     -31.294 -30.182 -32.226  4.00  1.00           N
ATOM    566  CA  PRO P  90     -31.572 -31.327 -31.420  4.00  1.00           C
ATOM    567  CD  PRO P  90     -32.491 -29.649 -32.856  4.00  1.00           C
ATOM    568  CB  PRO P  90     -33.069 -31.612 -31.581  4.00  1.00           C
ATOM    569  CG  PRO P  90     -33.481 -30.820 -32.835  4.00  1.00           C
ATOM    570  C   PRO P  90     -30.711 -32.439 -31.871  4.00  1.00           C
ATOM    571  O   PRO P  90     -30.393 -32.505 -33.057  4.00  1.00           O
ATOM    572  N   HIS P  91     -30.301 -33.317 -30.949  1.00  1.00           N
ATOM    573  CA  HIS P  91     -29.595 -34.446 -31.441  1.00  1.00           C
ATOM    574  ND1 HIS P  91     -27.616 -32.143 -32.231  1.00  1.00           N
ATOM    575  CG  HIS P  91     -27.417 -33.503 -32.180  1.00  1.00           C
ATOM    576  CB  HIS P  91     -28.081 -34.406 -31.186  1.00  1.00           C
ATOM    577  NE2 HIS P  91     -26.237 -32.643 -33.902  1.00  1.00           N
ATOM    578  CD2 HIS P  91     -26.570 -33.792 -33.208  1.00  1.00           C
ATOM    579  CE1 HIS P  91     -26.890 -31.678 -33.280  1.00  1.00           C
ATOM    580  C   HIS P  91     -30.197 -35.625 -30.808  1.00  1.00           C
ATOM    581  O   HIS P  91     -29.582 -36.342 -30.019  1.00  1.00           O
ATOM    582  N   PRO P  92     -31.441 -35.778 -31.149  3.00  1.00           N
ATOM    583  CA  PRO P  92     -32.180 -36.904 -30.689  3.00  1.00           C
ATOM    584  CD  PRO P  92     -31.999 -35.210 -32.363  3.00  1.00           C
ATOM    585  CB  PRO P  92     -33.535 -36.806 -31.378  3.00  1.00           C
ATOM    586  CG  PRO P  92     -33.187 -36.123 -32.714  3.00  1.00           C
ATOM    587  C   PRO P  92     -31.365 -37.996 -31.271  3.00  1.00           C
ATOM    588  O   PRO P  92     -30.957 -37.871 -32.425  3.00  1.00           O
ATOM    589  N   LEU P  93     -31.096 -39.064 -30.515  3.00  1.00           N
ATOM    590  CA  LEU P  93     -30.261 -40.051 -31.108  3.00  1.00           C
ATOM    591  CB  LEU P  93     -29.310 -40.749 -30.116  3.00  1.00           C
ATOM    592  CG  LEU P  93     -28.259 -39.828 -29.473  3.00  1.00           C
ATOM    593  CD1 LEU P  93     -27.324 -40.617 -28.543  3.00  1.00           C
ATOM    594  CD2 LEU P  93     -27.501 -39.015 -30.534  3.00  1.00           C
ATOM    595  C   LEU P  93     -31.145 -41.111 -31.627  3.00  1.00           C
ATOM    596  O   LEU P  93     -32.147 -41.477 -31.019  3.00  1.00           O
ATOM    597  N   TYR P  94     -30.844 -41.610 -32.823  1.00  1.00           N
ATOM    598  CA  TYR P  94     -31.688 -42.681 -33.203  1.00  1.00           C
ATOM    599  CB  TYR P  94     -31.609 -43.040 -34.701  1.00  1.00           C
ATOM    600  CG  TYR P  94     -30.277 -43.605 -35.043  1.00  1.00           C
ATOM    601  CD1 TYR P  94     -29.206 -42.786 -35.314  1.00  1.00           C
ATOM    602  CD2 TYR P  94     -30.106 -44.968 -35.094  1.00  1.00           C
ATOM    603  CE1 TYR P  94     -27.980 -43.320 -35.632  1.00  1.00           C
ATOM    604  CE2 TYR P  94     -28.883 -45.507 -35.415  1.00  1.00           C
ATOM    605  CZ  TYR P  94     -27.817 -44.684 -35.680  1.00  1.00           C
ATOM    606  OH  TYR P  94     -26.563 -45.242 -36.005  1.00  1.00           O
ATOM    607  C   TYR P  94     -31.331 -43.851 -32.340  1.00  1.00           C
ATOM    608  O   TYR P  94     -32.204 -44.592 -31.903  1.00  1.00           O
ATOM    609  N   ASP P  95     -30.022 -44.060 -32.091  1.00  1.00           N
ATOM    610  CA  ASP P  95     -29.550 -45.098 -31.210  1.00  1.00           C
ATOM    611  CB  ASP P  95     -28.251 -45.784 -31.672  1.00  1.00           C
ATOM    612  CG  ASP P  95     -28.586 -46.769 -32.777  1.00  1.00           C
ATOM    613  OD1 ASP P  95     -29.801 -47.036 -32.979  1.00  1.00           O
ATOM    614  OD2 ASP P  95     -27.637 -47.259 -33.443  1.00  1.00           O
ATOM    615  C   ASP P  95     -29.216 -44.435 -29.913  1.00  1.00           C
ATOM    616  O   ASP P  95     -29.945 -43.571 -29.432  1.00  1.00           O
ATOM    617  N   MET P  95A    -28.071 -44.840 -29.325  2.00  1.00           N
ATOM    618  CA  MET P  95A    -27.700 -44.410 -28.007  2.00  1.00           C
ATOM    619  CB  MET P  95A    -27.933 -45.567 -27.033  2.00  1.00           C
ATOM    620  CG  MET P  95A    -27.176 -46.802 -27.547  2.00  1.00           C
ATOM    621  SD  MET P  95A    -27.525 -48.396 -26.746  2.00  1.00           S
ATOM    622  CE  MET P  95A    -26.440 -49.358 -27.843  2.00  1.00           C
ATOM    623  C   MET P  95A    -26.247 -44.178 -27.933  2.00  1.00           C
ATOM    624  O   MET P  95A    -25.476 -44.709 -28.732  2.00  1.00           O
ATOM    625  N   SER P  95B    -25.829 -43.339 -26.968  2.00  1.00           N
ATOM    626  CA  SER P  95B    -24.420 -43.264 -26.880  2.00  1.00           C
ATOM    627  CB  SER P  95B    -23.696 -41.907 -26.709  2.00  1.00           C
ATOM    628  OG  SER P  95B    -23.983 -41.062 -27.813  2.00  1.00           O
ATOM    629  C   SER P  95B    -23.784 -44.422 -26.157  2.00  1.00           C
ATOM    630  O   SER P  95B    -22.630 -44.729 -26.444  2.00  1.00           O
ATOM    631  N   LEU P  95C    -24.485 -45.114 -25.226  2.00  1.00           N
ATOM    632  CA  LEU P  95C    -23.883 -46.283 -24.621  2.00  1.00           C
ATOM    633  CB  LEU P  95C    -23.073 -46.000 -23.355  2.00  1.00           C
ATOM    634  CG  LEU P  95C    -21.754 -45.310 -23.755  2.00  1.00           C
ATOM    635  CD1 LEU P  95C    -20.871 -44.975 -22.555  2.00  1.00           C
ATOM    636  CD2 LEU P  95C    -20.993 -46.159 -24.785  2.00  1.00           C
ATOM    637  C   LEU P  95C    -24.897 -47.369 -24.467  2.00  1.00           C
ATOM    638  O   LEU P  95C    -26.100 -47.157 -24.601  2.00  1.00           O
ATOM    639  N   LEU P  95D    -24.382 -48.571 -24.161  2.00  1.00           N
ATOM    640  CA  LEU P  95D    -25.020 -49.856 -24.153  2.00  1.00           C
ATOM    641  CB  LEU P  95D    -24.372 -50.860 -23.184  2.00  1.00           C
ATOM    642  CG  LEU P  95D    -22.946 -51.263 -23.590  2.00  1.00           C
ATOM    643  CD1 LEU P  95D    -22.942 -51.996 -24.941  2.00  1.00           C
ATOM    644  CD2 LEU P  95D    -21.994 -50.057 -23.556  2.00  1.00           C
ATOM    645  C   LEU P  95D    -26.492 -49.894 -23.898  2.00  1.00           C
ATOM    646  O   LEU P  95D    -27.054 -49.052 -23.200  2.00  1.00           O
ATOM    647  N   LYS P  95E    -27.091 -50.965 -24.491  3.00  1.00           N
ATOM    648  CA  LYS P  95E    -28.458 -51.436 -24.545  3.00  1.00           C
ATOM    649  CB  LYS P  95E    -28.938 -52.183 -23.287  3.00  1.00           C
ATOM    650  CG  LYS P  95E    -28.215 -53.518 -23.066  3.00  1.00           C
ATOM    651  CD  LYS P  95E    -28.329 -54.496 -24.241  3.00  1.00           C
ATOM    652  CE  LYS P  95E    -27.591 -55.818 -24.015  3.00  1.00           C
ATOM    653  NZ  LYS P  95E    -27.497 -56.577 -25.283  3.00  1.00           N
ATOM    654  C   LYS P  95E    -29.386 -50.332 -24.867  3.00  1.00           C
ATOM    655  O   LYS P  95E    -29.290 -49.225 -24.342  3.00  1.00           O
ATOM    656  N   ASN P  95F    -30.345 -50.600 -25.764  1.00  1.00           N
ATOM    657  CA  ASN P  95F    -31.080 -49.438 -26.103  1.00  1.00           C
ATOM    658  CB  ASN P  95F    -30.514 -48.725 -27.335  1.00  1.00           C
ATOM    659  CG  ASN P  95F    -30.554 -49.741 -28.467  1.00  1.00           C
ATOM    660  OD1 ASN P  95F    -31.516 -49.809 -29.231  1.00  1.00           O
ATOM    661  ND2 ASN P  95F    -29.481 -50.570 -28.566  1.00  1.00           N
ATOM    662  C   ASN P  95F    -32.494 -49.702 -26.451  1.00  1.00           C
ATOM    663  O   ASN P  95F    -32.892 -50.773 -26.905  1.00  1.00           O
ATOM    664  N   ARG P  95G    -33.272 -48.648 -26.173  1.00  1.00           N
ATOM    665  CA  ARG P  95G    -34.619 -48.399 -26.558  1.00  1.00           C
ATOM    666  CB  ARG P  95G    -35.655 -48.981 -25.587  1.00  1.00           C
ATOM    667  CG  ARG P  95G    -35.689 -50.510 -25.575  1.00  1.00           C
ATOM    668  CD  ARG P  95G    -36.764 -51.107 -24.662  1.00  1.00           C
ATOM    669  NE  ARG P  95G    -36.661 -52.587 -24.793  1.00  1.00           N
ATOM    670  CZ  ARG P  95G    -37.494 -53.418 -24.103  1.00  1.00           C
ATOM    671  NH1 ARG P  95G    -38.446 -52.911 -23.268  1.00  1.00           N
ATOM    672  NH2 ARG P  95G    -37.373 -54.768 -24.260  1.00  1.00           N
ATOM    673  C   ARG P  95G    -34.629 -46.917 -26.437  1.00  1.00           C
ATOM    674  O   ARG P  95G    -34.776 -46.378 -25.342  1.00  1.00           O
ATOM    675  N   PHE P  95H    -34.453 -46.213 -27.566  1.00  1.00           N
ATOM    676  CA  PHE P  95H    -34.301 -44.797 -27.450  1.00  1.00           C
ATOM    677  CB  PHE P  95H    -33.351 -44.233 -28.534  1.00  1.00           C
ATOM    678  CG  PHE P  95H    -34.017 -44.381 -29.861  1.00  1.00           C
ATOM    679  CD1 PHE P  95H    -34.244 -45.624 -30.409  1.00  1.00           C
ATOM    680  CD2 PHE P  95H    -34.497 -43.269 -30.514  1.00  1.00           C
ATOM    681  CE1 PHE P  95H    -34.881 -45.743 -31.623  1.00  1.00           C
ATOM    682  CE2 PHE P  95H    -35.132 -43.382 -31.727  1.00  1.00           C
ATOM    683  CZ  PHE P  95H    -35.323 -44.623 -32.286  1.00  1.00           C
ATOM    684  C   PHE P  95H    -35.668 -44.198 -27.608  1.00  1.00           C
ATOM    685  O   PHE P  95H    -36.392 -44.392 -28.585  1.00  1.00           O
ATOM    686  N   LEU P  95I    -36.119 -43.527 -26.550  1.00  1.00           N
ATOM    687  CA  LEU P  95I    -37.285 -42.729 -26.688  1.00  1.00           C
ATOM    688  CB  LEU P  95I    -38.514 -43.216 -25.909  1.00  1.00           C
ATOM    689  CG  LEU P  95I    -39.318 -44.300 -26.636  1.00  1.00           C
ATOM    690  CD1 LEU P  95I    -40.531 -44.740 -25.802  1.00  1.00           C
ATOM    691  CD2 LEU P  95I    -39.729 -43.807 -28.035  1.00  1.00           C
ATOM    692  C   LEU P  95I    -36.867 -41.483 -26.054  1.00  1.00           C
ATOM    693  O   LEU P  95I    -37.624 -40.819 -25.349  1.00  1.00           O
ATOM    694  N   ARG P  95J    -35.614 -41.136 -26.343  1.00  1.00           N
ATOM    695  CA  ARG P  95J    -35.060 -40.016 -25.700  1.00  1.00           C
ATOM    696  CB  ARG P  95J    -34.014 -40.396 -24.655  1.00  1.00           C
ATOM    697  CG  ARG P  95J    -33.693 -39.250 -23.704  1.00  1.00           C
ATOM    698  CD  ARG P  95J    -33.323 -37.937 -24.387  1.00  1.00           C
ATOM    699  NE  ARG P  95J    -32.710 -36.879 -23.538  1.00  1.00           N
ATOM    700  CZ  ARG P  95J    -33.437 -36.093 -22.693  1.00  1.00           C
ATOM    701  NH1 ARG P  95J    -34.456 -36.557 -21.903  1.00  1.00           N
ATOM    702  NH2 ARG P  95J    -33.147 -34.768 -22.624  1.00  1.00           N
ATOM    703  C   ARG P  95J    -34.441 -39.158 -26.788  1.00  1.00           C
ATOM    704  O   ARG P  95J    -35.023 -38.152 -27.191  1.00  1.00           O
ATOM    705  N   PRO P  95K    -33.271 -39.508 -27.266  3.00  1.00           N
ATOM    706  CA  PRO P  95K    -31.996 -39.366 -26.580  3.00  1.00           C
ATOM    707  CD  PRO P  95K    -33.272 -40.678 -28.130  3.00  1.00           C
ATOM    708  CB  PRO P  95K    -31.181 -40.599 -26.965  3.00  1.00           C
ATOM    709  CG  PRO P  95K    -31.806 -41.091 -28.261  3.00  1.00           C
ATOM    710  C   PRO P  95K    -31.201 -38.197 -27.066  3.00  1.00           C
ATOM    711  O   PRO P  95K    -31.662 -37.468 -27.943  3.00  1.00           O
ATOM    712  N   GLY P  96     -29.982 -38.028 -26.504  3.00  1.00           N
ATOM    713  CA  GLY P  96     -29.029 -37.167 -27.141  3.00  1.00           C
ATOM    714  C   GLY P  96     -28.685 -35.902 -26.387  3.00  1.00           C
ATOM    715  O   GLY P  96     -29.134 -35.693 -25.262  3.00  1.00           O
ATOM    716  N   ASP P  97     -27.825 -35.049 -27.026  1.00  1.00           N
ATOM    717  CA  ASP P  97     -27.275 -33.786 -26.556  1.00  1.00           C
ATOM    718  CB  ASP P  97     -25.801 -33.599 -26.967  1.00  1.00           C
ATOM    719  CG  ASP P  97     -25.184 -32.500 -26.114  1.00  1.00           C
ATOM    720  OD1 ASP P  97     -25.773 -32.173 -25.049  1.00  1.00           O
ATOM    721  OD2 ASP P  97     -24.113 -31.974 -26.517  1.00  1.00           O
ATOM    722  C   ASP P  97     -28.066 -32.616 -27.120  1.00  1.00           C
ATOM    723  O   ASP P  97     -29.040 -32.822 -27.842  1.00  1.00           O
ATOM    724  N   ASP P  98     -27.681 -31.348 -26.776  4.00  1.00           N
ATOM    725  CA  ASP P  98     -28.346 -30.154 -27.275  4.00  1.00           C
ATOM    726  CB  ASP P  98     -29.710 -29.896 -26.614  4.00  1.00           C
ATOM    727  CG  ASP P  98     -30.353 -28.716 -27.326  4.00  1.00           C
ATOM    728  OD1 ASP P  98     -30.782 -28.897 -28.497  4.00  1.00           O
ATOM    729  OD2 ASP P  98     -30.424 -27.617 -26.712  4.00  1.00           O
ATOM    730  C   ASP P  98     -27.497 -28.930 -26.990  4.00  1.00           C
ATOM    731  O   ASP P  98     -26.626 -28.985 -26.126  4.00  1.00           O
ATOM    732  N   SER P  99     -27.714 -27.783 -27.699  1.00  1.00           N
ATOM    733  CA  SER P  99     -26.905 -26.607 -27.439  1.00  1.00           C
ATOM    734  CB  SER P  99     -25.600 -26.559 -28.255  1.00  1.00           C
ATOM    735  OG  SER P  99     -24.711 -27.573 -27.810  1.00  1.00           O
ATOM    736  C   SER P  99     -27.638 -25.324 -27.711  1.00  1.00           C
ATOM    737  O   SER P  99     -28.783 -25.330 -28.163  1.00  1.00           O
ATOM    738  N   SER P 100     -26.979 -24.172 -27.408  3.00  1.00           N
ATOM    739  CA  SER P 100     -27.594 -22.881 -27.596  3.00  1.00           C
ATOM    740  CB  SER P 100     -28.630 -22.544 -26.509  3.00  1.00           C
ATOM    741  OG  SER P 100     -29.745 -23.419 -26.603  3.00  1.00           O
ATOM    742  C   SER P 100     -26.566 -21.777 -27.558  3.00  1.00           C
ATOM    743  O   SER P 100     -25.360 -22.017 -27.542  3.00  1.00           O
ATOM    744  N   HIS P 101     -27.067 -20.515 -27.572  3.00  1.00           N
ATOM    745  CA  HIS P 101     -26.305 -19.290 -27.504  3.00  1.00           C
ATOM    746  ND1 HIS P 101     -27.328 -17.255 -30.179  3.00  1.00           N
ATOM    747  CG  HIS P 101     -27.815 -17.960 -29.102  3.00  1.00           C
ATOM    748  CB  HIS P 101     -27.146 -18.023 -27.759  3.00  1.00           C
ATOM    749  NE2 HIS P 101     -29.235 -18.187 -30.842  3.00  1.00           N
ATOM    750  CD2 HIS P 101     -28.981 -18.523 -29.524  3.00  1.00           C
ATOM    751  CE1 HIS P 101     -28.216 -17.423 -31.192  3.00  1.00           C
ATOM    752  C   HIS P 101     -25.845 -19.179 -26.075  3.00  1.00           C
ATOM    753  O   HIS P 101     -26.284 -19.943 -25.217  3.00  1.00           O
ATOM    754  N   ASP P 102     -24.927 -18.229 -25.786  1.00  1.00           N
ATOM    755  CA  ASP P 102     -24.370 -18.071 -24.465  1.00  1.00           C
ATOM    756  CB  ASP P 102     -23.177 -17.103 -24.409  1.00  1.00           C
ATOM    757  CG  ASP P 102     -21.950 -17.883 -24.853  1.00  1.00           C
ATOM    758  OD1 ASP P 102     -21.705 -18.962 -24.251  1.00  1.00           O
ATOM    759  OD2 ASP P 102     -21.252 -17.426 -25.796  1.00  1.00           O
ATOM    760  C   ASP P 102     -25.388 -17.599 -23.486  1.00  1.00           C
ATOM    761  O   ASP P 102     -26.294 -16.831 -23.805  1.00  1.00           O
ATOM    762  N   LEU P 103     -25.245 -18.106 -22.245  1.00  1.00           N
ATOM    763  CA  LEU P 103     -26.043 -17.729 -21.119  1.00  1.00           C
ATOM    764  CB  LEU P 103     -26.711 -18.913 -20.398  1.00  1.00           C
ATOM    765  CG  LEU P 103     -27.720 -19.691 -21.262  1.00  1.00           C
ATOM    766  CD1 LEU P 103     -28.941 -18.826 -21.612  1.00  1.00           C
ATOM    767  CD2 LEU P 103     -27.044 -20.306 -22.499  1.00  1.00           C
ATOM    768  C   LEU P 103     -25.060 -17.143 -20.153  1.00  1.00           C
ATOM    769  O   LEU P 103     -23.856 -17.353 -20.293  1.00  1.00           O
ATOM    770  N   MET P 104     -25.532 -16.380 -19.148  4.00  1.00           N
ATOM    771  CA  MET P 104     -24.592 -15.788 -18.240  4.00  1.00           C
ATOM    772  CB  MET P 104     -24.625 -14.255 -18.247  4.00  1.00           C
ATOM    773  CG  MET P 104     -24.270 -13.690 -19.623  4.00  1.00           C
ATOM    774  SD  MET P 104     -24.210 -11.878 -19.701  4.00  1.00           S
ATOM    775  CE  MET P 104     -25.912 -11.644 -19.115  4.00  1.00           C
ATOM    776  C   MET P 104     -24.908 -16.277 -16.856  4.00  1.00           C
ATOM    777  O   MET P 104     -25.774 -17.129 -16.662  4.00  1.00           O
ATOM    778  N   LEU P 105     -24.176 -15.734 -15.863  4.00  1.00           N
ATOM    779  CA  LEU P 105     -24.183 -16.156 -14.487  4.00  1.00           C
ATOM    780  CB  LEU P 105     -22.791 -15.946 -13.866  4.00  1.00           C
ATOM    781  CG  LEU P 105     -22.707 -16.136 -12.343  4.00  1.00           C
ATOM    782  CD1 LEU P 105     -22.930 -17.599 -11.937  4.00  1.00           C
ATOM    783  CD2 LEU P 105     -21.401 -15.541 -11.792  4.00  1.00           C
ATOM    784  C   LEU P 105     -25.134 -15.369 -13.621  4.00  1.00           C
ATOM    785  O   LEU P 105     -25.294 -14.159 -13.768  4.00  1.00           O
ATOM    786  N   LEU P 106     -25.798 -16.098 -12.693  4.00  1.00           N
ATOM    787  CA  LEU P 106     -26.654 -15.634 -11.626  4.00  1.00           C
ATOM    788  CB  LEU P 106     -28.166 -15.646 -11.936  4.00  1.00           C
ATOM    789  CG  LEU P 106     -28.694 -14.490 -12.806  4.00  1.00           C
ATOM    790  CD1 LEU P 106     -28.593 -13.154 -12.053  4.00  1.00           C
ATOM    791  CD2 LEU P 106     -28.040 -14.458 -14.195  4.00  1.00           C
ATOM    792  C   LEU P 106     -26.473 -16.674 -10.555  4.00  1.00           C
ATOM    793  O   LEU P 106     -25.759 -17.653 -10.761  4.00  1.00           O
ATOM    794  N   ARG P 107     -27.048 -16.491  -9.350  4.00  1.00           N
ATOM    795  CA  ARG P 107     -26.906 -17.567  -8.404  4.00  1.00           C
ATOM    796  CB  ARG P 107     -27.417 -17.236  -6.988  4.00  1.00           C
ATOM    797  CG  ARG P 107     -26.472 -16.329  -6.195  4.00  1.00           C
ATOM    798  CD  ARG P 107     -26.652 -16.416  -4.676  4.00  1.00           C
ATOM    799  NE  ARG P 107     -27.853 -15.626  -4.284  4.00  1.00           N
ATOM    800  CZ  ARG P 107     -28.702 -16.114  -3.332  4.00  1.00           C
ATOM    801  NH1 ARG P 107     -28.510 -17.368  -2.828  4.00  1.00           N
ATOM    802  NH2 ARG P 107     -29.741 -15.350  -2.884  4.00  1.00           N
ATOM    803  C   ARG P 107     -27.670 -18.741  -8.893  4.00  1.00           C
ATOM    804  O   ARG P 107     -27.175 -19.866  -8.925  4.00  1.00           O
ATOM    805  N   LEU P 108     -28.909 -18.479  -9.322  4.00  1.00           N
ATOM    806  CA  LEU P 108     -29.783 -19.526  -9.732  4.00  1.00           C
ATOM    807  CB  LEU P 108     -31.128 -18.954 -10.201  4.00  1.00           C
ATOM    808  CG  LEU P 108     -31.729 -17.931  -9.220  4.00  1.00           C
ATOM    809  CD1 LEU P 108     -33.137 -17.498  -9.660  4.00  1.00           C
ATOM    810  CD2 LEU P 108     -31.657 -18.427  -7.768  4.00  1.00           C
ATOM    811  C   LEU P 108     -29.181 -20.159 -10.947  4.00  1.00           C
ATOM    812  O   LEU P 108     -29.101 -21.381 -11.051  4.00  1.00           O
ATOM    813  N   SER P 109     -28.718 -19.319 -11.896  1.00  1.00           N
ATOM    814  CA  SER P 109     -28.197 -19.834 -13.129  1.00  1.00           C
ATOM    815  CB  SER P 109     -28.531 -18.933 -14.323  1.00  1.00           C
ATOM    816  OG  SER P 109     -29.939 -18.833 -14.480  1.00  1.00           O
ATOM    817  C   SER P 109     -26.740 -19.873 -13.014  1.00  1.00           C
ATOM    818  O   SER P 109     -26.078 -18.842 -12.967  1.00  1.00           O
ATOM    819  N   GLU P 110     -26.186 -21.089 -12.995  1.00  1.00           N
ATOM    820  CA  GLU P 110     -24.786 -21.065 -12.825  1.00  1.00           C
ATOM    821  CB  GLU P 110     -24.325 -21.377 -11.392  1.00  1.00           C
ATOM    822  CG  GLU P 110     -24.790 -20.371 -10.338  1.00  1.00           C
ATOM    823  CD  GLU P 110     -24.238 -20.860  -9.008  1.00  1.00           C
ATOM    824  OE1 GLU P 110     -22.997 -21.068  -8.928  1.00  1.00           O
ATOM    825  OE2 GLU P 110     -25.047 -21.043  -8.059  1.00  1.00           O
ATOM    826  C   GLU P 110     -24.157 -22.073 -13.678  1.00  1.00           C
ATOM    827  O   GLU P 110     -24.746 -22.859 -14.420  1.00  1.00           O
ATOM    828  N   PRO P 111     -22.901 -21.939 -13.609  1.00  1.00           N
ATOM    829  CA  PRO P 111     -22.120 -22.839 -14.369  1.00  1.00           C
ATOM    830  CD  PRO P 111     -22.355 -20.590 -13.635  1.00  1.00           C
ATOM    831  CB  PRO P 111     -21.017 -22.011 -15.026  1.00  1.00           C
ATOM    832  CG  PRO P 111     -20.924 -20.751 -14.159  1.00  1.00           C
ATOM    833  C   PRO P 111     -21.583 -23.970 -13.599  1.00  1.00           C
ATOM    834  O   PRO P 111     -21.961 -24.189 -12.455  1.00  1.00           O
ATOM    835  N   ALA P 112     -20.634 -24.654 -14.253  1.00  1.00           N
ATOM    836  CA  ALA P 112     -20.061 -25.823 -13.704  1.00  1.00           C
ATOM    837  CB  ALA P 112     -18.868 -26.362 -14.512  1.00  1.00           C
ATOM    838  C   ALA P 112     -19.606 -25.592 -12.320  1.00  1.00           C
ATOM    839  O   ALA P 112     -18.869 -24.652 -12.029  1.00  1.00           O
ATOM    840  N   GLU P 113     -20.074 -26.464 -11.409  1.00  1.00           N
ATOM    841  CA  GLU P 113     -19.581 -26.323 -10.085  1.00  1.00           C
ATOM    842  CB  GLU P 113     -20.265 -25.207  -9.275  1.00  1.00           C
ATOM    843  CG  GLU P 113     -19.696 -23.811  -9.532  1.00  1.00           C
ATOM    844  CD  GLU P 113     -18.409 -23.686  -8.723  1.00  1.00           C
ATOM    845  OE1 GLU P 113     -18.007 -24.695  -8.083  1.00  1.00           O
ATOM    846  OE2 GLU P 113     -17.811 -22.577  -8.732  1.00  1.00           O
ATOM    847  C   GLU P 113     -19.762 -27.567  -9.300  1.00  1.00           C
ATOM    848  O   GLU P 113     -19.733 -27.532  -8.071  1.00  1.00           O
ATOM    849  N   LEU P 114     -19.940 -28.701  -9.981  1.00  1.00           N
ATOM    850  CA  LEU P 114     -19.982 -29.942  -9.281  1.00  1.00           C
ATOM    851  CB  LEU P 114     -18.630 -30.320  -8.644  1.00  1.00           C
ATOM    852  CG  LEU P 114     -17.484 -30.575  -9.641  1.00  1.00           C
ATOM    853  CD1 LEU P 114     -17.751 -31.816 -10.508  1.00  1.00           C
ATOM    854  CD2 LEU P 114     -17.167 -29.320 -10.469  1.00  1.00           C
ATOM    855  C   LEU P 114     -20.985 -29.967  -8.184  1.00  1.00           C
ATOM    856  O   LEU P 114     -20.704 -30.512  -7.117  1.00  1.00           O
ATOM    857  N   THR P 115     -22.190 -29.415  -8.386  1.00  1.00           N
ATOM    858  CA  THR P 115     -23.047 -29.493  -7.249  1.00  1.00           C
ATOM    859  CB  THR P 115     -22.889 -28.311  -6.333  1.00  1.00           C
ATOM    860  OG1 THR P 115     -22.930 -27.114  -7.091  1.00  1.00           O
ATOM    861  CG2 THR P 115     -21.551 -28.407  -5.580  1.00  1.00           C
ATOM    862  C   THR P 115     -24.471 -29.675  -7.618  1.00  1.00           C
ATOM    863  O   THR P 115     -24.872 -29.589  -8.778  1.00  1.00           O
ATOM    864  N   ASP P 116     -25.235 -30.022  -6.573  1.00  1.00           N
ATOM    865  CA  ASP P 116     -26.653 -30.154  -6.453  1.00  1.00           C
ATOM    866  CB  ASP P 116     -27.078 -31.634  -6.388  1.00  1.00           C
ATOM    867  CG  ASP P 116     -28.575 -31.754  -6.138  1.00  1.00           C
ATOM    868  OD1 ASP P 116     -29.271 -30.705  -6.117  1.00  1.00           O
ATOM    869  OD2 ASP P 116     -29.040 -32.911  -5.953  1.00  1.00           O
ATOM    870  C   ASP P 116     -26.781 -29.616  -5.069  1.00  1.00           C
ATOM    871  O   ASP P 116     -27.856 -29.189  -4.652  1.00  1.00           O
ATOM    872  N   ALA P 117     -25.643 -29.678  -4.316  1.00  1.00           N
ATOM    873  CA  ALA P 117     -25.572 -28.934  -3.093  1.00  1.00           C
ATOM    874  CB  ALA P 117     -24.175 -28.911  -2.449  1.00  1.00           C
ATOM    875  C   ALA P 117     -25.806 -27.636  -3.716  1.00  1.00           C
ATOM    876  O   ALA P 117     -24.930 -27.145  -4.428  1.00  1.00           O
ATOM    877  N   VAL P 118     -26.983 -27.079  -3.390  1.00  1.00           N
ATOM    878  CA  VAL P 118     -27.666 -26.046  -4.097  1.00  1.00           C
ATOM    879  CB  VAL P 118     -28.338 -25.078  -3.166  1.00  1.00           C
ATOM    880  CG1 VAL P 118     -29.476 -25.825  -2.450  1.00  1.00           C
ATOM    881  CG2 VAL P 118     -27.291 -24.520  -2.183  1.00  1.00           C
ATOM    882  C   VAL P 118     -26.801 -25.302  -5.016  1.00  1.00           C
ATOM    883  O   VAL P 118     -26.420 -24.161  -4.756  1.00  1.00           O
ATOM    884  N   LYS P 119     -26.499 -25.957  -6.155  1.00  1.00           N
ATOM    885  CA  LYS P 119     -25.665 -25.236  -7.035  1.00  1.00           C
ATOM    886  CB  LYS P 119     -24.330 -24.827  -6.383  1.00  1.00           C
ATOM    887  CG  LYS P 119     -23.486 -23.815  -7.156  1.00  1.00           C
ATOM    888  CD  LYS P 119     -22.315 -23.291  -6.322  1.00  1.00           C
ATOM    889  CE  LYS P 119     -21.405 -22.306  -7.057  1.00  1.00           C
ATOM    890  NZ  LYS P 119     -20.284 -21.905  -6.175  1.00  1.00           N
ATOM    891  C   LYS P 119     -25.353 -25.948  -8.248  1.00  1.00           C
ATOM    892  O   LYS P 119     -25.215 -27.155  -8.260  1.00  1.00           O
ATOM    893  N   VAL P 120     -25.152 -25.152  -9.288  1.00  1.00           N
ATOM    894  CA  VAL P 120     -25.047 -25.649 -10.599  1.00  1.00           C
ATOM    895  CB  VAL P 120     -24.830 -24.534 -11.574  1.00  1.00           C
ATOM    896  CG1 VAL P 120     -24.500 -25.106 -12.945  1.00  1.00           C
ATOM    897  CG2 VAL P 120     -26.120 -23.695 -11.590  1.00  1.00           C
ATOM    898  C   VAL P 120     -24.051 -26.716 -10.751  1.00  1.00           C
ATOM    899  O   VAL P 120     -23.027 -26.798 -10.073  1.00  1.00           O
ATOM    900  N   MET P 121     -24.435 -27.589 -11.690  1.00  1.00           N
ATOM    901  CA  MET P 121     -23.789 -28.776 -12.073  1.00  1.00           C
ATOM    902  CB  MET P 121     -24.726 -29.816 -12.716  1.00  1.00           C
ATOM    903  CG  MET P 121     -25.233 -29.470 -14.114  1.00  1.00           C
ATOM    904  SD  MET P 121     -25.818 -27.760 -14.281  1.00  1.00           S
ATOM    905  CE  MET P 121     -24.239 -27.193 -14.980  1.00  1.00           C
ATOM    906  C   MET P 121     -22.593 -28.582 -12.924  1.00  1.00           C
ATOM    907  O   MET P 121     -22.180 -27.460 -13.200  1.00  1.00           O
ATOM    908  N   ASP P 122     -21.982 -29.717 -13.326  1.00  1.00           N
ATOM    909  CA  ASP P 122     -20.714 -29.676 -13.981  1.00  1.00           C
ATOM    910  CB  ASP P 122     -19.606 -30.316 -13.125  1.00  1.00           C
ATOM    911  CG  ASP P 122     -18.251 -29.855 -13.646  1.00  1.00           C
ATOM    912  OD1 ASP P 122     -18.233 -29.050 -14.615  1.00  1.00           O
ATOM    913  OD2 ASP P 122     -17.217 -30.296 -13.076  1.00  1.00           O
ATOM    914  C   ASP P 122     -20.654 -30.328 -15.337  1.00  1.00           C
ATOM    915  O   ASP P 122     -21.065 -29.760 -16.344  1.00  1.00           O
ATOM    916  N   LEU P 123     -20.116 -31.565 -15.376  1.00  1.00           N
ATOM    917  CA  LEU P 123     -19.719 -32.276 -16.568  1.00  1.00           C
ATOM    918  CB  LEU P 123     -18.940 -33.579 -16.299  1.00  1.00           C
ATOM    919  CG  LEU P 123     -17.477 -33.370 -15.851  1.00  1.00           C
ATOM    920  CD1 LEU P 123     -17.376 -32.625 -14.513  1.00  1.00           C
ATOM    921  CD2 LEU P 123     -16.712 -34.703 -15.837  1.00  1.00           C
ATOM    922  C   LEU P 123     -20.794 -32.587 -17.594  1.00  1.00           C
ATOM    923  O   LEU P 123     -22.003 -32.440 -17.425  1.00  1.00           O
ATOM    924  N   PRO P 124     -20.248 -32.842 -18.759  1.00  1.00           N
ATOM    925  CA  PRO P 124     -20.936 -33.413 -19.904  1.00  1.00           C
ATOM    926  CD  PRO P 124     -19.074 -32.081 -19.148  1.00  1.00           C
ATOM    927  CB  PRO P 124     -19.992 -33.196 -21.082  1.00  1.00           C
ATOM    928  CG  PRO P 124     -19.127 -31.994 -20.676  1.00  1.00           C
ATOM    929  C   PRO P 124     -21.057 -34.850 -19.668  1.00  1.00           C
ATOM    930  O   PRO P 124     -21.770 -35.547 -20.388  1.00  1.00           O
ATOM    931  N   THR P 125     -20.357 -35.294 -18.633  1.00  1.00           N
ATOM    932  CA  THR P 125     -20.071 -36.669 -18.576  1.00  1.00           C
ATOM    933  CB  THR P 125     -18.853 -36.970 -17.752  1.00  1.00           C
ATOM    934  OG1 THR P 125     -19.079 -36.611 -16.397  1.00  1.00           O
ATOM    935  CG2 THR P 125     -17.664 -36.174 -18.316  1.00  1.00           C
ATOM    936  C   THR P 125     -21.115 -37.529 -18.063  1.00  1.00           C
ATOM    937  O   THR P 125     -22.306 -37.231 -18.024  1.00  1.00           O
ATOM    938  N   GLN P 128     -20.574 -38.704 -17.737  1.00  1.00           N
ATOM    939  CA  GLN P 128     -21.263 -39.857 -17.338  1.00  1.00           C
ATOM    940  CB  GLN P 128     -20.706 -41.117 -18.011  1.00  1.00           C
ATOM    941  CG  GLN P 128     -19.239 -41.347 -17.650  1.00  1.00           C
ATOM    942  CD  GLN P 128     -18.669 -42.382 -18.604  1.00  1.00           C
ATOM    943  OE1 GLN P 128     -19.387 -42.965 -19.415  1.00  1.00           O
ATOM    944  NE2 GLN P 128     -17.332 -42.611 -18.509  1.00  1.00           N
ATOM    945  C   GLN P 128     -21.114 -40.052 -15.883  1.00  1.00           C
ATOM    946  O   GLN P 128     -20.638 -39.188 -15.152  1.00  1.00           O
ATOM    947  N   GLU P 129     -21.521 -41.247 -15.438  1.00  1.00           N
ATOM    948  CA  GLU P 129     -21.542 -41.507 -14.045  1.00  1.00           C
ATOM    949  CB  GLU P 129     -20.142 -41.392 -13.409  1.00  1.00           C
ATOM    950  CG  GLU P 129     -19.178 -42.462 -13.943  1.00  1.00           C
ATOM    951  CD  GLU P 129     -17.811 -42.289 -13.294  1.00  1.00           C
ATOM    952  OE1 GLU P 129     -17.647 -41.328 -12.497  1.00  1.00           O
ATOM    953  OE2 GLU P 129     -16.909 -43.119 -13.591  1.00  1.00           O
ATOM    954  C   GLU P 129     -22.463 -40.491 -13.508  1.00  1.00           C
ATOM    955  O   GLU P 129     -22.147 -39.474 -12.893  1.00  1.00           O
ATOM    956  N   PRO P 130     -23.646 -40.905 -13.803  1.00  1.00           N
ATOM    957  CA  PRO P 130     -24.826 -40.138 -13.588  1.00  1.00           C
ATOM    958  CD  PRO P 130     -23.913 -42.335 -13.799  1.00  1.00           C
ATOM    959  CB  PRO P 130     -25.973 -41.107 -13.867  1.00  1.00           C
ATOM    960  CG  PRO P 130     -25.403 -42.472 -13.471  1.00  1.00           C
ATOM    961  C   PRO P 130     -24.947 -39.597 -12.222  1.00  1.00           C
ATOM    962  O   PRO P 130     -25.088 -38.384 -12.069  1.00  1.00           O
ATOM    963  N   ALA P 131     -24.892 -40.465 -11.204  1.00  1.00           N
ATOM    964  CA  ALA P 131     -25.119 -39.859  -9.946  1.00  1.00           C
ATOM    965  CB  ALA P 131     -26.499 -39.214  -9.807  1.00  1.00           C
ATOM    966  C   ALA P 131     -25.036 -40.843  -8.876  1.00  1.00           C
ATOM    967  O   ALA P 131     -24.954 -42.055  -9.073  1.00  1.00           O
ATOM    968  N   LEU P 132     -25.033 -40.264  -7.678  3.00  1.00           N
ATOM    969  CA  LEU P 132     -25.197 -41.035  -6.517  3.00  1.00           C
ATOM    970  CB  LEU P 132     -24.658 -40.367  -5.235  3.00  1.00           C
ATOM    971  CG  LEU P 132     -23.132 -40.156  -5.206  3.00  1.00           C
ATOM    972  CD1 LEU P 132     -22.691 -39.486  -3.894  3.00  1.00           C
ATOM    973  CD2 LEU P 132     -22.374 -41.464  -5.485  3.00  1.00           C
ATOM    974  C   LEU P 132     -26.666 -41.046  -6.412  3.00  1.00           C
ATOM    975  O   LEU P 132     -27.349 -41.045  -7.432  3.00  1.00           O
ATOM    976  N   GLY P 133     -27.239 -41.023  -5.206  3.00  1.00           N
ATOM    977  CA  GLY P 133     -28.637 -41.161  -5.390  3.00  1.00           C
ATOM    978  C   GLY P 133     -29.464 -40.326  -4.474  3.00  1.00           C
ATOM    979  O   GLY P 133     -30.485 -39.785  -4.884  3.00  1.00           O
ATOM    980  N   THR P 134     -29.077 -40.199  -3.200  1.00  1.00           N
ATOM    981  CA  THR P 134     -29.827 -39.387  -2.287  1.00  1.00           C
ATOM    982  CB  THR P 134     -29.335 -39.516  -0.879  1.00  1.00           C
ATOM    983  OG1 THR P 134     -27.971 -39.133  -0.803  1.00  1.00           O
ATOM    984  CG2 THR P 134     -29.501 -40.984  -0.447  1.00  1.00           C
ATOM    985  C   THR P 134     -29.676 -38.005  -2.735  1.00  1.00           C
ATOM    986  O   THR P 134     -30.383 -37.128  -2.232  1.00  1.00           O
ATOM    987  N   THR P 135     -28.640 -37.801  -3.582  4.00  1.00           N
ATOM    988  CA  THR P 135     -28.568 -36.577  -4.291  4.00  1.00           C
ATOM    989  CB  THR P 135     -27.575 -36.554  -5.427  4.00  1.00           C
ATOM    990  OG1 THR P 135     -27.578 -35.273  -6.042  4.00  1.00           O
ATOM    991  CG2 THR P 135     -27.899 -37.653  -6.456  4.00  1.00           C
ATOM    992  C   THR P 135     -29.927 -36.453  -4.786  4.00  1.00           C
ATOM    993  O   THR P 135     -30.438 -37.309  -5.507  4.00  1.00           O
ATOM    994  N   CYS P 136     -30.595 -35.435  -4.238  4.00  1.00           N
ATOM    995  CA  CYS P 136     -31.939 -35.261  -4.616  4.00  1.00           C
ATOM    996  CB  CYS P 136     -32.707 -34.299  -3.691  4.00  1.00           C
ATOM    997  SG  CYS P 136     -32.796 -34.904  -1.980  4.00  1.00           S
ATOM    998  C   CYS P 136     -31.829 -34.607  -5.939  4.00  1.00           C
ATOM    999  O   CYS P 136     -32.172 -33.436  -6.094  4.00  1.00           O
ATOM   1000  N   TYR P 137     -31.333 -35.352  -6.946  4.00  1.00           N
ATOM   1001  CA  TYR P 137     -31.168 -34.671  -8.163  4.00  1.00           C
ATOM   1002  CB  TYR P 137     -29.820 -33.902  -8.392  4.00  1.00           C
ATOM   1003  CG  TYR P 137     -30.245 -32.778  -9.304  4.00  1.00           C
ATOM   1004  CD1 TYR P 137     -30.979 -31.757  -8.763  4.00  1.00           C
ATOM   1005  CD2 TYR P 137     -29.926 -32.689 -10.648  4.00  1.00           C
ATOM   1006  CE1 TYR P 137     -31.440 -30.740  -9.556  4.00  1.00           C
ATOM   1007  CE2 TYR P 137     -30.396 -31.669 -11.443  4.00  1.00           C
ATOM   1008  CZ  TYR P 137     -31.173 -30.685 -10.892  4.00  1.00           C
ATOM   1009  OH  TYR P 137     -31.700 -29.627 -11.664  4.00  1.00           O
ATOM   1010  C   TYR P 137     -31.467 -35.547  -9.305  4.00  1.00           C
ATOM   1011  O   TYR P 137     -32.291 -36.453  -9.213  4.00  1.00           O
ATOM   1012  N   ALA P 138     -30.698 -35.333 -10.378  4.00  1.00           N
ATOM   1013  CA  ALA P 138     -31.195 -35.638 -11.658  4.00  1.00           C
ATOM   1014  CB  ALA P 138     -31.451 -37.110 -11.853  4.00  1.00           C
ATOM   1015  C   ALA P 138     -32.501 -35.020 -11.506  4.00  1.00           C
ATOM   1016  O   ALA P 138     -33.529 -35.689 -11.413  4.00  1.00           O
ATOM   1017  N   SER P 139     -32.484 -33.691 -11.468  4.00  1.00           N
ATOM   1018  CA  SER P 139     -33.729 -33.168 -11.088  4.00  1.00           C
ATOM   1019  CB  SER P 139     -33.762 -32.427  -9.753  4.00  1.00           C
ATOM   1020  OG  SER P 139     -34.799 -31.458  -9.746  4.00  1.00           O
ATOM   1021  C   SER P 139     -34.284 -32.336 -12.095  4.00  1.00           C
ATOM   1022  O   SER P 139     -33.606 -31.586 -12.792  4.00  1.00           O
ATOM   1023  N   GLY P 140     -35.596 -32.469 -12.188  4.00  1.00           N
ATOM   1024  CA  GLY P 140     -36.036 -31.656 -13.210  4.00  1.00           C
ATOM   1025  C   GLY P 140     -37.472 -31.552 -13.218  4.00  1.00           C
ATOM   1026  O   GLY P 140     -38.178 -32.269 -12.513  4.00  1.00           O
ATOM   1027  N   TRP P 141     -37.898 -30.584 -14.033  1.00  1.00           N
ATOM   1028  CA  TRP P 141     -39.266 -30.482 -14.309  1.00  1.00           C
ATOM   1029  CB  TRP P 141     -39.499 -29.345 -15.318  1.00  1.00           C
ATOM   1030  CG  TRP P 141     -40.281 -28.238 -14.651  1.00  1.00           C
ATOM   1031  CD2 TRP P 141     -40.500 -26.933 -15.196  1.00  1.00           C
ATOM   1032  CD1 TRP P 141     -40.964 -28.279 -13.470  1.00  1.00           C
ATOM   1033  NE1 TRP P 141     -41.604 -27.080 -13.254  1.00  1.00           N
ATOM   1034  CE2 TRP P 141     -41.325 -26.245 -14.314  1.00  1.00           C
ATOM   1035  CE3 TRP P 141     -40.077 -26.362 -16.352  1.00  1.00           C
ATOM   1036  CZ2 TRP P 141     -41.728 -24.970 -14.588  1.00  1.00           C
ATOM   1037  CZ3 TRP P 141     -40.461 -25.069 -16.616  1.00  1.00           C
ATOM   1038  CH2 TRP P 141     -41.276 -24.384 -15.747  1.00  1.00           C
ATOM   1039  C   TRP P 141     -39.589 -31.834 -14.769  1.00  1.00           C
ATOM   1040  O   TRP P 141     -39.170 -32.278 -15.830  1.00  1.00           O
ATOM   1041  N   GLY P 142     -40.347 -32.559 -13.938  1.00  1.00           N
ATOM   1042  CA  GLY P 142     -40.238 -33.929 -14.254  1.00  1.00           C
ATOM   1043  C   GLY P 142     -41.379 -34.716 -13.794  1.00  1.00           C
ATOM   1044  O   GLY P 142     -42.491 -34.306 -14.060  1.00  1.00           O
ATOM   1045  N   SER P 143     -41.158 -35.881 -13.130  1.00  1.00           N
ATOM   1046  CA  SER P 143     -42.316 -36.623 -12.709  1.00  1.00           C
ATOM   1047  CB  SER P 143     -42.498 -37.957 -13.450  1.00  1.00           C
ATOM   1048  OG  SER P 143     -42.795 -37.743 -14.820  1.00  1.00           O
ATOM   1049  C   SER P 143     -42.347 -36.984 -11.238  1.00  1.00           C
ATOM   1050  O   SER P 143     -41.510 -37.743 -10.761  1.00  1.00           O
ATOM   1051  N   ILE P 144     -43.316 -36.436 -10.447  1.00  1.00           N
ATOM   1052  CA  ILE P 144     -43.467 -37.031  -9.141  1.00  1.00           C
ATOM   1053  CB  ILE P 144     -44.191 -36.300  -8.046  1.00  1.00           C
ATOM   1054  CG1 ILE P 144     -44.465 -37.331  -6.945  1.00  1.00           C
ATOM   1055  CG2 ILE P 144     -45.445 -35.578  -8.539  1.00  1.00           C
ATOM   1056  CD1 ILE P 144     -43.217 -38.023  -6.439  1.00  1.00           C
ATOM   1057  C   ILE P 144     -44.301 -38.170  -9.495  1.00  1.00           C
ATOM   1058  O   ILE P 144     -45.520 -38.190  -9.327  1.00  1.00           O
ATOM   1059  N   GLU P 145     -43.542 -39.172  -9.927  1.00  1.00           N
ATOM   1060  CA  GLU P 145     -43.939 -40.283 -10.686  1.00  1.00           C
ATOM   1061  CB  GLU P 145     -43.494 -41.646 -10.099  1.00  1.00           C
ATOM   1062  CG  GLU P 145     -44.133 -42.046  -8.764  1.00  1.00           C
ATOM   1063  CD  GLU P 145     -43.821 -40.970  -7.742  1.00  1.00           C
ATOM   1064  OE1 GLU P 145     -42.658 -40.923  -7.260  1.00  1.00           O
ATOM   1065  OE2 GLU P 145     -44.749 -40.177  -7.428  1.00  1.00           O
ATOM   1066  C   GLU P 145     -45.437 -40.314 -10.990  1.00  1.00           C
ATOM   1067  O   GLU P 145     -46.089 -41.225 -10.483  1.00  1.00           O
ATOM   1068  N   PRO P 146     -46.114 -39.447 -11.770  1.00  1.00           N
ATOM   1069  CA  PRO P 146     -45.662 -38.149 -12.276  1.00  1.00           C
ATOM   1070  CD  PRO P 146     -46.970 -40.105 -12.749  1.00  1.00           C
ATOM   1071  CB  PRO P 146     -45.934 -38.193 -13.778  1.00  1.00           C
ATOM   1072  CG  PRO P 146     -47.158 -39.108 -13.899  1.00  1.00           C
ATOM   1073  C   PRO P 146     -46.411 -36.988 -11.625  1.00  1.00           C
ATOM   1074  O   PRO P 146     -47.599 -37.173 -11.364  1.00  1.00           O
ATOM   1075  N   GLU P 147     -45.798 -35.802 -11.335  1.00  1.00           N
ATOM   1076  CA  GLU P 147     -46.653 -34.659 -11.043  1.00  1.00           C
ATOM   1077  CB  GLU P 147     -45.993 -33.409 -10.450  1.00  1.00           C
ATOM   1078  CG  GLU P 147     -47.031 -32.365 -10.035  1.00  1.00           C
ATOM   1079  CD  GLU P 147     -46.299 -31.144  -9.506  1.00  1.00           C
ATOM   1080  OE1 GLU P 147     -45.041 -31.140  -9.563  1.00  1.00           O
ATOM   1081  OE2 GLU P 147     -46.989 -30.197  -9.043  1.00  1.00           O
ATOM   1082  C   GLU P 147     -47.119 -34.344 -12.404  1.00  1.00           C
ATOM   1083  O   GLU P 147     -48.279 -34.051 -12.689  1.00  1.00           O
ATOM   1084  N   GLU P 148     -46.112 -34.470 -13.274  1.00  1.00           N
ATOM   1085  CA  GLU P 148     -46.114 -34.338 -14.683  1.00  1.00           C
ATOM   1086  CB  GLU P 148     -45.922 -32.904 -15.165  1.00  1.00           C
ATOM   1087  CG  GLU P 148     -47.150 -32.021 -14.938  1.00  1.00           C
ATOM   1088  CD  GLU P 148     -48.223 -32.434 -15.937  1.00  1.00           C
ATOM   1089  OE1 GLU P 148     -48.609 -33.634 -15.935  1.00  1.00           O
ATOM   1090  OE2 GLU P 148     -48.672 -31.554 -16.719  1.00  1.00           O
ATOM   1091  C   GLU P 148     -44.915 -35.115 -15.036  1.00  1.00           C
ATOM   1092  O   GLU P 148     -44.432 -35.857 -14.198  1.00  1.00           O
ATOM   1093  N   PHE P 149     -44.558 -35.139 -16.317  1.00  1.00           N
ATOM   1094  CA  PHE P 149     -43.307 -35.547 -16.887  1.00  1.00           C
ATOM   1095  CB  PHE P 149     -43.728 -35.828 -18.342  1.00  1.00           C
ATOM   1096  CG  PHE P 149     -42.801 -36.451 -19.319  1.00  1.00           C
ATOM   1097  CD1 PHE P 149     -42.431 -37.773 -19.226  1.00  1.00           C
ATOM   1098  CD2 PHE P 149     -42.388 -35.706 -20.399  1.00  1.00           C
ATOM   1099  CE1 PHE P 149     -41.606 -38.320 -20.179  1.00  1.00           C
ATOM   1100  CE2 PHE P 149     -41.566 -36.244 -21.355  1.00  1.00           C
ATOM   1101  CZ  PHE P 149     -41.178 -37.554 -21.238  1.00  1.00           C
ATOM   1102  C   PHE P 149     -42.543 -34.279 -16.769  1.00  1.00           C
ATOM   1103  O   PHE P 149     -41.316 -34.248 -16.730  1.00  1.00           O
ATOM   1104  N   LEU P 150     -43.332 -33.185 -16.824  1.00  1.00           N
ATOM   1105  CA  LEU P 150     -42.934 -31.819 -16.686  1.00  1.00           C
ATOM   1106  CB  LEU P 150     -43.859 -30.841 -17.454  1.00  1.00           C
ATOM   1107  CG  LEU P 150     -45.268 -30.618 -16.878  1.00  1.00           C
ATOM   1108  CD1 LEU P 150     -45.235 -29.679 -15.665  1.00  1.00           C
ATOM   1109  CD2 LEU P 150     -46.273 -30.199 -17.961  1.00  1.00           C
ATOM   1110  C   LEU P 150     -42.693 -31.355 -15.264  1.00  1.00           C
ATOM   1111  O   LEU P 150     -41.925 -30.430 -15.072  1.00  1.00           O
ATOM   1112  N   THR P 151     -43.368 -31.848 -14.208  1.00  1.00           N
ATOM   1113  CA  THR P 151     -42.966 -31.388 -12.887  1.00  1.00           C
ATOM   1114  CB  THR P 151     -43.871 -30.344 -12.302  1.00  1.00           C
ATOM   1115  OG1 THR P 151     -45.204 -30.830 -12.236  1.00  1.00           O
ATOM   1116  CG2 THR P 151     -43.795 -29.075 -13.169  1.00  1.00           C
ATOM   1117  C   THR P 151     -43.043 -32.618 -11.993  1.00  1.00           C
ATOM   1118  O   THR P 151     -43.945 -33.413 -12.242  1.00  1.00           O
ATOM   1119  N   PRO P 152     -42.261 -32.894 -10.954  1.00  1.00           N
ATOM   1120  CA  PRO P 152     -41.737 -32.012  -9.983  1.00  1.00           C
ATOM   1121  CD  PRO P 152     -41.576 -34.146 -10.862  1.00  1.00           C
ATOM   1122  CB  PRO P 152     -40.663 -32.735  -9.188  1.00  1.00           C
ATOM   1123  CG  PRO P 152     -40.286 -33.886 -10.106  1.00  1.00           C
ATOM   1124  C   PRO P 152     -41.281 -30.752 -10.544  1.00  1.00           C
ATOM   1125  O   PRO P 152     -40.661 -30.723 -11.605  1.00  1.00           O
ATOM   1126  N   LYS P 153     -41.565 -29.705  -9.761  1.00  1.00           N
ATOM   1127  CA  LYS P 153     -41.346 -28.358 -10.121  1.00  1.00           C
ATOM   1128  CB  LYS P 153     -41.520 -27.376  -8.951  1.00  1.00           C
ATOM   1129  CG  LYS P 153     -42.920 -27.445  -8.340  1.00  1.00           C
ATOM   1130  CD  LYS P 153     -44.035 -27.184  -9.353  1.00  1.00           C
ATOM   1131  CE  LYS P 153     -45.434 -27.464  -8.804  1.00  1.00           C
ATOM   1132  NZ  LYS P 153     -46.442 -27.257  -9.867  1.00  1.00           N
ATOM   1133  C   LYS P 153     -39.957 -28.228 -10.668  1.00  1.00           C
ATOM   1134  O   LYS P 153     -39.123 -29.103 -10.440  1.00  1.00           O
ATOM   1135  N   LYS P 154     -39.655 -27.057 -11.289  4.00  1.00           N
ATOM   1136  CA  LYS P 154     -38.559 -26.895 -12.216  4.00  1.00           C
ATOM   1137  CB  LYS P 154     -38.132 -25.434 -12.462  4.00  1.00           C
ATOM   1138  CG  LYS P 154     -39.137 -24.594 -13.248  4.00  1.00           C
ATOM   1139  CD  LYS P 154     -38.736 -23.134 -13.479  4.00  1.00           C
ATOM   1140  CE  LYS P 154     -39.825 -22.335 -14.203  4.00  1.00           C
ATOM   1141  NZ  LYS P 154     -39.241 -21.200 -14.947  4.00  1.00           N
ATOM   1142  C   LYS P 154     -37.345 -27.558 -11.746  4.00  1.00           C
ATOM   1143  O   LYS P 154     -36.805 -28.429 -12.425  4.00  1.00           O
ATOM   1144  N   LEU P 155     -36.881 -27.207 -10.562  1.00  1.00           N
ATOM   1145  CA  LEU P 155     -35.790 -28.010 -10.180  1.00  1.00           C
ATOM   1146  CB  LEU P 155     -34.454 -27.270 -10.087  1.00  1.00           C
ATOM   1147  CG  LEU P 155     -34.433 -25.938  -9.298  1.00  1.00           C
ATOM   1148  CD1 LEU P 155     -33.025 -25.331  -9.333  1.00  1.00           C
ATOM   1149  CD2 LEU P 155     -35.462 -24.911  -9.797  1.00  1.00           C
ATOM   1150  C   LEU P 155     -36.102 -28.441  -8.835  1.00  1.00           C
ATOM   1151  O   LEU P 155     -35.491 -28.018  -7.855  1.00  1.00           O
ATOM   1152  N   GLN P 156     -37.086 -29.316  -8.748  4.00  1.00           N
ATOM   1153  CA  GLN P 156     -37.287 -29.652  -7.410  4.00  1.00           C
ATOM   1154  CB  GLN P 156     -38.715 -29.403  -6.897  4.00  1.00           C
ATOM   1155  CG  GLN P 156     -39.183 -27.949  -6.895  4.00  1.00           C
ATOM   1156  CD  GLN P 156     -40.518 -27.929  -6.165  4.00  1.00           C
ATOM   1157  OE1 GLN P 156     -40.919 -26.913  -5.599  4.00  1.00           O
ATOM   1158  NE2 GLN P 156     -41.221 -29.092  -6.161  4.00  1.00           N
ATOM   1159  C   GLN P 156     -37.136 -31.072  -7.319  4.00  1.00           C
ATOM   1160  O   GLN P 156     -38.151 -31.753  -7.318  4.00  1.00           O
ATOM   1161  N   CYS P 157     -35.921 -31.608  -7.180  4.00  1.00           N
ATOM   1162  CA  CYS P 157     -36.232 -32.972  -7.282  4.00  1.00           C
ATOM   1163  CB  CYS P 157     -36.246 -33.579  -8.692  4.00  1.00           C
ATOM   1164  SG  CYS P 157     -37.369 -32.784  -9.850  4.00  1.00           S
ATOM   1165  C   CYS P 157     -35.367 -33.896  -6.639  4.00  1.00           C
ATOM   1166  O   CYS P 157     -34.713 -33.650  -5.626  4.00  1.00           O
ATOM   1167  N   VAL P 158     -35.384 -35.062  -7.300  4.00  1.00           N
ATOM   1168  CA  VAL P 158     -34.770 -36.002  -6.508  4.00  1.00           C
ATOM   1169  CB  VAL P 158     -35.696 -36.523  -5.461  4.00  1.00           C
ATOM   1170  CG1 VAL P 158     -36.439 -37.691  -6.136  4.00  1.00           C
ATOM   1171  CG2 VAL P 158     -34.948 -36.780  -4.128  4.00  1.00           C
ATOM   1172  C   VAL P 158     -34.212 -37.180  -7.171  4.00  1.00           C
ATOM   1173  O   VAL P 158     -34.430 -37.478  -8.344  4.00  1.00           O
ATOM   1174  N   ASP P 159     -33.529 -37.879  -6.251  4.00  1.00           N
ATOM   1175  CA  ASP P 159     -32.759 -39.057  -6.198  4.00  1.00           C
ATOM   1176  CB  ASP P 159     -33.396 -40.189  -5.371  4.00  1.00           C
ATOM   1177  CG  ASP P 159     -33.309 -39.803  -3.901  4.00  1.00           C
ATOM   1178  OD1 ASP P 159     -32.919 -38.639  -3.619  4.00  1.00           O
ATOM   1179  OD2 ASP P 159     -33.621 -40.668  -3.040  4.00  1.00           O
ATOM   1180  C   ASP P 159     -32.420 -39.568  -7.513  4.00  1.00           C
ATOM   1181  O   ASP P 159     -33.158 -39.646  -8.491  4.00  1.00           O
ATOM   1182  N   LEU P 160     -31.161 -39.903  -7.522  4.00  1.00           N
ATOM   1183  CA  LEU P 160     -30.545 -40.509  -8.603  4.00  1.00           C
ATOM   1184  CB  LEU P 160     -29.321 -39.697  -8.993  4.00  1.00           C
ATOM   1185  CG  LEU P 160     -29.807 -38.704 -10.010  4.00  1.00           C
ATOM   1186  CD1 LEU P 160     -28.853 -37.531 -10.283  4.00  1.00           C
ATOM   1187  CD2 LEU P 160     -30.127 -39.596 -11.216  4.00  1.00           C
ATOM   1188  C   LEU P 160     -30.064 -41.751  -8.002  4.00  1.00           C
ATOM   1189  O   LEU P 160     -30.606 -42.155  -6.975  4.00  1.00           O
ATOM   1190  N   HIS P 161     -29.155 -42.438  -8.717  4.00  1.00           N
ATOM   1191  CA  HIS P 161     -28.386 -43.483  -8.126  4.00  1.00           C
ATOM   1192  ND1 HIS P 161     -27.126 -44.790  -5.435  4.00  1.00           N
ATOM   1193  CG  HIS P 161     -28.223 -45.242  -6.132  4.00  1.00           C
ATOM   1194  CB  HIS P 161     -29.068 -44.381  -7.031  4.00  1.00           C
ATOM   1195  NE2 HIS P 161     -27.331 -46.954  -4.962  4.00  1.00           N
ATOM   1196  CD2 HIS P 161     -28.335 -46.565  -5.831  4.00  1.00           C
ATOM   1197  CE1 HIS P 161     -26.629 -45.854  -4.755  4.00  1.00           C
ATOM   1198  C   HIS P 161     -27.756 -44.306  -9.145  4.00  1.00           C
ATOM   1199  O   HIS P 161     -27.885 -44.098 -10.345  4.00  1.00           O
ATOM   1200  N   VAL P 162     -26.953 -45.230  -8.652  4.00  1.00           N
ATOM   1201  CA  VAL P 162     -26.378 -46.143  -9.531  4.00  1.00           C
ATOM   1202  CB  VAL P 162     -24.969 -46.441  -9.072  4.00  1.00           C
ATOM   1203  CG1 VAL P 162     -24.141 -45.153  -9.215  4.00  1.00           C
ATOM   1204  CG2 VAL P 162     -24.976 -46.846  -7.584  4.00  1.00           C
ATOM   1205  C   VAL P 162     -27.242 -47.356  -9.416  4.00  1.00           C
ATOM   1206  O   VAL P 162     -26.897 -48.349  -8.777  4.00  1.00           O
ATOM   1207  N   ILE P 163     -28.431 -47.293 -10.044  4.00  1.00           N
ATOM   1208  CA  ILE P 163     -29.213 -48.482 -10.102  4.00  1.00           C
ATOM   1209  CB  ILE P 163     -30.518 -48.289 -10.799  4.00  1.00           C
ATOM   1210  CG1 ILE P 163     -31.383 -47.349  -9.947  4.00  1.00           C
ATOM   1211  CG2 ILE P 163     -31.151 -49.667 -11.047  4.00  1.00           C
ATOM   1212  CD1 ILE P 163     -32.631 -46.848 -10.659  4.00  1.00           C
ATOM   1213  C   ILE P 163     -28.311 -49.329 -10.898  4.00  1.00           C
ATOM   1214  O   ILE P 163     -28.114 -50.519 -10.658  4.00  1.00           O
ATOM   1215  N   SER P 164     -27.714 -48.643 -11.874  1.00  1.00           N
ATOM   1216  CA  SER P 164     -26.600 -49.135 -12.588  1.00  1.00           C
ATOM   1217  CB  SER P 164     -26.833 -49.352 -14.091  1.00  1.00           C
ATOM   1218  OG  SER P 164     -27.604 -50.528 -14.291  1.00  1.00           O
ATOM   1219  C   SER P 164     -25.602 -48.035 -12.410  1.00  1.00           C
ATOM   1220  O   SER P 164     -24.674 -48.155 -11.615  1.00  1.00           O
ATOM   1221  N   ASN P 165     -25.833 -46.916 -13.143  2.00  1.00           N
ATOM   1222  CA  ASN P 165     -25.091 -45.681 -13.342  2.00  1.00           C
ATOM   1223  CB  ASN P 165     -24.439 -45.009 -12.124  2.00  1.00           C
ATOM   1224  CG  ASN P 165     -22.993 -45.456 -11.915  2.00  1.00           C
ATOM   1225  OD1 ASN P 165     -22.682 -46.612 -11.638  2.00  1.00           O
ATOM   1226  ND2 ASN P 165     -22.062 -44.473 -12.049  2.00  1.00           N
ATOM   1227  C   ASN P 165     -23.994 -46.066 -14.232  2.00  1.00           C
ATOM   1228  O   ASN P 165     -23.192 -45.237 -14.658  2.00  1.00           O
ATOM   1229  N   ASP P 166     -23.982 -47.364 -14.568  2.00  1.00           N
ATOM   1230  CA  ASP P 166     -22.972 -47.799 -15.430  2.00  1.00           C
ATOM   1231  CB  ASP P 166     -21.564 -47.421 -14.930  2.00  1.00           C
ATOM   1232  CG  ASP P 166     -20.575 -47.563 -16.078  2.00  1.00           C
ATOM   1233  OD1 ASP P 166     -20.872 -48.319 -17.040  2.00  1.00           O
ATOM   1234  OD2 ASP P 166     -19.503 -46.904 -16.006  2.00  1.00           O
ATOM   1235  C   ASP P 166     -22.989 -49.267 -15.577  2.00  1.00           C
ATOM   1236  O   ASP P 166     -22.000 -49.948 -15.311  2.00  1.00           O
ATOM   1237  N   VAL P 167     -24.133 -49.768 -16.035  2.00  1.00           N
ATOM   1238  CA  VAL P 167     -24.348 -51.140 -16.334  2.00  1.00           C
ATOM   1239  CB  VAL P 167     -24.682 -51.967 -15.113  2.00  1.00           C
ATOM   1240  CG1 VAL P 167     -24.904 -53.431 -15.522  2.00  1.00           C
ATOM   1241  CG2 VAL P 167     -23.569 -51.808 -14.065  2.00  1.00           C
ATOM   1242  C   VAL P 167     -25.578 -51.016 -17.116  2.00  1.00           C
ATOM   1243  O   VAL P 167     -26.143 -49.928 -17.210  2.00  1.00           O
ATOM   1244  N   CYS P 168     -26.045 -52.098 -17.721  2.00  1.00           N
ATOM   1245  CA  CYS P 168     -27.225 -51.795 -18.421  2.00  1.00           C
ATOM   1246  CB  CYS P 168     -27.480 -52.716 -19.625  2.00  1.00           C
ATOM   1247  SG  CYS P 168     -26.183 -52.576 -20.891  2.00  1.00           S
ATOM   1248  C   CYS P 168     -28.355 -51.938 -17.516  2.00  1.00           C
ATOM   1249  O   CYS P 168     -28.545 -52.975 -16.884  2.00  1.00           O
ATOM   1250  N   ALA P 169     -29.112 -50.849 -17.385  2.00  1.00           N
ATOM   1251  CA  ALA P 169     -30.335 -51.122 -16.754  2.00  1.00           C
ATOM   1252  CB  ALA P 169     -31.129 -49.875 -16.482  2.00  1.00           C
ATOM   1253  C   ALA P 169     -30.969 -51.850 -17.870  2.00  1.00           C
ATOM   1254  O   ALA P 169     -31.399 -51.267 -18.865  2.00  1.00           O
ATOM   1255  N   GLN P 170     -31.014 -53.173 -17.722  2.00  1.00           N
ATOM   1256  CA  GLN P 170     -31.459 -54.013 -18.771  2.00  1.00           C
ATOM   1257  CB  GLN P 170     -31.347 -55.486 -18.341  2.00  1.00           C
ATOM   1258  CG  GLN P 170     -29.879 -55.842 -18.069  2.00  1.00           C
ATOM   1259  CD  GLN P 170     -29.779 -57.151 -17.300  2.00  1.00           C
ATOM   1260  OE1 GLN P 170     -28.696 -57.546 -16.868  2.00  1.00           O
ATOM   1261  NE2 GLN P 170     -30.935 -57.838 -17.110  2.00  1.00           N
ATOM   1262  C   GLN P 170     -32.841 -53.628 -19.007  2.00  1.00           C
ATOM   1263  O   GLN P 170     -33.349 -53.738 -20.122  2.00  1.00           O
ATOM   1264  N   VAL P 171     -33.511 -53.213 -17.925  2.00  1.00           N
ATOM   1265  CA  VAL P 171     -34.697 -52.520 -18.244  2.00  1.00           C
ATOM   1266  CB  VAL P 171     -35.652 -52.394 -17.088  2.00  1.00           C
ATOM   1267  CG1 VAL P 171     -36.210 -53.802 -16.817  2.00  1.00           C
ATOM   1268  CG2 VAL P 171     -34.930 -51.810 -15.859  2.00  1.00           C
ATOM   1269  C   VAL P 171     -34.162 -51.220 -18.676  2.00  1.00           C
ATOM   1270  O   VAL P 171     -33.946 -50.288 -17.905  2.00  1.00           O
ATOM   1271  N   HIS P 172     -33.836 -51.189 -19.970  1.00  1.00           N
ATOM   1272  CA  HIS P 172     -33.462 -49.990 -20.587  1.00  1.00           C
ATOM   1273  ND1 HIS P 172     -31.682 -52.577 -21.857  1.00  1.00           N
ATOM   1274  CG  HIS P 172     -32.135 -51.352 -22.291  1.00  1.00           C
ATOM   1275  CB  HIS P 172     -32.169 -50.124 -21.419  1.00  1.00           C
ATOM   1276  NE2 HIS P 172     -32.299 -52.848 -23.977  1.00  1.00           N
ATOM   1277  CD2 HIS P 172     -32.505 -51.536 -23.591  1.00  1.00           C
ATOM   1278  CE1 HIS P 172     -31.803 -53.435 -22.902  1.00  1.00           C
ATOM   1279  C   HIS P 172     -34.584 -49.689 -21.537  1.00  1.00           C
ATOM   1280  O   HIS P 172     -34.317 -49.614 -22.736  1.00  1.00           O
ATOM   1281  N   PRO P 173     -35.827 -49.490 -21.132  1.00  1.00           N
ATOM   1282  CA  PRO P 173     -36.692 -49.058 -22.159  1.00  1.00           C
ATOM   1283  CD  PRO P 173     -36.566 -50.454 -20.321  1.00  1.00           C
ATOM   1284  CB  PRO P 173     -38.126 -49.247 -21.703  1.00  1.00           C
ATOM   1285  CG  PRO P 173     -37.989 -50.540 -20.903  1.00  1.00           C
ATOM   1286  C   PRO P 173     -36.304 -47.732 -22.710  1.00  1.00           C
ATOM   1287  O   PRO P 173     -36.826 -47.332 -23.748  1.00  1.00           O
ATOM   1288  N   GLN P 174     -35.427 -47.018 -21.995  1.00  1.00           N
ATOM   1289  CA  GLN P 174     -34.779 -45.888 -22.563  1.00  1.00           C
ATOM   1290  CB  GLN P 174     -35.032 -44.596 -21.809  1.00  1.00           C
ATOM   1291  CG  GLN P 174     -35.237 -43.373 -22.704  1.00  1.00           C
ATOM   1292  CD  GLN P 174     -36.710 -43.354 -23.092  1.00  1.00           C
ATOM   1293  OE1 GLN P 174     -37.294 -42.295 -23.309  1.00  1.00           O
ATOM   1294  NE2 GLN P 174     -37.332 -44.560 -23.173  1.00  1.00           N
ATOM   1295  C   GLN P 174     -33.378 -46.399 -22.467  1.00  1.00           C
ATOM   1296  O   GLN P 174     -33.152 -47.374 -21.756  1.00  1.00           O
ATOM   1297  N   LYS P 175     -32.410 -45.832 -23.194  4.00  1.00           N
ATOM   1298  CA  LYS P 175     -31.093 -46.398 -23.190  4.00  1.00           C
ATOM   1299  CB  LYS P 175     -30.099 -45.689 -24.120  4.00  1.00           C
ATOM   1300  CG  LYS P 175     -30.486 -45.834 -25.589  4.00  1.00           C
ATOM   1301  CD  LYS P 175     -31.752 -45.056 -25.928  4.00  1.00           C
ATOM   1302  CE  LYS P 175     -31.525 -43.544 -25.928  4.00  1.00           C
ATOM   1303  NZ  LYS P 175     -32.826 -42.845 -25.882  4.00  1.00           N
ATOM   1304  C   LYS P 175     -30.507 -46.443 -21.842  4.00  1.00           C
ATOM   1305  O   LYS P 175     -31.144 -46.170 -20.828  4.00  1.00           O
ATOM   1306  N   VAL P 176     -29.256 -46.904 -21.801  1.00  1.00           N
ATOM   1307  CA  VAL P 176     -28.668 -46.991 -20.522  1.00  1.00           C
ATOM   1308  CB  VAL P 176     -28.897 -48.301 -19.827  1.00  1.00           C
ATOM   1309  CG1 VAL P 176     -30.398 -48.460 -19.517  1.00  1.00           C
ATOM   1310  CG2 VAL P 176     -28.311 -49.413 -20.712  1.00  1.00           C
ATOM   1311  C   VAL P 176     -27.205 -46.809 -20.623  1.00  1.00           C
ATOM   1312  O   VAL P 176     -26.644 -46.380 -21.626  1.00  1.00           O
ATOM   1313  N   THR P 177     -26.597 -47.225 -19.519  1.00  1.00           N
ATOM   1314  CA  THR P 177     -25.260 -47.191 -19.049  1.00  1.00           C
ATOM   1315  CB  THR P 177     -24.623 -48.551 -19.044  1.00  1.00           C
ATOM   1316  OG1 THR P 177     -23.403 -48.521 -18.318  1.00  1.00           O
ATOM   1317  CG2 THR P 177     -24.368 -48.985 -20.497  1.00  1.00           C
ATOM   1318  C   THR P 177     -24.277 -46.241 -19.624  1.00  1.00           C
ATOM   1319  O   THR P 177     -24.129 -46.094 -20.831  1.00  1.00           O
ATOM   1320  N   LYS P 178     -23.516 -45.623 -18.683  3.00  1.00           N
ATOM   1321  CA  LYS P 178     -22.521 -44.630 -18.960  3.00  1.00           C
ATOM   1322  CB  LYS P 178     -21.257 -45.149 -19.656  3.00  1.00           C
ATOM   1323  CG  LYS P 178     -20.294 -45.862 -18.707  3.00  1.00           C
ATOM   1324  CD  LYS P 178     -19.169 -46.605 -19.427  3.00  1.00           C
ATOM   1325  CE  LYS P 178     -18.168 -47.259 -18.477  3.00  1.00           C
ATOM   1326  NZ  LYS P 178     -17.195 -48.060 -19.250  3.00  1.00           N
ATOM   1327  C   LYS P 178     -23.209 -43.629 -19.784  3.00  1.00           C
ATOM   1328  O   LYS P 178     -24.033 -42.872 -19.283  3.00  1.00           O
ATOM   1329  N   PHE P 179     -22.902 -43.564 -21.077  3.00  1.00           N
ATOM   1330  CA  PHE P 179     -23.685 -42.602 -21.760  3.00  1.00           C
ATOM   1331  CB  PHE P 179     -23.325 -42.358 -23.260  3.00  1.00           C
ATOM   1332  CG  PHE P 179     -24.396 -41.511 -23.917  3.00  1.00           C
ATOM   1333  CD1 PHE P 179     -25.532 -42.080 -24.473  3.00  1.00           C
ATOM   1334  CD2 PHE P 179     -24.323 -40.146 -24.001  3.00  1.00           C
ATOM   1335  CE1 PHE P 179     -26.554 -41.389 -25.067  3.00  1.00           C
ATOM   1336  CE2 PHE P 179     -25.356 -39.449 -24.595  3.00  1.00           C
ATOM   1337  CZ  PHE P 179     -26.468 -40.034 -25.130  3.00  1.00           C
ATOM   1338  C   PHE P 179     -25.089 -43.058 -21.791  3.00  1.00           C
ATOM   1339  O   PHE P 179     -25.370 -44.235 -21.976  3.00  1.00           O
ATOM   1340  N   MET P 180     -26.011 -42.077 -21.745  4.00  1.00           N
ATOM   1341  CA  MET P 180     -27.405 -42.304 -21.823  4.00  1.00           C
ATOM   1342  CB  MET P 180     -27.876 -43.087 -23.051  4.00  1.00           C
ATOM   1343  CG  MET P 180     -29.308 -42.746 -23.406  4.00  1.00           C
ATOM   1344  SD  MET P 180     -29.447 -41.044 -24.014  4.00  1.00           S
ATOM   1345  CE  MET P 180     -31.244 -41.182 -24.049  4.00  1.00           C
ATOM   1346  C   MET P 180     -27.561 -43.240 -20.705  4.00  1.00           C
ATOM   1347  O   MET P 180     -28.216 -44.272 -20.828  4.00  1.00           O
ATOM   1348  N   LEU P 181     -26.856 -42.822 -19.631  4.00  1.00           N
ATOM   1349  CA  LEU P 181     -26.562 -43.321 -18.338  4.00  1.00           C
ATOM   1350  CB  LEU P 181     -26.500 -42.297 -17.177  4.00  1.00           C
ATOM   1351  CG  LEU P 181     -25.406 -41.231 -17.103  4.00  1.00           C
ATOM   1352  CD1 LEU P 181     -24.019 -41.809 -16.779  4.00  1.00           C
ATOM   1353  CD2 LEU P 181     -25.482 -40.337 -18.332  4.00  1.00           C
ATOM   1354  C   LEU P 181     -27.638 -44.092 -17.788  4.00  1.00           C
ATOM   1355  O   LEU P 181     -28.541 -44.662 -18.389  4.00  1.00           O
ATOM   1356  N   CYS P 182     -27.441 -44.173 -16.497  4.00  1.00           N
ATOM   1357  CA  CYS P 182     -28.466 -44.686 -15.739  4.00  1.00           C
ATOM   1358  CB  CYS P 182     -28.146 -46.047 -15.102  4.00  1.00           C
ATOM   1359  SG  CYS P 182     -27.806 -47.330 -16.344  4.00  1.00           S
ATOM   1360  C   CYS P 182     -28.550 -43.728 -14.674  4.00  1.00           C
ATOM   1361  O   CYS P 182     -28.183 -42.566 -14.841  4.00  1.00           O
ATOM   1362  N   ALA P 183     -29.008 -44.266 -13.558  4.00  1.00           N
ATOM   1363  CA  ALA P 183     -29.425 -43.485 -12.493  4.00  1.00           C
ATOM   1364  CB  ALA P 183     -29.863 -42.048 -12.789  4.00  1.00           C
ATOM   1365  C   ALA P 183     -30.571 -44.140 -11.900  4.00  1.00           C
ATOM   1366  O   ALA P 183     -30.856 -45.317 -12.118  4.00  1.00           O
ATOM   1367  N   GLY P 184     -31.261 -43.348 -11.093  4.00  1.00           N
ATOM   1368  CA  GLY P 184     -32.410 -43.920 -10.547  4.00  1.00           C
ATOM   1369  C   GLY P 184     -32.302 -43.883  -9.129  4.00  1.00           C
ATOM   1370  O   GLY P 184     -31.224 -44.142  -8.613  4.00  1.00           O
ATOM   1371  N   ARG P 185     -33.414 -43.487  -8.488  1.00  1.00           N
ATOM   1372  CA  ARG P 185     -33.397 -43.818  -7.125  1.00  1.00           C
ATOM   1373  CB  ARG P 185     -34.696 -43.493  -6.367  1.00  1.00           C
ATOM   1374  CG  ARG P 185     -34.483 -43.464  -4.854  1.00  1.00           C
ATOM   1375  CD  ARG P 185     -34.862 -44.748  -4.117  1.00  1.00           C
ATOM   1376  NE  ARG P 185     -34.226 -44.652  -2.772  1.00  1.00           N
ATOM   1377  CZ  ARG P 185     -34.950 -44.833  -1.628  1.00  1.00           C
ATOM   1378  NH1 ARG P 185     -36.289 -45.085  -1.691  1.00  1.00           N
ATOM   1379  NH2 ARG P 185     -34.328 -44.743  -0.416  1.00  1.00           N
ATOM   1380  C   ARG P 185     -33.328 -45.255  -7.370  1.00  1.00           C
ATOM   1381  O   ARG P 185     -34.070 -45.755  -8.219  1.00  1.00           O
ATOM   1382  N   TRP P 186     -32.432 -45.926  -6.638  3.00  1.00           N
ATOM   1383  CA  TRP P 186     -31.983 -47.233  -6.984  3.00  1.00           C
ATOM   1384  CB  TRP P 186     -31.122 -47.865  -5.879  3.00  1.00           C
ATOM   1385  CG  TRP P 186     -30.646 -49.264  -6.184  3.00  1.00           C
ATOM   1386  CD2 TRP P 186     -31.054 -50.419  -5.439  3.00  1.00           C
ATOM   1387  CD1 TRP P 186     -29.772 -49.704  -7.135  3.00  1.00           C
ATOM   1388  NE1 TRP P 186     -29.621 -51.067  -7.036  3.00  1.00           N
ATOM   1389  CE2 TRP P 186     -30.401 -51.519  -5.993  3.00  1.00           C
ATOM   1390  CE3 TRP P 186     -31.902 -50.549  -4.378  3.00  1.00           C
ATOM   1391  CZ2 TRP P 186     -30.589 -52.775  -5.490  3.00  1.00           C
ATOM   1392  CZ3 TRP P 186     -32.090 -51.816  -3.874  3.00  1.00           C
ATOM   1393  CH2 TRP P 186     -31.446 -52.907  -4.420  3.00  1.00           C
ATOM   1394  C   TRP P 186     -33.168 -48.079  -7.196  3.00  1.00           C
ATOM   1395  O   TRP P 186     -33.160 -49.009  -8.000  3.00  1.00           O
ATOM   1396  N   THR P 186A    -34.237 -47.749  -6.472  3.00  1.00           N
ATOM   1397  CA  THR P 186A    -35.430 -48.423  -6.785  3.00  1.00           C
ATOM   1398  CB  THR P 186A    -36.459 -48.360  -5.687  3.00  1.00           C
ATOM   1399  OG1 THR P 186A    -35.886 -48.834  -4.477  3.00  1.00           O
ATOM   1400  CG2 THR P 186A    -37.651 -49.273  -6.050  3.00  1.00           C
ATOM   1401  C   THR P 186A    -35.983 -47.797  -8.003  3.00  1.00           C
ATOM   1402  O   THR P 186A    -35.357 -47.821  -9.062  3.00  1.00           O
ATOM   1403  N   GLY P 186B    -37.184 -47.213  -7.900  1.00  1.00           N
ATOM   1404  CA  GLY P 186B    -37.717 -46.769  -9.133  1.00  1.00           C
ATOM   1405  C   GLY P 186B    -37.960 -45.337  -9.123  1.00  1.00           C
ATOM   1406  O   GLY P 186B    -38.580 -44.792  -8.210  1.00  1.00           O
ATOM   1407  N   GLY P 187     -37.467 -44.720 -10.202  1.00  1.00           N
ATOM   1408  CA  GLY P 187     -37.668 -43.339 -10.392  1.00  1.00           C
ATOM   1409  C   GLY P 187     -37.194 -42.664  -9.189  1.00  1.00           C
ATOM   1410  O   GLY P 187     -36.133 -42.997  -8.659  1.00  1.00           O
ATOM   1411  N   LYS P 188     -38.045 -41.734  -8.707  1.00  1.00           N
ATOM   1412  CA  LYS P 188     -37.650 -40.833  -7.681  1.00  1.00           C
ATOM   1413  CB  LYS P 188     -37.394 -41.541  -6.342  1.00  1.00           C
ATOM   1414  CG  LYS P 188     -38.675 -42.096  -5.716  1.00  1.00           C
ATOM   1415  CD  LYS P 188     -38.435 -43.176  -4.659  1.00  1.00           C
ATOM   1416  CE  LYS P 188     -38.071 -44.535  -5.258  1.00  1.00           C
ATOM   1417  NZ  LYS P 188     -37.994 -45.555  -4.188  1.00  1.00           N
ATOM   1418  C   LYS P 188     -36.401 -40.333  -8.206  1.00  1.00           C
ATOM   1419  O   LYS P 188     -35.395 -40.233  -7.512  1.00  1.00           O
ATOM   1420  N   SER P 189     -36.513 -39.984  -9.488  4.00  1.00           N
ATOM   1421  CA  SER P 189     -35.386 -39.740 -10.264  4.00  1.00           C
ATOM   1422  CB  SER P 189     -34.780 -41.001 -10.894  4.00  1.00           C
ATOM   1423  OG  SER P 189     -33.588 -40.654 -11.583  4.00  1.00           O
ATOM   1424  C   SER P 189     -35.764 -38.856 -11.334  4.00  1.00           C
ATOM   1425  O   SER P 189     -35.887 -37.651 -11.125  4.00  1.00           O
ATOM   1426  N   THR P 190     -35.946 -39.393 -12.547  1.00  1.00           N
ATOM   1427  CA  THR P 190     -36.057 -38.244 -13.328  1.00  1.00           C
ATOM   1428  CB  THR P 190     -34.752 -37.792 -13.908  1.00  1.00           C
ATOM   1429  OG1 THR P 190     -33.698 -38.171 -13.045  1.00  1.00           O
ATOM   1430  CG2 THR P 190     -34.759 -36.246 -13.882  1.00  1.00           C
ATOM   1431  C   THR P 190     -37.019 -38.296 -14.402  1.00  1.00           C
ATOM   1432  O   THR P 190     -37.942 -39.105 -14.433  1.00  1.00           O
ATOM   1433  N   CYS P 191     -36.773 -37.452 -15.399  1.00  1.00           N
ATOM   1434  CA  CYS P 191     -37.780 -37.531 -16.351  1.00  1.00           C
ATOM   1435  CB  CYS P 191     -39.074 -36.978 -15.719  1.00  1.00           C
ATOM   1436  SG  CYS P 191     -40.604 -37.222 -16.643  1.00  1.00           S
ATOM   1437  C   CYS P 191     -37.448 -36.680 -17.448  1.00  1.00           C
ATOM   1438  O   CYS P 191     -36.891 -35.605 -17.297  1.00  1.00           O
ATOM   1439  N   SER P 192     -37.768 -37.175 -18.615  3.00  1.00           N
ATOM   1440  CA  SER P 192     -37.645 -36.295 -19.673  3.00  1.00           C
ATOM   1441  CB  SER P 192     -37.601 -37.122 -20.902  3.00  1.00           C
ATOM   1442  OG  SER P 192     -38.521 -38.196 -20.799  3.00  1.00           O
ATOM   1443  C   SER P 192     -38.920 -35.526 -19.505  3.00  1.00           C
ATOM   1444  O   SER P 192     -39.943 -36.103 -19.157  3.00  1.00           O
ATOM   1445  N   GLY P 193     -38.936 -34.220 -19.791  3.00  1.00           N
ATOM   1446  CA  GLY P 193     -40.014 -33.371 -19.347  3.00  1.00           C
ATOM   1447  C   GLY P 193     -39.197 -32.485 -18.554  3.00  1.00           C
ATOM   1448  O   GLY P 193     -39.537 -31.371 -18.161  3.00  1.00           O
ATOM   1449  N   ASP P 194     -38.058 -33.116 -18.305  1.00  1.00           N
ATOM   1450  CA  ASP P 194     -36.856 -32.630 -17.783  1.00  1.00           C
ATOM   1451  CB  ASP P 194     -36.614 -33.092 -16.334  1.00  1.00           C
ATOM   1452  CG  ASP P 194     -35.245 -32.707 -15.827  1.00  1.00           C
ATOM   1453  OD1 ASP P 194     -34.901 -31.497 -15.867  1.00  1.00           O
ATOM   1454  OD2 ASP P 194     -34.539 -33.635 -15.350  1.00  1.00           O
ATOM   1455  C   ASP P 194     -35.923 -33.309 -18.680  1.00  1.00           C
ATOM   1456  O   ASP P 194     -35.102 -34.100 -18.243  1.00  1.00           O
ATOM   1457  N   SER P 195     -36.125 -33.066 -19.988  3.00  1.00           N
ATOM   1458  CA  SER P 195     -35.218 -33.460 -21.018  3.00  1.00           C
ATOM   1459  CB  SER P 195     -35.868 -33.088 -22.366  3.00  1.00           C
ATOM   1460  OG  SER P 195     -34.923 -32.933 -23.410  3.00  1.00           O
ATOM   1461  C   SER P 195     -34.173 -32.501 -20.701  3.00  1.00           C
ATOM   1462  O   SER P 195     -34.116 -31.440 -21.307  3.00  1.00           O
ATOM   1463  N   GLY P 196     -33.348 -32.907 -19.720  3.00  1.00           N
ATOM   1464  CA  GLY P 196     -32.448 -32.068 -19.025  3.00  1.00           C
ATOM   1465  C   GLY P 196     -32.538 -32.452 -17.551  3.00  1.00           C
ATOM   1466  O   GLY P 196     -32.843 -33.575 -17.234  3.00  1.00           O
ATOM   1467  N   GLY P 197     -32.285 -31.599 -16.548  1.00  1.00           N
ATOM   1468  CA  GLY P 197     -32.313 -32.050 -15.160  1.00  1.00           C
ATOM   1469  C   GLY P 197     -30.912 -32.572 -15.132  1.00  1.00           C
ATOM   1470  O   GLY P 197     -30.623 -33.635 -15.673  1.00  1.00           O
ATOM   1471  N   PRO P 198     -30.031 -31.838 -14.544  4.00  1.00           N
ATOM   1472  CA  PRO P 198     -28.657 -32.002 -14.909  4.00  1.00           C
ATOM   1473  CD  PRO P 198     -30.319 -30.463 -14.217  4.00  1.00           C
ATOM   1474  CB  PRO P 198     -27.988 -30.644 -14.744  4.00  1.00           C
ATOM   1475  CG  PRO P 198     -29.157 -29.666 -14.792  4.00  1.00           C
ATOM   1476  C   PRO P 198     -27.833 -33.088 -14.311  4.00  1.00           C
ATOM   1477  O   PRO P 198     -26.617 -33.023 -14.477  4.00  1.00           O
ATOM   1478  N   LEU P 199     -28.420 -34.007 -13.538  4.00  1.00           N
ATOM   1479  CA  LEU P 199     -27.717 -35.178 -13.098  4.00  1.00           C
ATOM   1480  CB  LEU P 199     -27.429 -36.152 -14.233  4.00  1.00           C
ATOM   1481  CG  LEU P 199     -27.167 -37.603 -13.812  4.00  1.00           C
ATOM   1482  CD1 LEU P 199     -28.391 -38.171 -13.101  4.00  1.00           C
ATOM   1483  CD2 LEU P 199     -26.888 -38.495 -15.023  4.00  1.00           C
ATOM   1484  C   LEU P 199     -26.401 -34.892 -12.494  4.00  1.00           C
ATOM   1485  O   LEU P 199     -25.363 -35.338 -12.983  4.00  1.00           O
ATOM   1486  N   VAL P 200     -26.417 -34.131 -11.410  4.00  1.00           N
ATOM   1487  CA  VAL P 200     -25.230 -33.914 -10.663  4.00  1.00           C
ATOM   1488  CB  VAL P 200     -25.644 -33.185  -9.427  4.00  1.00           C
ATOM   1489  CG1 VAL P 200     -26.206 -34.201  -8.421  4.00  1.00           C
ATOM   1490  CG2 VAL P 200     -24.526 -32.290  -8.940  4.00  1.00           C
ATOM   1491  C   VAL P 200     -24.804 -35.326 -10.296  4.00  1.00           C
ATOM   1492  O   VAL P 200     -25.655 -36.211 -10.211  4.00  1.00           O
ATOM   1493  N   CYS P 201     -23.486 -35.618 -10.057  1.00  1.00           N
ATOM   1494  CA  CYS P 201     -23.026 -36.924  -9.609  1.00  1.00           C
ATOM   1495  CB  CYS P 201     -21.581 -37.272  -9.988  1.00  1.00           C
ATOM   1496  SG  CYS P 201     -21.107 -38.926  -9.397  1.00  1.00           S
ATOM   1497  C   CYS P 201     -23.084 -36.793  -8.151  1.00  1.00           C
ATOM   1498  O   CYS P 201     -22.210 -37.201  -7.388  1.00  1.00           O
ATOM   1499  N   ASN P 202     -24.206 -36.182  -7.774  1.00  1.00           N
ATOM   1500  CA  ASN P 202     -24.469 -35.633  -6.525  1.00  1.00           C
ATOM   1501  CB  ASN P 202     -24.239 -36.643  -5.384  1.00  1.00           C
ATOM   1502  CG  ASN P 202     -24.946 -36.155  -4.128  1.00  1.00           C
ATOM   1503  OD1 ASN P 202     -25.541 -35.079  -4.109  1.00  1.00           O
ATOM   1504  ND2 ASN P 202     -24.883 -36.975  -3.044  1.00  1.00           N
ATOM   1505  C   ASN P 202     -23.461 -34.531  -6.395  1.00  1.00           C
ATOM   1506  O   ASN P 202     -23.166 -34.061  -5.297  1.00  1.00           O
ATOM   1507  N   GLY P 203     -22.902 -34.092  -7.547  1.00  1.00           N
ATOM   1508  CA  GLY P 203     -21.976 -33.012  -7.563  1.00  1.00           C
ATOM   1509  C   GLY P 203     -21.246 -32.919  -8.871  1.00  1.00           C
ATOM   1510  O   GLY P 203     -20.016 -32.914  -8.888  1.00  1.00           O
ATOM   1511  N   VAL P 208     -21.993 -32.841  -9.991  1.00  1.00           N
ATOM   1512  CA  VAL P 208     -21.474 -32.620 -11.311  1.00  1.00           C
ATOM   1513  CB  VAL P 208     -20.207 -33.375 -11.578  1.00  1.00           C
ATOM   1514  CG1 VAL P 208     -20.410 -34.825 -11.131  1.00  1.00           C
ATOM   1515  CG2 VAL P 208     -19.867 -33.249 -13.069  1.00  1.00           C
ATOM   1516  C   VAL P 208     -22.497 -33.081 -12.279  1.00  1.00           C
ATOM   1517  O   VAL P 208     -22.969 -34.199 -12.133  1.00  1.00           O
ATOM   1518  N   LEU P 209     -22.865 -32.252 -13.281  4.00  1.00           N
ATOM   1519  CA  LEU P 209     -23.721 -32.714 -14.339  4.00  1.00           C
ATOM   1520  CB  LEU P 209     -23.796 -31.676 -15.483  4.00  1.00           C
ATOM   1521  CG  LEU P 209     -24.675 -31.997 -16.715  4.00  1.00           C
ATOM   1522  CD1 LEU P 209     -24.355 -31.035 -17.867  4.00  1.00           C
ATOM   1523  CD2 LEU P 209     -24.546 -33.437 -17.195  4.00  1.00           C
ATOM   1524  C   LEU P 209     -22.851 -33.807 -14.811  4.00  1.00           C
ATOM   1525  O   LEU P 209     -21.720 -33.615 -15.236  4.00  1.00           O
ATOM   1526  N   GLN P 210     -23.275 -35.028 -14.559  4.00  1.00           N
ATOM   1527  CA  GLN P 210     -22.508 -36.066 -15.103  4.00  1.00           C
ATOM   1528  CB  GLN P 210     -21.745 -36.927 -14.089  4.00  1.00           C
ATOM   1529  CG  GLN P 210     -20.412 -36.302 -13.677  4.00  1.00           C
ATOM   1530  CD  GLN P 210     -19.546 -37.392 -13.060  4.00  1.00           C
ATOM   1531  OE1 GLN P 210     -20.009 -38.187 -12.243  4.00  1.00           O
ATOM   1532  NE2 GLN P 210     -18.253 -37.441 -13.477  4.00  1.00           N
ATOM   1533  C   GLN P 210     -23.641 -36.847 -15.670  4.00  1.00           C
ATOM   1534  O   GLN P 210     -23.713 -38.072 -15.582  4.00  1.00           O
ATOM   1535  N   GLY P 211     -24.585 -36.075 -16.257  4.00  1.00           N
ATOM   1536  CA  GLY P 211     -25.761 -36.582 -16.892  4.00  1.00           C
ATOM   1537  C   GLY P 211     -26.742 -35.504 -17.190  4.00  1.00           C
ATOM   1538  O   GLY P 211     -26.921 -34.578 -16.415  4.00  1.00           O
ATOM   1539  N   ILE P 212     -27.412 -35.558 -18.353  4.00  1.00           N
ATOM   1540  CA  ILE P 212     -28.513 -34.653 -18.453  4.00  1.00           C
ATOM   1541  CB  ILE P 212     -28.380 -33.484 -19.397  4.00  1.00           C
ATOM   1542  CG1 ILE P 212     -29.529 -32.490 -19.158  4.00  1.00           C
ATOM   1543  CG2 ILE P 212     -28.340 -33.989 -20.832  4.00  1.00           C
ATOM   1544  CD1 ILE P 212     -29.499 -31.824 -17.785  4.00  1.00           C
ATOM   1545  C   ILE P 212     -29.704 -35.510 -18.791  4.00  1.00           C
ATOM   1546  O   ILE P 212     -29.597 -36.196 -19.798  4.00  1.00           O
ATOM   1547  N   THR P 213     -30.850 -35.461 -18.020  4.00  1.00           N
ATOM   1548  CA  THR P 213     -31.939 -36.445 -18.105  4.00  1.00           C
ATOM   1549  CB  THR P 213     -33.352 -36.104 -17.699  4.00  1.00           C
ATOM   1550  OG1 THR P 213     -33.499 -35.893 -16.322  4.00  1.00           O
ATOM   1551  CG2 THR P 213     -34.431 -37.025 -18.245  4.00  1.00           C
ATOM   1552  C   THR P 213     -32.234 -36.616 -19.532  4.00  1.00           C
ATOM   1553  O   THR P 213     -32.490 -35.631 -20.210  4.00  1.00           O
ATOM   1554  N   SER P 214     -32.080 -37.866 -19.986  4.00  1.00           N
ATOM   1555  CA  SER P 214     -32.512 -38.466 -21.206  4.00  1.00           C
ATOM   1556  CB  SER P 214     -31.405 -39.274 -21.854  4.00  1.00           C
ATOM   1557  OG  SER P 214     -30.979 -40.308 -20.992  4.00  1.00           O
ATOM   1558  C   SER P 214     -33.425 -39.339 -20.469  4.00  1.00           C
ATOM   1559  O   SER P 214     -33.263 -39.234 -19.268  4.00  1.00           O
ATOM   1560  N   TRP P 215     -34.360 -40.186 -20.954  4.00  1.00           N
ATOM   1561  CA  TRP P 215     -35.090 -40.474 -19.746  4.00  1.00           C
ATOM   1562  CB  TRP P 215     -35.954 -39.246 -19.429  4.00  1.00           C
ATOM   1563  CG  TRP P 215     -36.481 -39.608 -18.138  4.00  1.00           C
ATOM   1564  CD2 TRP P 215     -35.622 -39.866 -17.027  4.00  1.00           C
ATOM   1565  CD1 TRP P 215     -37.707 -40.073 -17.825  4.00  1.00           C
ATOM   1566  NE1 TRP P 215     -37.643 -40.646 -16.603  4.00  1.00           N
ATOM   1567  CE2 TRP P 215     -36.374 -40.531 -16.099  4.00  1.00           C
ATOM   1568  CE3 TRP P 215     -34.312 -39.586 -16.804  4.00  1.00           C
ATOM   1569  CZ2 TRP P 215     -35.845 -40.921 -14.910  4.00  1.00           C
ATOM   1570  CZ3 TRP P 215     -33.774 -39.975 -15.610  4.00  1.00           C
ATOM   1571  CH2 TRP P 215     -34.542 -40.626 -14.682  4.00  1.00           C
ATOM   1572  C   TRP P 215     -36.026 -41.626 -19.711  4.00  1.00           C
ATOM   1573  O   TRP P 215     -36.724 -41.936 -20.673  4.00  1.00           O
ATOM   1574  N   GLY P 216     -35.968 -42.286 -18.529  1.00  1.00           N
ATOM   1575  CA  GLY P 216     -36.922 -43.203 -18.031  1.00  1.00           C
ATOM   1576  C   GLY P 216     -37.292 -44.102 -19.110  1.00  1.00           C
ATOM   1577  O   GLY P 216     -36.532 -44.942 -19.572  1.00  1.00           O
ATOM   1578  N   SER P 217     -38.551 -43.991 -19.479  1.00  1.00           N
ATOM   1579  CA  SER P 217     -38.936 -44.612 -20.675  1.00  1.00           C
ATOM   1580  CB  SER P 217     -39.817 -45.848 -20.435  1.00  1.00           C
ATOM   1581  OG  SER P 217     -40.189 -46.436 -21.671  1.00  1.00           O
ATOM   1582  C   SER P 217     -39.792 -43.565 -21.201  1.00  1.00           C
ATOM   1583  O   SER P 217     -40.779 -43.819 -21.887  1.00  1.00           O
ATOM   1584  N   GLU P 218     -39.299 -42.345 -20.940  1.00  1.00           N
ATOM   1585  CA  GLU P 218     -40.080 -41.176 -21.032  1.00  1.00           C
ATOM   1586  CB  GLU P 218     -40.256 -40.604 -22.457  1.00  1.00           C
ATOM   1587  CG  GLU P 218     -40.880 -41.545 -23.490  1.00  1.00           C
ATOM   1588  CD  GLU P 218     -40.977 -40.780 -24.807  1.00  1.00           C
ATOM   1589  OE1 GLU P 218     -40.077 -39.939 -25.076  1.00  1.00           O
ATOM   1590  OE2 GLU P 218     -41.956 -41.024 -25.560  1.00  1.00           O
ATOM   1591  C   GLU P 218     -41.397 -41.559 -20.422  1.00  1.00           C
ATOM   1592  O   GLU P 218     -42.289 -41.947 -21.173  1.00  1.00           O
ATOM   1593  N   PRO P 219     -41.692 -41.453 -19.128  1.00  1.00           N
ATOM   1594  CA  PRO P 219     -40.881 -40.956 -18.011  1.00  1.00           C
ATOM   1595  CD  PRO P 219     -43.106 -41.210 -18.881  1.00  1.00           C
ATOM   1596  CB  PRO P 219     -41.820 -40.051 -17.227  1.00  1.00           C
ATOM   1597  CG  PRO P 219     -43.204 -40.662 -17.457  1.00  1.00           C
ATOM   1598  C   PRO P 219     -40.299 -41.901 -17.038  1.00  1.00           C
ATOM   1599  O   PRO P 219     -40.143 -43.097 -17.281  1.00  1.00           O
ATOM   1600  N   CYS P 220     -40.064 -41.268 -15.873  3.00  1.00           N
ATOM   1601  CA  CYS P 220     -39.557 -41.720 -14.623  3.00  1.00           C
ATOM   1602  CB  CYS P 220     -40.683 -42.203 -13.694  3.00  1.00           C
ATOM   1603  SG  CYS P 220     -42.010 -40.982 -13.495  3.00  1.00           S
ATOM   1604  C   CYS P 220     -38.689 -42.881 -14.795  3.00  1.00           C
ATOM   1605  O   CYS P 220     -37.635 -42.863 -15.410  3.00  1.00           O
ATOM   1606  N   ALA P 221     -39.107 -43.981 -14.202  3.00  1.00           N
ATOM   1607  CA  ALA P 221     -38.151 -44.999 -14.300  3.00  1.00           C
ATOM   1608  CB  ALA P 221     -38.407 -46.142 -13.315  3.00  1.00           C
ATOM   1609  C   ALA P 221     -38.061 -45.498 -15.700  3.00  1.00           C
ATOM   1610  O   ALA P 221     -38.896 -45.185 -16.548  3.00  1.00           O
ATOM   1611  N   LEU P 222     -36.957 -46.207 -15.970  1.00  1.00           N
ATOM   1612  CA  LEU P 222     -36.600 -46.626 -17.284  1.00  1.00           C
ATOM   1613  CB  LEU P 222     -35.115 -46.209 -17.412  1.00  1.00           C
ATOM   1614  CG  LEU P 222     -34.361 -46.351 -18.729  1.00  1.00           C
ATOM   1615  CD1 LEU P 222     -32.851 -46.123 -18.557  1.00  1.00           C
ATOM   1616  CD2 LEU P 222     -34.712 -47.669 -19.364  1.00  1.00           C
ATOM   1617  C   LEU P 222     -36.886 -48.107 -17.355  1.00  1.00           C
ATOM   1618  O   LEU P 222     -35.957 -48.903 -17.278  1.00  1.00           O
ATOM   1619  N   PRO P 223     -38.134 -48.565 -17.393  3.00  1.00           N
ATOM   1620  CA  PRO P 223     -39.331 -47.883 -16.981  3.00  1.00           C
ATOM   1621  CD  PRO P 223     -38.441 -49.878 -17.925  3.00  1.00           C
ATOM   1622  CB  PRO P 223     -40.486 -48.626 -17.641  3.00  1.00           C
ATOM   1623  CG  PRO P 223     -39.957 -50.062 -17.744  3.00  1.00           C
ATOM   1624  C   PRO P 223     -39.287 -48.165 -15.527  3.00  1.00           C
ATOM   1625  O   PRO P 223     -40.125 -47.655 -14.785  3.00  1.00           O
ATOM   1626  N   GLU P 223A    -38.354 -49.062 -15.148  3.00  1.00           N
ATOM   1627  CA  GLU P 223A    -38.145 -49.463 -13.801  3.00  1.00           C
ATOM   1628  CB  GLU P 223A    -38.464 -50.949 -13.565  3.00  1.00           C
ATOM   1629  CG  GLU P 223A    -38.441 -51.358 -12.094  3.00  1.00           C
ATOM   1630  CD  GLU P 223A    -39.054 -52.746 -11.990  3.00  1.00           C
ATOM   1631  OE1 GLU P 223A    -39.509 -53.271 -13.041  3.00  1.00           O
ATOM   1632  OE2 GLU P 223A    -39.082 -53.299 -10.858  3.00  1.00           O
ATOM   1633  C   GLU P 223A    -36.734 -49.228 -13.492  3.00  1.00           C
ATOM   1634  O   GLU P 223A    -35.869 -49.980 -13.941  3.00  1.00           O
ATOM   1635  N   ARG P 224     -36.515 -48.134 -12.743  1.00  1.00           N
ATOM   1636  CA  ARG P 224     -35.261 -47.725 -12.224  1.00  1.00           C
ATOM   1637  CB  ARG P 224     -34.200 -48.856 -12.119  1.00  1.00           C
ATOM   1638  CG  ARG P 224     -34.756 -50.075 -11.376  1.00  1.00           C
ATOM   1639  CD  ARG P 224     -33.784 -51.247 -11.229  1.00  1.00           C
ATOM   1640  NE  ARG P 224     -34.584 -52.431 -10.799  1.00  1.00           N
ATOM   1641  CZ  ARG P 224     -34.802 -52.685  -9.476  1.00  1.00           C
ATOM   1642  NH1 ARG P 224     -34.270 -51.861  -8.525  1.00  1.00           N
ATOM   1643  NH2 ARG P 224     -35.556 -53.759  -9.102  1.00  1.00           N
ATOM   1644  C   ARG P 224     -34.780 -46.490 -12.906  1.00  1.00           C
ATOM   1645  O   ARG P 224     -35.091 -45.334 -12.619  1.00  1.00           O
ATOM   1646  N   PRO P 225     -33.994 -46.869 -13.821  1.00  1.00           N
ATOM   1647  CA  PRO P 225     -32.669 -46.411 -14.010  1.00  1.00           C
ATOM   1648  CD  PRO P 225     -34.446 -47.740 -14.889  1.00  1.00           C
ATOM   1649  CB  PRO P 225     -32.045 -47.471 -14.892  1.00  1.00           C
ATOM   1650  CG  PRO P 225     -33.226 -47.881 -15.786  1.00  1.00           C
ATOM   1651  C   PRO P 225     -32.382 -45.130 -14.628  1.00  1.00           C
ATOM   1652  O   PRO P 225     -31.197 -44.873 -14.645  1.00  1.00           O
ATOM   1653  N   SER P 226     -33.314 -44.376 -15.222  4.00  1.00           N
ATOM   1654  CA  SER P 226     -32.854 -43.081 -15.635  4.00  1.00           C
ATOM   1655  CB  SER P 226     -32.264 -42.370 -14.422  4.00  1.00           C
ATOM   1656  OG  SER P 226     -33.112 -42.566 -13.302  4.00  1.00           O
ATOM   1657  C   SER P 226     -31.714 -43.077 -16.566  4.00  1.00           C
ATOM   1658  O   SER P 226     -30.624 -42.711 -16.127  4.00  1.00           O
ATOM   1659  N   LEU P 227     -31.889 -43.568 -17.801  4.00  1.00           N
ATOM   1660  CA  LEU P 227     -30.839 -43.217 -18.698  4.00  1.00           C
ATOM   1661  CB  LEU P 227     -31.027 -43.549 -20.169  4.00  1.00           C
ATOM   1662  CG  LEU P 227     -32.179 -42.792 -20.814  4.00  1.00           C
ATOM   1663  CD1 LEU P 227     -32.344 -43.201 -22.264  4.00  1.00           C
ATOM   1664  CD2 LEU P 227     -33.456 -42.944 -20.012  4.00  1.00           C
ATOM   1665  C   LEU P 227     -30.893 -41.743 -18.616  4.00  1.00           C
ATOM   1666  O   LEU P 227     -31.973 -41.189 -18.531  4.00  1.00           O
ATOM   1667  N   TYR P 228     -29.734 -41.099 -18.477  4.00  1.00           N
ATOM   1668  CA  TYR P 228     -29.559 -39.678 -18.452  4.00  1.00           C
ATOM   1669  CB  TYR P 228     -28.740 -39.263 -17.234  4.00  1.00           C
ATOM   1670  CG  TYR P 228     -29.653 -38.445 -16.423  4.00  1.00           C
ATOM   1671  CD1 TYR P 228     -30.804 -38.924 -15.846  4.00  1.00           C
ATOM   1672  CD2 TYR P 228     -29.292 -37.148 -16.232  4.00  1.00           C
ATOM   1673  CE1 TYR P 228     -31.601 -38.066 -15.120  4.00  1.00           C
ATOM   1674  CE2 TYR P 228     -30.076 -36.306 -15.504  4.00  1.00           C
ATOM   1675  CZ  TYR P 228     -31.233 -36.756 -14.954  4.00  1.00           C
ATOM   1676  OH  TYR P 228     -32.014 -35.839 -14.236  4.00  1.00           O
ATOM   1677  C   TYR P 228     -28.684 -39.575 -19.633  4.00  1.00           C
ATOM   1678  O   TYR P 228     -27.908 -40.493 -19.833  4.00  1.00           O
ATOM   1679  N   THR P 229     -28.783 -38.538 -20.476  4.00  1.00           N
ATOM   1680  CA  THR P 229     -27.964 -38.624 -21.637  4.00  1.00           C
ATOM   1681  CB  THR P 229     -28.104 -37.615 -22.740  4.00  1.00           C
ATOM   1682  OG1 THR P 229     -27.887 -36.306 -22.256  4.00  1.00           O
ATOM   1683  CG2 THR P 229     -29.453 -37.780 -23.452  4.00  1.00           C
ATOM   1684  C   THR P 229     -26.560 -38.671 -21.295  4.00  1.00           C
ATOM   1685  O   THR P 229     -25.892 -39.506 -21.880  4.00  1.00           O
ATOM   1686  N   LYS P 230     -26.130 -37.936 -20.262  4.00  1.00           N
ATOM   1687  CA  LYS P 230     -24.730 -37.718 -20.185  4.00  1.00           C
ATOM   1688  CB  LYS P 230     -23.792 -38.945 -20.256  4.00  1.00           C
ATOM   1689  CG  LYS P 230     -22.321 -38.614 -20.510  4.00  1.00           C
ATOM   1690  CD  LYS P 230     -21.426 -39.851 -20.569  4.00  1.00           C
ATOM   1691  CE  LYS P 230     -19.999 -39.551 -21.029  4.00  1.00           C
ATOM   1692  NZ  LYS P 230     -19.331 -40.805 -21.448  4.00  1.00           N
ATOM   1693  C   LYS P 230     -24.547 -37.056 -21.458  4.00  1.00           C
ATOM   1694  O   LYS P 230     -24.171 -37.807 -22.353  4.00  1.00           O
ATOM   1695  N   VAL P 231     -24.825 -35.703 -21.524  2.00  1.00           N
ATOM   1696  CA  VAL P 231     -24.739 -34.897 -22.725  2.00  1.00           C
ATOM   1697  CB  VAL P 231     -24.564 -33.444 -22.476  2.00  1.00           C
ATOM   1698  CG1 VAL P 231     -25.913 -32.858 -22.048  2.00  1.00           C
ATOM   1699  CG2 VAL P 231     -23.526 -33.297 -21.363  2.00  1.00           C
ATOM   1700  C   VAL P 231     -23.579 -35.480 -23.313  2.00  1.00           C
ATOM   1701  O   VAL P 231     -22.449 -35.396 -22.835  2.00  1.00           O
ATOM   1702  N   VAL P 232     -23.962 -36.148 -24.390  2.00  1.00           N
ATOM   1703  CA  VAL P 232     -23.399 -37.339 -24.886  2.00  1.00           C
ATOM   1704  CB  VAL P 232     -23.728 -37.393 -26.318  2.00  1.00           C
ATOM   1705  CG1 VAL P 232     -23.394 -35.979 -26.795  2.00  1.00           C
ATOM   1706  CG2 VAL P 232     -22.979 -38.542 -27.005  2.00  1.00           C
ATOM   1707  C   VAL P 232     -21.949 -37.369 -24.689  2.00  1.00           C
ATOM   1708  O   VAL P 232     -21.443 -38.420 -24.297  2.00  1.00           O
ATOM   1709  N   HIS P 233     -21.256 -36.256 -24.976  2.00  1.00           N
ATOM   1710  CA  HIS P 233     -19.837 -36.169 -24.866  2.00  1.00           C
ATOM   1711  ND1 HIS P 233     -17.211 -36.979 -22.190  2.00  1.00           N
ATOM   1712  CG  HIS P 233     -17.791 -36.646 -23.394  2.00  1.00           C
ATOM   1713  CB  HIS P 233     -19.185 -37.040 -23.766  2.00  1.00           C
ATOM   1714  NE2 HIS P 233     -15.696 -35.818 -23.327  2.00  1.00           N
ATOM   1715  CD2 HIS P 233     -16.852 -35.938 -24.078  2.00  1.00           C
ATOM   1716  CE1 HIS P 233     -15.960 -36.459 -22.203  2.00  1.00           C
ATOM   1717  C   HIS P 233     -19.409 -36.601 -26.223  2.00  1.00           C
ATOM   1718  O   HIS P 233     -18.562 -35.980 -26.863  2.00  1.00           O
ATOM   1719  N   TYR P 234     -20.034 -37.699 -26.691  2.00  1.00           N
ATOM   1720  CA  TYR P 234     -19.834 -38.180 -28.009  2.00  1.00           C
ATOM   1721  CB  TYR P 234     -20.519 -39.532 -28.273  2.00  1.00           C
ATOM   1722  CG  TYR P 234     -20.338 -39.858 -29.712  2.00  1.00           C
ATOM   1723  CD1 TYR P 234     -19.205 -40.499 -30.156  2.00  1.00           C
ATOM   1724  CD2 TYR P 234     -21.310 -39.509 -30.621  2.00  1.00           C
ATOM   1725  CE1 TYR P 234     -19.052 -40.798 -31.489  2.00  1.00           C
ATOM   1726  CE2 TYR P 234     -21.162 -39.805 -31.954  2.00  1.00           C
ATOM   1727  CZ  TYR P 234     -20.028 -40.447 -32.390  2.00  1.00           C
ATOM   1728  OH  TYR P 234     -19.873 -40.751 -33.759  2.00  1.00           O
ATOM   1729  C   TYR P 234     -20.374 -37.176 -29.000  2.00  1.00           C
ATOM   1730  O   TYR P 234     -19.649 -36.734 -29.889  2.00  1.00           O
ATOM   1731  N   ARG P 235     -21.655 -36.760 -28.856  2.00  1.00           N
ATOM   1732  CA  ARG P 235     -22.242 -35.796 -29.754  2.00  1.00           C
ATOM   1733  CB  ARG P 235     -23.775 -35.634 -29.658  2.00  1.00           C
ATOM   1734  CG  ARG P 235     -24.396 -34.524 -30.513  2.00  1.00           C
ATOM   1735  CD  ARG P 235     -24.198 -33.112 -29.954  2.00  1.00           C
ATOM   1736  NE  ARG P 235     -25.285 -32.257 -30.511  2.00  1.00           N
ATOM   1737  CZ  ARG P 235     -25.314 -30.915 -30.258  2.00  1.00           C
ATOM   1738  NH1 ARG P 235     -24.274 -30.323 -29.604  2.00  1.00           N
ATOM   1739  NH2 ARG P 235     -26.385 -30.165 -30.651  2.00  1.00           N
ATOM   1740  C   ARG P 235     -21.585 -34.465 -29.553  2.00  1.00           C
ATOM   1741  O   ARG P 235     -21.307 -33.753 -30.516  2.00  1.00           O
ATOM   1742  N   LYS P 236     -21.296 -34.083 -28.295  2.00  1.00           N
ATOM   1743  CA  LYS P 236     -20.676 -32.801 -28.114  2.00  1.00           C
ATOM   1744  CB  LYS P 236     -20.477 -32.404 -26.640  2.00  1.00           C
ATOM   1745  CG  LYS P 236     -19.466 -33.256 -25.875  2.00  1.00           C
ATOM   1746  CD  LYS P 236     -19.091 -32.659 -24.515  2.00  1.00           C
ATOM   1747  CE  LYS P 236     -18.111 -31.486 -24.597  2.00  1.00           C
ATOM   1748  NZ  LYS P 236     -17.816 -30.968 -23.240  2.00  1.00           N
ATOM   1749  C   LYS P 236     -19.356 -32.854 -28.795  2.00  1.00           C
ATOM   1750  O   LYS P 236     -18.932 -31.892 -29.430  2.00  1.00           O
ATOM   1751  N   TRP P 237     -18.674 -34.004 -28.679  2.00  1.00           N
ATOM   1752  CA  TRP P 237     -17.385 -34.151 -29.276  2.00  1.00           C
ATOM   1753  CB  TRP P 237     -16.710 -35.480 -28.902  2.00  1.00           C
ATOM   1754  CG  TRP P 237     -15.334 -35.638 -29.495  2.00  1.00           C
ATOM   1755  CD2 TRP P 237     -14.159 -35.042 -28.928  2.00  1.00           C
ATOM   1756  CD1 TRP P 237     -14.930 -36.305 -30.614  2.00  1.00           C
ATOM   1757  NE1 TRP P 237     -13.572 -36.169 -30.775  2.00  1.00           N
ATOM   1758  CE2 TRP P 237     -13.085 -35.391 -29.744  2.00  1.00           C
ATOM   1759  CE3 TRP P 237     -13.992 -34.265 -27.817  2.00  1.00           C
ATOM   1760  CZ2 TRP P 237     -11.819 -34.966 -29.461  2.00  1.00           C
ATOM   1761  CZ3 TRP P 237     -12.715 -33.839 -27.532  2.00  1.00           C
ATOM   1762  CH2 TRP P 237     -11.650 -34.183 -28.338  2.00  1.00           C
ATOM   1763  C   TRP P 237     -17.516 -34.094 -30.769  2.00  1.00           C
ATOM   1764  O   TRP P 237     -16.742 -33.410 -31.438  2.00  1.00           O
ATOM   1765  N   ILE P 238     -18.519 -34.798 -31.332  2.00  1.00           N
ATOM   1766  CA  ILE P 238     -18.681 -34.864 -32.758  2.00  1.00           C
ATOM   1767  CB  ILE P 238     -19.752 -35.838 -33.188  2.00  1.00           C
ATOM   1768  CG1 ILE P 238     -21.143 -35.454 -32.655  2.00  1.00           C
ATOM   1769  CG2 ILE P 238     -19.291 -37.239 -32.750  2.00  1.00           C
ATOM   1770  CD1 ILE P 238     -22.261 -36.379 -33.142  2.00  1.00           C
ATOM   1771  C   ILE P 238     -18.938 -33.487 -33.290  2.00  1.00           C
ATOM   1772  O   ILE P 238     -18.412 -33.122 -34.341  2.00  1.00           O
ATOM   1773  N   LYS P 239     -19.753 -32.674 -32.587  2.00  1.00           N
ATOM   1774  CA  LYS P 239     -19.975 -31.323 -33.034  2.00  1.00           C
ATOM   1775  CB  LYS P 239     -21.396 -30.790 -32.793  2.00  1.00           C
ATOM   1776  CG  LYS P 239     -22.441 -31.441 -33.705  2.00  1.00           C
ATOM   1777  CD  LYS P 239     -22.123 -31.295 -35.196  2.00  1.00           C
ATOM   1778  CE  LYS P 239     -23.274 -31.702 -36.120  2.00  1.00           C
ATOM   1779  NZ  LYS P 239     -23.610 -33.131 -35.930  2.00  1.00           N
ATOM   1780  C   LYS P 239     -19.000 -30.446 -32.324  2.00  1.00           C
ATOM   1781  O   LYS P 239     -18.109 -30.932 -31.630  2.00  1.00           O
ATOM   1782  N   ASP P 240     -19.116 -29.115 -32.513  2.00  1.00           N
ATOM   1783  CA  ASP P 240     -18.127 -28.253 -31.936  2.00  1.00           C
ATOM   1784  CB  ASP P 240     -17.505 -27.309 -32.978  2.00  1.00           C
ATOM   1785  CG  ASP P 240     -16.803 -28.156 -34.030  2.00  1.00           C
ATOM   1786  OD1 ASP P 240     -16.827 -29.407 -33.896  2.00  1.00           O
ATOM   1787  OD2 ASP P 240     -16.235 -27.558 -34.985  2.00  1.00           O
ATOM   1788  C   ASP P 240     -18.726 -27.377 -30.892  2.00  1.00           C
ATOM   1789  O   ASP P 240     -19.242 -26.308 -31.215  2.00  1.00           O
ATOM   1790  N   THR P 241     -18.663 -27.774 -29.603  2.00  1.00           N
ATOM   1791  CA  THR P 241     -19.288 -26.869 -28.690  2.00  1.00           C
ATOM   1792  CB  THR P 241     -20.751 -27.156 -28.496  2.00  1.00           C
ATOM   1793  OG1 THR P 241     -20.929 -28.479 -28.013  2.00  1.00           O
ATOM   1794  CG2 THR P 241     -21.506 -26.967 -29.822  2.00  1.00           C
ATOM   1795  C   THR P 241     -18.703 -26.883 -27.298  2.00  1.00           C
ATOM   1796  O   THR P 241     -19.106 -26.043 -26.495  2.00  1.00           O
ATOM   1797  N   ILE P 242     -17.779 -27.805 -26.939  2.00  1.00           N
ATOM   1798  CA  ILE P 242     -17.225 -27.760 -25.602  2.00  1.00           C
ATOM   1799  CB  ILE P 242     -16.210 -28.857 -25.366  2.00  1.00           C
ATOM   1800  CG1 ILE P 242     -15.817 -28.946 -23.878  2.00  1.00           C
ATOM   1801  CG2 ILE P 242     -15.030 -28.697 -26.343  2.00  1.00           C
ATOM   1802  CD1 ILE P 242     -15.145 -27.693 -23.319  2.00  1.00           C
ATOM   1803  C   ILE P 242     -16.573 -26.408 -25.553  2.00  1.00           C
ATOM   1804  O   ILE P 242     -16.648 -25.684 -24.562  2.00  1.00           O
ATOM   1805  N   VAL P 243     -15.930 -26.056 -26.681  2.00  1.00           N
ATOM   1806  CA  VAL P 243     -15.389 -24.771 -27.001  2.00  1.00           C
ATOM   1807  CB  VAL P 243     -13.952 -24.810 -27.422  2.00  1.00           C
ATOM   1808  CG1 VAL P 243     -13.103 -25.343 -26.255  2.00  1.00           C
ATOM   1809  CG2 VAL P 243     -13.852 -25.648 -28.709  2.00  1.00           C
ATOM   1810  C   VAL P 243     -16.163 -24.513 -28.253  2.00  1.00           C
ATOM   1811  O   VAL P 243     -16.658 -25.463 -28.860  2.00  1.00           O
ATOM   1812  N   ALA P 244     -16.336 -23.253 -28.675  3.00  1.00           N
ATOM   1813  CA  ALA P 244     -17.137 -23.087 -29.853  3.00  1.00           C
ATOM   1814  CB  ALA P 244     -17.317 -21.613 -30.251  3.00  1.00           C
ATOM   1815  C   ALA P 244     -16.460 -23.764 -31.003  3.00  1.00           C
ATOM   1816  O   ALA P 244     -17.088 -24.506 -31.756  3.00  1.00           O
ATOM   1817  N   ASN P 245     -15.146 -23.528 -31.160  1.00  1.00           N
ATOM   1818  CA  ASN P 245     -14.393 -24.118 -32.230  1.00  1.00           C
ATOM   1819  CB  ASN P 245     -14.532 -23.379 -33.574  1.00  1.00           C
ATOM   1820  CG  ASN P 245     -15.974 -23.430 -34.050  1.00  1.00           C
ATOM   1821  OD1 ASN P 245     -16.414 -24.413 -34.641  1.00  1.00           O
ATOM   1822  ND2 ASN P 245     -16.729 -22.331 -33.786  1.00  1.00           N
ATOM   1823  C   ASN P 245     -12.970 -23.872 -31.849  1.00  1.00           C
ATOM   1824  O   ASN P 245     -12.699 -23.192 -30.862  1.00  1.00           O
ATOM   1825  N   PRO P 246     -12.050 -24.421 -32.586  1.00  1.00           N
ATOM   1826  CA  PRO P 246     -10.688 -24.153 -32.226  1.00  1.00           C
ATOM   1827  CD  PRO P 246     -12.220 -25.803 -33.011  1.00  1.00           C
ATOM   1828  CB  PRO P 246      -9.862 -25.337 -32.722  1.00  1.00           C
ATOM   1829  CG  PRO P 246     -10.871 -26.493 -32.749  1.00  1.00           C
ATOM   1830  C   PRO P 246     -10.277 -22.866 -32.868  1.00  1.00           C
ATOM   1831  O   PRO P 246     -11.177 -22.050 -33.202  1.00  1.00           O
ATOM   1832  OXT PRO P 246      -9.046 -22.661 -33.041  1.00  1.00           O
TER    1833      PRO P 246 
ATOM   1834  N   ALA A   1     -50.698 -31.021  -5.239  1.00  0.00           N
ATOM   1835  CA  ALA A   1     -49.852 -32.080  -5.837  1.00  0.00           C
ATOM   1836  CB  ALA A   1     -49.293 -31.617  -7.191  1.00  0.00           C
ATOM   1837  C   ALA A   1     -48.723 -32.400  -4.935  1.00  0.00           C
ATOM   1838  O   ALA A   1     -48.689 -31.964  -3.787  1.00  0.00           O
ATOM   1839  N   VAL A   2     -47.771 -33.206  -5.431  1.00  0.00           N
ATOM   1840  CA  VAL A   2     -46.644 -33.445  -4.598  1.00  0.00           C
ATOM   1841  CB  VAL A   2     -45.662 -34.371  -5.228  1.00  0.00           C
ATOM   1842  CG1 VAL A   2     -44.395 -34.430  -4.362  1.00  0.00           C
ATOM   1843  CG2 VAL A   2     -46.377 -35.716  -5.415  1.00  0.00           C
ATOM   1844  C   VAL A   2     -46.034 -32.092  -4.472  1.00  0.00           C
ATOM   1845  O   VAL A   2     -45.691 -31.451  -5.465  1.00  0.00           O
ATOM   1846  N   ARG A   3     -45.903 -31.625  -3.223  1.00  0.00           N
ATOM   1847  CA  ARG A   3     -45.352 -30.342  -2.922  1.00  0.00           C
ATOM   1848  CB  ARG A   3     -43.863 -30.196  -3.279  1.00  0.00           C
ATOM   1849  CG  ARG A   3     -42.932 -30.862  -2.262  1.00  0.00           C
ATOM   1850  CD  ARG A   3     -41.449 -30.597  -2.530  1.00  0.00           C
ATOM   1851  NE  ARG A   3     -40.666 -31.269  -1.454  1.00  0.00           N
ATOM   1852  CZ  ARG A   3     -40.277 -30.571  -0.346  1.00  0.00           C
ATOM   1853  NH1 ARG A   3     -40.588 -29.247  -0.223  1.00  0.00           N
ATOM   1854  NH2 ARG A   3     -39.570 -31.198   0.639  1.00  0.00           N
ATOM   1855  C   ARG A   3     -46.105 -29.193  -3.530  1.00  0.00           C
ATOM   1856  O   ARG A   3     -45.500 -28.247  -4.032  1.00  0.00           O
ATOM   1857  N   ASP A   4     -47.452 -29.236  -3.496  1.00  0.00           N
ATOM   1858  CA  ASP A   4     -48.268 -28.152  -3.981  1.00  0.00           C
ATOM   1859  CB  ASP A   4     -49.755 -28.523  -4.058  1.00  0.00           C
ATOM   1860  CG  ASP A   4     -50.477 -27.323  -4.645  1.00  0.00           C
ATOM   1861  OD1 ASP A   4     -49.856 -26.626  -5.490  1.00  0.00           O
ATOM   1862  OD2 ASP A   4     -51.655 -27.089  -4.265  1.00  0.00           O
ATOM   1863  C   ASP A   4     -48.174 -26.971  -3.063  1.00  0.00           C
ATOM   1864  O   ASP A   4     -48.141 -25.830  -3.525  1.00  0.00           O
ATOM   1865  N   LYS A   5     -48.113 -27.218  -1.736  1.00  0.00           N
ATOM   1866  CA  LYS A   5     -48.125 -26.153  -0.767  1.00  0.00           C
ATOM   1867  CB  LYS A   5     -47.956 -26.671   0.670  1.00  0.00           C
ATOM   1868  CG  LYS A   5     -48.399 -25.665   1.735  1.00  0.00           C
ATOM   1869  CD  LYS A   5     -48.554 -26.283   3.125  1.00  0.00           C
ATOM   1870  CE  LYS A   5     -47.290 -26.177   3.977  1.00  0.00           C
ATOM   1871  NZ  LYS A   5     -47.448 -26.968   5.214  1.00  0.00           N
ATOM   1872  C   LYS A   5     -46.950 -25.297  -1.115  1.00  0.00           C
ATOM   1873  O   LYS A   5     -47.021 -24.070  -1.053  1.00  0.00           O
ATOM   1874  N   VAL A   6     -45.831 -25.931  -1.518  1.00  0.00           N
ATOM   1875  CA  VAL A   6     -44.699 -25.150  -1.916  1.00  0.00           C
ATOM   1876  CB  VAL A   6     -43.439 -25.956  -2.068  1.00  0.00           C
ATOM   1877  CG1 VAL A   6     -42.333 -25.050  -2.630  1.00  0.00           C
ATOM   1878  CG2 VAL A   6     -43.095 -26.577  -0.702  1.00  0.00           C
ATOM   1879  C   VAL A   6     -45.043 -24.537  -3.227  1.00  0.00           C
ATOM   1880  O   VAL A   6     -45.309 -25.229  -4.209  1.00  0.00           O
ATOM   1881  N   GLY A   7     -45.036 -23.194  -3.266  1.00  0.00           N
ATOM   1882  CA  GLY A   7     -45.406 -22.505  -4.459  1.00  0.00           C
ATOM   1883  C   GLY A   7     -46.129 -21.244  -3.999  1.00  0.00           C
ATOM   1884  O   GLY A   7     -47.376 -21.305  -3.833  1.00  0.00           O
ATOM   1885  OXT GLY A   7     -45.442 -20.207  -3.798  1.00  0.00           O
TER    1886      GLY A   7 
END
